# Supplementary material for: Gene expression profiles of liver cancer cell lines reveal two hepatocyte-like and fibroblast-like clusters
Source: PLoS One. 2021 Feb 4;16(2):e0245939. doi: 10.1371/journal.pone.0245939 (PMC7861371; doi:10.1371/journal.pone.0245939)
Supplement: S1 Table — (XLSX) [file pone.0245939.s002.xlsx]

## Sheet: Suppliment_manifest_for_TCGA_sa
Supplementary Table S1. Manifest for TCGA
Case ID	sample (aliquot) ID	File UUID/File Name	MD5 Checksum	size (B)	size (KB)	state	URL
TCGA-CC-5262	TCGA-CC-5262-01A-01R-A131-07	00c7635d-cdb7-48cf-9996-c96230a8e9c7/nationwidechildrens.org_biospecimen.TCGA-CC-5262.xml	3ad69be35b6a5d91d8e165266d124315	68839	68.839	validated	https://portal.gdc.cancer.gov/legacy-archive/files/00c7635d-cdb7-48cf-9996-c96230a8e9c7
TCGA-2Y-A9H7	TCGA-2Y-A9H7-01A-11R-A39D-07	02efd6c7-4d2f-46a2-b31a-4863d702f7bd/nationwidechildrens.org_biospecimen.TCGA-2Y-A9H7.xml	b148c5ccc8a3b1686d632646d59b44ea	52262	52.262	validated	https://portal.gdc.cancer.gov/legacy-archive/files/02efd6c7-4d2f-46a2-b31a-4863d702f7bd
TCGA-DD-AAD1	TCGA-DD-AAD1-01A-11R-A41C-07	05ca706c-0c20-4d33-a51e-91a2538d0cc7/nationwidechildrens.org_biospecimen.TCGA-DD-AAD1.xml	7f17eaab5bb50927afe6f9a6bfb350d5	41521	41.521	validated	https://portal.gdc.cancer.gov/legacy-archive/files/05ca706c-0c20-4d33-a51e-91a2538d0cc7
TCGA-DD-A73C	TCGA-DD-A73C-01A-12R-A33J-07	06bae117-fc6c-486a-93d7-ab82e6445ca9/nationwidechildrens.org_biospecimen.TCGA-DD-A73C.xml	247d776a2f14616ddc7c9731a1a74fc6	54119	54.119	validated	https://portal.gdc.cancer.gov/legacy-archive/files/06bae117-fc6c-486a-93d7-ab82e6445ca9
TCGA-CC-A1HT	TCGA-CC-A1HT-01A-11R-A131-07	06f4231a-32a8-4b89-8d6e-0feaafe01257/nationwidechildrens.org_biospecimen.TCGA-CC-A1HT.xml	2ed9f79007978e1dd1ba0ba64968f596	58916	58.916	validated	https://portal.gdc.cancer.gov/legacy-archive/files/06f4231a-32a8-4b89-8d6e-0feaafe01257
TCGA-DD-A1EK	TCGA-DD-A1EK-01A-11R-A213-07	0acd3b19-00c4-4364-83d2-e6785eeb2e42/nationwidechildrens.org_biospecimen.TCGA-DD-A1EK.xml	18b265ed65407229cc505c448bfcfe3b	52282	52.282	validated	https://portal.gdc.cancer.gov/legacy-archive/files/0acd3b19-00c4-4364-83d2-e6785eeb2e42
TCGA-BC-A112	TCGA-BC-A112-01A-11R-A131-07	0bccac0a-7a17-407a-b194-68ab4ea15bbf/nationwidechildrens.org_biospecimen.TCGA-BC-A112.xml	534ae5f9f8a31d343a08e123a9394ac5	68151	68.151	validated	https://portal.gdc.cancer.gov/legacy-archive/files/0bccac0a-7a17-407a-b194-68ab4ea15bbf
TCGA-DD-AADS	TCGA-DD-AADS-01A-11R-A41C-07	10e8ad04-f4b6-4f48-a789-ac0bccf590eb/nationwidechildrens.org_biospecimen.TCGA-DD-AADS.xml	9abd1ec2205649d60e2bb848183f78e0	41517	41.517	validated	https://portal.gdc.cancer.gov/legacy-archive/files/10e8ad04-f4b6-4f48-a789-ac0bccf590eb
TCGA-DD-AACB	TCGA-DD-AACB-01A-11R-A41C-07	13311f22-ed67-45da-829d-0664e7874519/nationwidechildrens.org_biospecimen.TCGA-DD-AACB.xml	923b0257c3103cbdd8300e16a1aa5781	41522	41.522	validated	https://portal.gdc.cancer.gov/legacy-archive/files/13311f22-ed67-45da-829d-0664e7874519
TCGA-DD-A4NE	TCGA-DD-A4NE-01A-11R-A27V-07	1389c736-1cce-4cd9-8f38-8aeb1c7cffd7/nationwidechildrens.org_biospecimen.TCGA-DD-A4NE.xml	36c743d07bfc8df3a668bab5cca9ffb7	61784	61.784	validated	https://portal.gdc.cancer.gov/legacy-archive/files/1389c736-1cce-4cd9-8f38-8aeb1c7cffd7
TCGA-DD-AAD8	TCGA-DD-AAD8-01A-11R-A41C-07	14914f83-1a73-4871-931f-df30a739bbf2/nationwidechildrens.org_biospecimen.TCGA-DD-AAD8.xml	12345ea96d6fce45290f89ced565d86f	41518	41.518	validated	https://portal.gdc.cancer.gov/legacy-archive/files/14914f83-1a73-4871-931f-df30a739bbf2
TCGA-FV-A2QR	TCGA-FV-A2QR-01A-11R-A213-07	152174ac-2476-484c-8335-e05cbc1318be/nationwidechildrens.org_biospecimen.TCGA-FV-A2QR.xml	71e5489f0c453e58b268d9de99d205f0	72535	72.535	validated	https://portal.gdc.cancer.gov/legacy-archive/files/152174ac-2476-484c-8335-e05cbc1318be
TCGA-XR-A8TF	TCGA-XR-A8TF-01A-11R-A36F-07	1609b924-9e89-4f09-8a0f-7e5668d959a3/nationwidechildrens.org_biospecimen.TCGA-XR-A8TF.xml	0364db74f5bb34782bfdb40a45080b38	53898	53.898	validated	https://portal.gdc.cancer.gov/legacy-archive/files/1609b924-9e89-4f09-8a0f-7e5668d959a3
TCGA-G3-AAV3	TCGA-G3-AAV3-01A-11R-A37K-07	1a6002ad-c397-473b-9c86-244dd00a92f3/nationwidechildrens.org_biospecimen.TCGA-G3-AAV3.xml	889915d81ebe09541c9d48ccc88d80ea	52260	52.26	validated	https://portal.gdc.cancer.gov/legacy-archive/files/1a6002ad-c397-473b-9c86-244dd00a92f3
TCGA-2Y-A9GW	TCGA-2Y-A9GW-01A-11R-A38B-07	1c94c279-a9ff-4c2d-8fbe-53df1f904a3b/nationwidechildrens.org_biospecimen.TCGA-2Y-A9GW.xml	355e13970a847946a01220d8974f472f	52261	52.261	validated	https://portal.gdc.cancer.gov/legacy-archive/files/1c94c279-a9ff-4c2d-8fbe-53df1f904a3b
TCGA-DD-AACK	TCGA-DD-AACK-01A-11R-A41C-07	1d008acf-03e0-4a94-b0c4-dbb20e967d93/nationwidechildrens.org_biospecimen.TCGA-DD-AACK.xml	e0251909b454942b125138882ecf1e51	41520	41.52	validated	https://portal.gdc.cancer.gov/legacy-archive/files/1d008acf-03e0-4a94-b0c4-dbb20e967d93
TCGA-5R-AA1C	TCGA-5R-AA1C-01A-11R-A41C-07	1f93b221-ac96-4008-96db-ef10da8e566c/nationwidechildrens.org_biospecimen.TCGA-5R-AA1C.xml	aa172fea786d0ce8f57b61f19b41a1c9	41516	41.516	validated	https://portal.gdc.cancer.gov/legacy-archive/files/1f93b221-ac96-4008-96db-ef10da8e566c
TCGA-BC-A110	TCGA-BC-A110-01A-11R-A131-07	214d2a49-8bec-412d-b304-cf73ff0aac89/nationwidechildrens.org_biospecimen.TCGA-BC-A110.xml	722e6304051a05aba0a07a3e1a4549ff	75362	75.362	validated	https://portal.gdc.cancer.gov/legacy-archive/files/214d2a49-8bec-412d-b304-cf73ff0aac89
TCGA-DD-A1EL	TCGA-DD-A1EL-01A-11R-A155-07	251a8dbc-25f0-4f8e-aafa-2eb882fe3d35/nationwidechildrens.org_biospecimen.TCGA-DD-A1EL.xml	7e66726c430fc1d14adeb8022896f42d	82956	82.956	validated	https://portal.gdc.cancer.gov/legacy-archive/files/251a8dbc-25f0-4f8e-aafa-2eb882fe3d35
TCGA-CC-A3MC	TCGA-CC-A3MC-01A-11R-A22L-07	2543409c-b22a-4ee7-87f5-e98ebc66d244/nationwidechildrens.org_biospecimen.TCGA-CC-A3MC.xml	9c9e457166ff4b78ae1c13c32f74ebb6	58879	58.879	validated	https://portal.gdc.cancer.gov/legacy-archive/files/2543409c-b22a-4ee7-87f5-e98ebc66d244
TCGA-YA-A8S7	TCGA-YA-A8S7-01A-11R-A37K-07	2567a969-4c73-4869-9107-00f972fbe060/nationwidechildrens.org_biospecimen.TCGA-YA-A8S7.xml	fee055036162029f3c605579840ed670	55356	55.356	validated	https://portal.gdc.cancer.gov/legacy-archive/files/2567a969-4c73-4869-9107-00f972fbe060
TCGA-HP-A5MZ	TCGA-HP-A5MZ-01A-21R-A27V-07	256e0895-d773-4b0f-9332-8d8ae77742c4/nationwidechildrens.org_biospecimen.TCGA-HP-A5MZ.xml	d35740d720c595d4ac3f8a048838ae2f	53831	53.831	validated	https://portal.gdc.cancer.gov/legacy-archive/files/256e0895-d773-4b0f-9332-8d8ae77742c4
TCGA-G3-AAV0	TCGA-G3-AAV0-01A-11R-A37K-07	2678e7b2-b8b9-40d0-9b77-158a372bdd5b/nationwidechildrens.org_biospecimen.TCGA-G3-AAV0.xml	b780fb01096db29dddd62b9ff20ad709	52260	52.26	validated	https://portal.gdc.cancer.gov/legacy-archive/files/2678e7b2-b8b9-40d0-9b77-158a372bdd5b
TCGA-CC-A9FS	TCGA-CC-A9FS-01A-11R-A37K-07	29e3ca40-e374-4951-b252-37f6ebba53b3/nationwidechildrens.org_biospecimen.TCGA-CC-A9FS.xml	bdcc86a1c5c59f43b6ef6549d71ce6a3	52259	52.259	validated	https://portal.gdc.cancer.gov/legacy-archive/files/29e3ca40-e374-4951-b252-37f6ebba53b3
TCGA-4R-AA8I	TCGA-4R-AA8I-01A-11R-A38B-07	2b836f65-22de-4ba5-85db-7f85f9724d33/nationwidechildrens.org_biospecimen.TCGA-4R-AA8I.xml	ef5833c133b5da7b6eadaa19c0de2792	52258	52.258	validated	https://portal.gdc.cancer.gov/legacy-archive/files/2b836f65-22de-4ba5-85db-7f85f9724d33
TCGA-DD-AACG	TCGA-DD-AACG-01A-11R-A41C-07	2c9b6520-6962-44ec-9d01-cf87b947ad2a/nationwidechildrens.org_biospecimen.TCGA-DD-AACG.xml	6921303b78efc99d71dca8bfa6249044	41520	41.52	validated	https://portal.gdc.cancer.gov/legacy-archive/files/2c9b6520-6962-44ec-9d01-cf87b947ad2a
TCGA-G3-A5SL	TCGA-G3-A5SL-01A-11R-A27V-07	2cce119f-c4eb-4445-8e0b-9bdcec03b78e/nationwidechildrens.org_biospecimen.TCGA-G3-A5SL.xml	993fffd5a4b8872d8225571a51a55a6c	53955	53.955	validated	https://portal.gdc.cancer.gov/legacy-archive/files/2cce119f-c4eb-4445-8e0b-9bdcec03b78e
TCGA-CC-A7IG	TCGA-CC-A7IG-01A-11R-A33J-07	2ddfeba0-1251-428a-972c-f0bbfe4001ca/nationwidechildrens.org_biospecimen.TCGA-CC-A7IG.xml	612500bbb3a35a05961853a28f137b4c	53955	53.955	validated	https://portal.gdc.cancer.gov/legacy-archive/files/2ddfeba0-1251-428a-972c-f0bbfe4001ca
TCGA-DD-AAVV	TCGA-DD-AAVV-01A-11R-A41C-07	30475abc-3395-49f5-9b44-b136d0d36d6d/nationwidechildrens.org_biospecimen.TCGA-DD-AAVV.xml	6307f6223db4e24222c9b3731ef5b537	41526	41.526	validated	https://portal.gdc.cancer.gov/legacy-archive/files/30475abc-3395-49f5-9b44-b136d0d36d6d
TCGA-DD-A4NH	TCGA-DD-A4NH-01A-11R-A27V-07	33d1469e-ab8f-4815-8ffa-156a77f9da91/nationwidechildrens.org_biospecimen.TCGA-DD-A4NH.xml	992feae951cc0b3faa81fa26d4e31df3	82733	82.733	validated	https://portal.gdc.cancer.gov/legacy-archive/files/33d1469e-ab8f-4815-8ffa-156a77f9da91
TCGA-DD-AACI	TCGA-DD-AACI-01A-11R-A41C-07	35d805d6-0140-4cea-800f-3e138325f813/nationwidechildrens.org_biospecimen.TCGA-DD-AACI.xml	e17b1ad72f2380605457411517b43b8e	41520	41.52	validated	https://portal.gdc.cancer.gov/legacy-archive/files/35d805d6-0140-4cea-800f-3e138325f813
TCGA-DD-A4NB	TCGA-DD-A4NB-01A-12R-A266-07	3600b8d1-941e-4cd9-8c4f-06effe90fff5/nationwidechildrens.org_biospecimen.TCGA-DD-A4NB.xml	1a9c8607a229e48fc6739be3548044c1	56858	56.858	validated	https://portal.gdc.cancer.gov/legacy-archive/files/3600b8d1-941e-4cd9-8c4f-06effe90fff5
TCGA-DD-A114	TCGA-DD-A114-01A-11R-A131-07	3e0fb888-5769-40cc-8680-23364293d5eb/nationwidechildrens.org_biospecimen.TCGA-DD-A114.xml	3b78a9c0aff78b5020972332965d18c8	98691	98.691	validated	https://portal.gdc.cancer.gov/legacy-archive/files/3e0fb888-5769-40cc-8680-23364293d5eb
TCGA-RC-A7SK	TCGA-RC-A7SK-01A-11R-A352-07	3effe55f-7dee-4fd7-9787-78c8791b7807/nationwidechildrens.org_biospecimen.TCGA-RC-A7SK.xml	d02aed83aba554307ca74a02b3971fa7	52299	52.299	validated	https://portal.gdc.cancer.gov/legacy-archive/files/3effe55f-7dee-4fd7-9787-78c8791b7807
TCGA-K7-A5RF	TCGA-K7-A5RF-01A-11R-A28V-07	3f7383e2-fb71-4f41-a236-1e6d60c31af8/nationwidechildrens.org_biospecimen.TCGA-K7-A5RF.xml	28744195bb523cff8baf02d5d17c5d37	75618	75.618	validated	https://portal.gdc.cancer.gov/legacy-archive/files/3f7383e2-fb71-4f41-a236-1e6d60c31af8
TCGA-DD-A1ED	TCGA-DD-A1ED-01A-11R-A155-07	41976b58-55e7-4805-a720-9e6f13d49c10/nationwidechildrens.org_biospecimen.TCGA-DD-A1ED.xml	3f66fcc74eaf05f360d8effeed7d78e0	72482	72.482	validated	https://portal.gdc.cancer.gov/legacy-archive/files/41976b58-55e7-4805-a720-9e6f13d49c10
TCGA-DD-AAED	TCGA-DD-AAED-01A-12R-A41C-07	44c35802-ce55-40ef-b429-a53bac7a5d80/nationwidechildrens.org_biospecimen.TCGA-DD-AAED.xml	de173970a6fcedb90f4c4dfb15f961e1	41522	41.522	validated	https://portal.gdc.cancer.gov/legacy-archive/files/44c35802-ce55-40ef-b429-a53bac7a5d80
TCGA-DD-AAW2	TCGA-DD-AAW2-01A-11R-A41C-07	45ea7c0d-fc6a-4ee6-9636-c8f0faa3f134/nationwidechildrens.org_biospecimen.TCGA-DD-AAW2.xml	5714be696c183d12f40919a9be59b8ce	41521	41.521	validated	https://portal.gdc.cancer.gov/legacy-archive/files/45ea7c0d-fc6a-4ee6-9636-c8f0faa3f134
TCGA-UB-A7MB	TCGA-UB-A7MB-01A-11R-A33R-07	4b4146ad-3669-4eb8-a143-08449b03858d/nationwidechildrens.org_biospecimen.TCGA-UB-A7MB.xml	488246c6a1e813e759581373eed49b80	53955	53.955	validated	https://portal.gdc.cancer.gov/legacy-archive/files/4b4146ad-3669-4eb8-a143-08449b03858d
TCGA-DD-AADI	TCGA-DD-AADI-01A-11R-A41C-07	4bc27ae0-6d28-48d2-a99f-73e4e87b7c46/nationwidechildrens.org_biospecimen.TCGA-DD-AADI.xml	4217810997da0998319c0371e72c789f	41519	41.519	validated	https://portal.gdc.cancer.gov/legacy-archive/files/4bc27ae0-6d28-48d2-a99f-73e4e87b7c46
TCGA-WX-AA44	TCGA-WX-AA44-01A-11R-A39D-07	4c38095f-499d-4713-8dfa-28ab73676965/nationwidechildrens.org_biospecimen.TCGA-WX-AA44.xml	0601661f4948de960ab16b121dd23a1d	52261	52.261	validated	https://portal.gdc.cancer.gov/legacy-archive/files/4c38095f-499d-4713-8dfa-28ab73676965
TCGA-CC-A5UC	TCGA-CC-A5UC-01A-11R-A28V-07	50561727-ef15-4844-8a3e-9a9e85c52b63/nationwidechildrens.org_biospecimen.TCGA-CC-A5UC.xml	d8bececc4139ebf1b4038e2a54dc0d37	53956	53.956	validated	https://portal.gdc.cancer.gov/legacy-archive/files/50561727-ef15-4844-8a3e-9a9e85c52b63
TCGA-BC-A8YO	TCGA-BC-A8YO-01A-11R-A37K-07	52459854-94cf-4c96-9ae8-4243efff3a51/nationwidechildrens.org_biospecimen.TCGA-BC-A8YO.xml	011bc19e858e880972542be010b4c519	53901	53.901	validated	https://portal.gdc.cancer.gov/legacy-archive/files/52459854-94cf-4c96-9ae8-4243efff3a51
TCGA-FV-A4ZP	TCGA-FV-A4ZP-01A-12R-A266-07	52b7518e-7299-4fbf-87bf-75de9d04a063/nationwidechildrens.org_biospecimen.TCGA-FV-A4ZP.xml	0208bcfbdda5dbeeba740a2161121269	61785	61.785	validated	https://portal.gdc.cancer.gov/legacy-archive/files/52b7518e-7299-4fbf-87bf-75de9d04a063
TCGA-DD-A3A6	TCGA-DD-A3A6-01A-11R-A22L-07	536aa558-4da8-468d-9fb0-e2c76dbe5c0e/nationwidechildrens.org_biospecimen.TCGA-DD-A3A6.xml	343e5c458d1ff662085474f6f5cd2a88	69907	69.907	validated	https://portal.gdc.cancer.gov/legacy-archive/files/536aa558-4da8-468d-9fb0-e2c76dbe5c0e
TCGA-2V-A95S	TCGA-2V-A95S-01A-11R-A37K-07	53c2e4b2-a135-4302-a0bb-218b629d4453/nationwidechildrens.org_biospecimen.TCGA-2V-A95S.xml	cc41423284cf3348676d00c15cb6bb52	52154	52.154	validated	https://portal.gdc.cancer.gov/legacy-archive/files/53c2e4b2-a135-4302-a0bb-218b629d4453
TCGA-LG-A6GG	TCGA-LG-A6GG-01A-11R-A311-07	555785a9-f4c3-48b7-85c6-a92c7232a8d2/nationwidechildrens.org_biospecimen.TCGA-LG-A6GG.xml	c2beb269861636cdc283bafda57611ca	75614	75.614	validated	https://portal.gdc.cancer.gov/legacy-archive/files/555785a9-f4c3-48b7-85c6-a92c7232a8d2
TCGA-DD-AAD0	TCGA-DD-AAD0-01A-11R-A41C-07	55c78c76-4b5c-4cf8-bd67-a34fab2dd0ab/nationwidechildrens.org_biospecimen.TCGA-DD-AAD0.xml	9876586d774158e4291cde86fac80b8a	41521	41.521	validated	https://portal.gdc.cancer.gov/legacy-archive/files/55c78c76-4b5c-4cf8-bd67-a34fab2dd0ab
TCGA-G3-AAV7	TCGA-G3-AAV7-01A-11R-A38B-07	561483eb-92ab-4d98-878f-9aa147feeaf0/nationwidechildrens.org_biospecimen.TCGA-G3-AAV7.xml	b8d62a5639e75738f062d712578f6d7e	52260	52.26	validated	https://portal.gdc.cancer.gov/legacy-archive/files/561483eb-92ab-4d98-878f-9aa147feeaf0
TCGA-K7-A5RG	TCGA-K7-A5RG-01A-11R-A28V-07	58ccd03a-65ed-4119-8331-1584d22e4cd8/nationwidechildrens.org_biospecimen.TCGA-K7-A5RG.xml	d1d4f6d77451911796473ac471c426e3	75616	75.616	validated	https://portal.gdc.cancer.gov/legacy-archive/files/58ccd03a-65ed-4119-8331-1584d22e4cd8
TCGA-DD-AACF	TCGA-DD-AACF-01A-11R-A41C-07	59cae4c8-c84d-442e-b613-1e61b85b4460/nationwidechildrens.org_biospecimen.TCGA-DD-AACF.xml	b70e3e54dca0f6aa958289e790684677	41520	41.52	validated	https://portal.gdc.cancer.gov/legacy-archive/files/59cae4c8-c84d-442e-b613-1e61b85b4460
TCGA-DD-A4NA	TCGA-DD-A4NA-01A-11R-A266-07	5a831d02-2e1e-4fbb-856c-fe67b4b941e7/nationwidechildrens.org_biospecimen.TCGA-DD-A4NA.xml	d643e2f6ef6096478b2701a8c302ce63	61785	61.785	validated	https://portal.gdc.cancer.gov/legacy-archive/files/5a831d02-2e1e-4fbb-856c-fe67b4b941e7
TCGA-DD-A3A3	TCGA-DD-A3A3-01A-11R-A22L-07	5ae68bc0-af3c-4a12-b58c-329f8528bcfb/nationwidechildrens.org_biospecimen.TCGA-DD-A3A3.xml	f081d86058023793bf5a8d721e263e80	72694	72.694	validated	https://portal.gdc.cancer.gov/legacy-archive/files/5ae68bc0-af3c-4a12-b58c-329f8528bcfb
TCGA-DD-AACP	TCGA-DD-AACP-01A-11R-A41C-07	5b2de1c3-0641-40a1-82e9-6b4eff24246b/nationwidechildrens.org_biospecimen.TCGA-DD-AACP.xml	a3ff3b5f2cf7cd2c6da93a522e88f9e0	41520	41.52	validated	https://portal.gdc.cancer.gov/legacy-archive/files/5b2de1c3-0641-40a1-82e9-6b4eff24246b
TCGA-DD-A39Y	TCGA-DD-A39Y-01A-11R-A213-07	5bbc675d-d398-478a-8908-f11c9b2a56eb/nationwidechildrens.org_biospecimen.TCGA-DD-A39Y.xml	8f5abb4a3f4a225f22af16a071067c1b	61786	61.786	validated	https://portal.gdc.cancer.gov/legacy-archive/files/5bbc675d-d398-478a-8908-f11c9b2a56eb
TCGA-G3-A7M9	TCGA-G3-A7M9-01A-23R-A352-07	5c29afbb-495f-4e8e-863a-048d9d494173/nationwidechildrens.org_biospecimen.TCGA-G3-A7M9.xml	47b0a40b3f26c0e91e4599bdbccdfc37	53957	53.957	validated	https://portal.gdc.cancer.gov/legacy-archive/files/5c29afbb-495f-4e8e-863a-048d9d494173
TCGA-DD-AADG	TCGA-DD-AADG-01A-11R-A41C-07	5c2e2dd0-8574-4091-bc54-f308029e934c/nationwidechildrens.org_biospecimen.TCGA-DD-AADG.xml	85b087cbe868f6ceafe738f3e05a1618	41517	41.517	validated	https://portal.gdc.cancer.gov/legacy-archive/files/5c2e2dd0-8574-4091-bc54-f308029e934c
TCGA-DD-A11B	TCGA-DD-A11B-01A-11R-A131-07	5dbfc3d4-3b2e-49e3-94ac-54174a65bd77/nationwidechildrens.org_biospecimen.TCGA-DD-A11B.xml	86c1f4a2905603a8c27b52e1a90449f0	103617	103.617	validated	https://portal.gdc.cancer.gov/legacy-archive/files/5dbfc3d4-3b2e-49e3-94ac-54174a65bd77
TCGA-CC-5264	TCGA-CC-5264-01A-01R-A131-07	602de519-ba59-4319-8a6e-80136c5d1e3a/nationwidechildrens.org_biospecimen.TCGA-CC-5264.xml	c2fb0f5e93a46e64aceb14abcfdbc8da	58994	58.994	validated	https://portal.gdc.cancer.gov/legacy-archive/files/602de519-ba59-4319-8a6e-80136c5d1e3a
TCGA-ZP-A9D2	TCGA-ZP-A9D2-01A-11R-A38B-07	661451ba-40a5-4a6b-a0b2-5e74e24c238c/nationwidechildrens.org_biospecimen.TCGA-ZP-A9D2.xml	b7e83c425c46d39e92c2b51b3d9140da	52262	52.262	validated	https://portal.gdc.cancer.gov/legacy-archive/files/661451ba-40a5-4a6b-a0b2-5e74e24c238c
TCGA-G3-A25S	TCGA-G3-A25S-01A-11R-A16W-07	668e9a35-e4f7-495d-89ef-db1e3555a9d3/nationwidechildrens.org_biospecimen.TCGA-G3-A25S.xml	62a605e938cea7caaadbbb9020ac4e8a	58917	58.917	validated	https://portal.gdc.cancer.gov/legacy-archive/files/668e9a35-e4f7-495d-89ef-db1e3555a9d3
TCGA-BW-A5NO	TCGA-BW-A5NO-01A-11R-A27V-07	68544acb-a53d-4069-bbae-e1395e578330/nationwidechildrens.org_biospecimen.TCGA-BW-A5NO.xml	6c1499d39ed83e5f306bdcfbdd463396	58880	58.88	validated	https://portal.gdc.cancer.gov/legacy-archive/files/68544acb-a53d-4069-bbae-e1395e578330
TCGA-G3-A3CJ	TCGA-G3-A3CJ-01A-11R-A213-07	6a572cb9-db75-4446-9281-958c1a345ac8/nationwidechildrens.org_biospecimen.TCGA-G3-A3CJ.xml	62f6d3015caef10981bff5934db4bd97	57228	57.228	validated	https://portal.gdc.cancer.gov/legacy-archive/files/6a572cb9-db75-4446-9281-958c1a345ac8
TCGA-DD-AAEK	TCGA-DD-AAEK-01A-11R-A41C-07	6d23a8ca-19d5-4a0d-a0c5-fc304256e34c/nationwidechildrens.org_biospecimen.TCGA-DD-AAEK.xml	461c24ea343e66de7e457260f3869f55	41526	41.526	validated	https://portal.gdc.cancer.gov/legacy-archive/files/6d23a8ca-19d5-4a0d-a0c5-fc304256e34c
TCGA-G3-A25U	TCGA-G3-A25U-01A-11R-A16W-07	6eca3e2f-a48b-4081-89d2-66d750421f0a/nationwidechildrens.org_biospecimen.TCGA-G3-A25U.xml	82aedc31031598fcb56884565ceaf757	63849	63.849	validated	https://portal.gdc.cancer.gov/legacy-archive/files/6eca3e2f-a48b-4081-89d2-66d750421f0a
TCGA-K7-AAU7	TCGA-K7-AAU7-01A-11R-A38B-07	705937c9-d495-410b-9d16-9d7dd2892d70/nationwidechildrens.org_biospecimen.TCGA-K7-AAU7.xml	c53bcaaca196cccce5fee932b062f7a7	52258	52.258	validated	https://portal.gdc.cancer.gov/legacy-archive/files/705937c9-d495-410b-9d16-9d7dd2892d70
TCGA-DD-AACX	TCGA-DD-AACX-01A-11R-A41C-07	71a602a7-0962-40b8-8925-fd672fe417d7/nationwidechildrens.org_biospecimen.TCGA-DD-AACX.xml	827073bd28dd8ae24f85be9ae58ae630	41519	41.519	validated	https://portal.gdc.cancer.gov/legacy-archive/files/71a602a7-0962-40b8-8925-fd672fe417d7
TCGA-FV-A3I0	TCGA-FV-A3I0-01A-11R-A22L-07	71ab84fb-5491-4eef-aeed-7b41480688c5/nationwidechildrens.org_biospecimen.TCGA-FV-A3I0.xml	c61d66ed03c3f77b938738e5816b829c	73168	73.168	validated	https://portal.gdc.cancer.gov/legacy-archive/files/71ab84fb-5491-4eef-aeed-7b41480688c5
TCGA-DD-AADB	TCGA-DD-AADB-01A-11R-A41C-07	72fc1787-f71a-42b2-8ca2-ffd77699f84a/nationwidechildrens.org_biospecimen.TCGA-DD-AADB.xml	6bd17d4c0dfe946d17b5a8c5d93c524e	41517	41.517	validated	https://portal.gdc.cancer.gov/legacy-archive/files/72fc1787-f71a-42b2-8ca2-ffd77699f84a
TCGA-DD-AADL	TCGA-DD-AADL-01A-11R-A41C-07	73c1217a-602e-46da-b4de-bf79093613af/nationwidechildrens.org_biospecimen.TCGA-DD-AADL.xml	e6b82fd3952ec65aafdf4fb52186a577	41517	41.517	validated	https://portal.gdc.cancer.gov/legacy-archive/files/73c1217a-602e-46da-b4de-bf79093613af
TCGA-HP-A5N0	TCGA-HP-A5N0-01A-11R-A28V-07	76f7d315-8299-4466-ad8e-96c59df4070d/nationwidechildrens.org_biospecimen.TCGA-HP-A5N0.xml	dc94524b5602449f04fc1c2df8e62f54	53833	53.833	validated	https://portal.gdc.cancer.gov/legacy-archive/files/76f7d315-8299-4466-ad8e-96c59df4070d
TCGA-ED-A627	TCGA-ED-A627-01A-12R-A311-07	77e1e7df-4bea-4618-88a6-cd1501b79101/nationwidechildrens.org_biospecimen.TCGA-ED-A627.xml	234b9c3563da3dc922c59c085b61d748	53956	53.956	validated	https://portal.gdc.cancer.gov/legacy-archive/files/77e1e7df-4bea-4618-88a6-cd1501b79101
TCGA-RC-A6M5	TCGA-RC-A6M5-01A-11R-A32O-07	789a7901-b5b6-43c1-9af2-72b8d928e71b/nationwidechildrens.org_biospecimen.TCGA-RC-A6M5.xml	388d42da81c78a622b7bb44fc35508ab	52299	52.299	validated	https://portal.gdc.cancer.gov/legacy-archive/files/789a7901-b5b6-43c1-9af2-72b8d928e71b
TCGA-G3-A3CI	TCGA-G3-A3CI-01A-11R-A213-07	7d99eeb2-62f4-41d1-8edc-febc1f08a519/nationwidechildrens.org_biospecimen.TCGA-G3-A3CI.xml	8d4bf1f905b6097665b93b04a5443615	58886	58.886	validated	https://portal.gdc.cancer.gov/legacy-archive/files/7d99eeb2-62f4-41d1-8edc-febc1f08a519
TCGA-DD-A39W	TCGA-DD-A39W-01A-11R-A213-07	7e29156c-ac67-49c9-8d48-a70038ddd1de/nationwidechildrens.org_biospecimen.TCGA-DD-A39W.xml	981c5b533bd32537e25f4e66cc09f843	72534	72.534	validated	https://portal.gdc.cancer.gov/legacy-archive/files/7e29156c-ac67-49c9-8d48-a70038ddd1de
TCGA-EP-A2KB	TCGA-EP-A2KB-01A-11R-A180-07	81a58862-0a12-4b28-9662-6eb8f1acc904/nationwidechildrens.org_biospecimen.TCGA-EP-A2KB.xml	82de77bc227db9194eba33d5fd9a20e5	58882	58.882	validated	https://portal.gdc.cancer.gov/legacy-archive/files/81a58862-0a12-4b28-9662-6eb8f1acc904
TCGA-UB-A7MA	TCGA-UB-A7MA-01A-11R-A33R-07	870d86fc-9e7b-4c54-9f83-5f9eb3a79b2c/nationwidechildrens.org_biospecimen.TCGA-UB-A7MA.xml	87c958535a88865336f105812a4155a2	58879	58.879	validated	https://portal.gdc.cancer.gov/legacy-archive/files/870d86fc-9e7b-4c54-9f83-5f9eb3a79b2c
TCGA-DD-A39X	TCGA-DD-A39X-01A-11R-A213-07	89234fb5-af40-4363-838a-45f5bf4105b1/nationwidechildrens.org_biospecimen.TCGA-DD-A39X.xml	e18f6983cc2bfd5c1134fedc57c21562	72696	72.696	validated	https://portal.gdc.cancer.gov/legacy-archive/files/89234fb5-af40-4363-838a-45f5bf4105b1
TCGA-DD-AAE3	TCGA-DD-AAE3-01A-11R-A41C-07	8cc6cf2b-fe11-4d2f-b544-e9e98f872396/nationwidechildrens.org_biospecimen.TCGA-DD-AAE3.xml	348f22c1c6af8d334cd0350640ae9ca9	41517	41.517	validated	https://portal.gdc.cancer.gov/legacy-archive/files/8cc6cf2b-fe11-4d2f-b544-e9e98f872396
TCGA-G3-A3CG	TCGA-G3-A3CG-01A-11R-A213-07	8d14c291-7a0e-442c-a1b0-e094b578bc25/nationwidechildrens.org_biospecimen.TCGA-G3-A3CG.xml	5fbc6d1398191bb305f4e063ec1a48b6	58881	58.881	validated	https://portal.gdc.cancer.gov/legacy-archive/files/8d14c291-7a0e-442c-a1b0-e094b578bc25
TCGA-UB-AA0V	TCGA-UB-AA0V-01A-11R-A38B-07	8d346835-19a3-4e6a-9b19-8101d195bc6b/nationwidechildrens.org_biospecimen.TCGA-UB-AA0V.xml	bf3b7b2812ae807ae0a1c057e9d49934	52260	52.26	validated	https://portal.gdc.cancer.gov/legacy-archive/files/8d346835-19a3-4e6a-9b19-8101d195bc6b
TCGA-DD-A11A	TCGA-DD-A11A-01A-11R-A131-07	8fd9b555-91f9-4bfa-af73-d91de238470b/nationwidechildrens.org_biospecimen.TCGA-DD-A11A.xml	4a81465a8387927f6bf374b808e7e01e	103616	103.616	validated	https://portal.gdc.cancer.gov/legacy-archive/files/8fd9b555-91f9-4bfa-af73-d91de238470b
TCGA-DD-A4NI	TCGA-DD-A4NI-01A-11R-A27V-07	93b72cec-76ab-4ea6-a4e3-ff7a84a866b2/nationwidechildrens.org_biospecimen.TCGA-DD-A4NI.xml	99b3f70d4b657f45d084876c32717c9b	82892	82.892	validated	https://portal.gdc.cancer.gov/legacy-archive/files/93b72cec-76ab-4ea6-a4e3-ff7a84a866b2
TCGA-DD-A3A5	TCGA-DD-A3A5-01A-11R-A22L-07	945543e9-1085-4bed-9f1a-5d9277df9cd8/nationwidechildrens.org_biospecimen.TCGA-DD-A3A5.xml	2d7476bad637743d88d5a089213b5fe6	69908	69.908	validated	https://portal.gdc.cancer.gov/legacy-archive/files/945543e9-1085-4bed-9f1a-5d9277df9cd8
TCGA-DD-A73G	TCGA-DD-A73G-01A-22R-A32O-07	96f9cb4f-4245-45b5-b7ae-588326bbf9b5/nationwidechildrens.org_biospecimen.TCGA-DD-A73G.xml	5035e7bd6203f59cae18438d0a40fe55	54285	54.285	validated	https://portal.gdc.cancer.gov/legacy-archive/files/96f9cb4f-4245-45b5-b7ae-588326bbf9b5
TCGA-GJ-A3OU	TCGA-GJ-A3OU-01A-31R-A38B-07	981f37f5-437e-4ac0-aa62-20b19b88ddc5/nationwidechildrens.org_biospecimen.TCGA-GJ-A3OU.xml	4e7c8b553a7e80f7a2c40bb2378d1f91	52246	52.246	validated	https://portal.gdc.cancer.gov/legacy-archive/files/981f37f5-437e-4ac0-aa62-20b19b88ddc5
TCGA-2Y-A9H4	TCGA-2Y-A9H4-01A-11R-A38B-07	983b1109-ae3f-4a43-9212-6dcd28c44d74/nationwidechildrens.org_biospecimen.TCGA-2Y-A9H4.xml	ae012e5a40997b7604f0e64dd4db8ba6	52262	52.262	validated	https://portal.gdc.cancer.gov/legacy-archive/files/983b1109-ae3f-4a43-9212-6dcd28c44d74
TCGA-CC-A3M9	TCGA-CC-A3M9-01A-11R-A213-07	9a900d11-a553-426e-b157-c3e841b2d6f9/nationwidechildrens.org_biospecimen.TCGA-CC-A3M9.xml	63fafeabd1294a5f33505952a30b4732	58879	58.879	validated	https://portal.gdc.cancer.gov/legacy-archive/files/9a900d11-a553-426e-b157-c3e841b2d6f9
TCGA-DD-A1EJ	TCGA-DD-A1EJ-01A-11R-A155-07	9d80c993-07fa-4348-8c38-93bea5cdab6f/nationwidechildrens.org_biospecimen.TCGA-DD-A1EJ.xml	ddcb7f0fad366a11bd3dec7f1e5cf164	80494	80.494	validated	https://portal.gdc.cancer.gov/legacy-archive/files/9d80c993-07fa-4348-8c38-93bea5cdab6f
TCGA-BC-A217	TCGA-BC-A217-01A-11R-A155-07	9f81ee69-af1b-4c80-8b1f-48863425e2e7/nationwidechildrens.org_biospecimen.TCGA-BC-A217.xml	a3d7f043ba24b871547c7b00d989d1a2	58919	58.919	validated	https://portal.gdc.cancer.gov/legacy-archive/files/9f81ee69-af1b-4c80-8b1f-48863425e2e7
TCGA-DD-AACN	TCGA-DD-AACN-01A-11R-A41C-07	a2ac7e1d-d861-4c06-a3d7-8767c9202918/nationwidechildrens.org_biospecimen.TCGA-DD-AACN.xml	439b011d7ed825f150661cbe13c4a741	41520	41.52	validated	https://portal.gdc.cancer.gov/legacy-archive/files/a2ac7e1d-d861-4c06-a3d7-8767c9202918
TCGA-G3-AAUZ	TCGA-G3-AAUZ-01A-11R-A38B-07	a67a9a9a-e070-4a44-b764-8d0fe55df3fe/nationwidechildrens.org_biospecimen.TCGA-G3-AAUZ.xml	99d2ca88d304975bf7c3c81ea2500c6c	52262	52.262	validated	https://portal.gdc.cancer.gov/legacy-archive/files/a67a9a9a-e070-4a44-b764-8d0fe55df3fe
TCGA-G3-A3CH	TCGA-G3-A3CH-01A-11R-A22L-07	a87d5365-5cee-46b0-ba12-a6f524bfdd13/nationwidechildrens.org_biospecimen.TCGA-G3-A3CH.xml	6f7c6a90733467c62ea9802d69523d3c	72365	72.365	validated	https://portal.gdc.cancer.gov/legacy-archive/files/a87d5365-5cee-46b0-ba12-a6f524bfdd13
TCGA-XR-A8TC	TCGA-XR-A8TC-01A-11R-A36F-07	a8a69e33-661b-4607-b279-9e4b8efc6a2a/nationwidechildrens.org_biospecimen.TCGA-XR-A8TC.xml	dbf741a0e9510a60c4a9e6879e3db23f	53900	53.9	validated	https://portal.gdc.cancer.gov/legacy-archive/files/a8a69e33-661b-4607-b279-9e4b8efc6a2a
TCGA-PD-A5DF	TCGA-PD-A5DF-01A-11R-A27V-07	b0876086-0b6e-4b54-9b70-9b07fc9d9b94/nationwidechildrens.org_biospecimen.TCGA-PD-A5DF.xml	ec690e351f8c38af806cce548e4ffe5c	53960	53.96	validated	https://portal.gdc.cancer.gov/legacy-archive/files/b0876086-0b6e-4b54-9b70-9b07fc9d9b94
TCGA-G3-A6UC	TCGA-G3-A6UC-01A-21R-A33J-07	b114a2dd-9c8a-4ec4-b797-9113ccc17380/nationwidechildrens.org_biospecimen.TCGA-G3-A6UC.xml	8c85cdcdbc5711bec2b5e101c2759ae0	52298	52.298	validated	https://portal.gdc.cancer.gov/legacy-archive/files/b114a2dd-9c8a-4ec4-b797-9113ccc17380
TCGA-ED-A5KG	TCGA-ED-A5KG-01A-11R-A27V-07	b34dff13-77fc-412b-8b44-49ba5cf5968f/nationwidechildrens.org_biospecimen.TCGA-ED-A5KG.xml	976fa5b37ca1c58234f359fd435a0cf8	58882	58.882	validated	https://portal.gdc.cancer.gov/legacy-archive/files/b34dff13-77fc-412b-8b44-49ba5cf5968f
TCGA-DD-AAEB	TCGA-DD-AAEB-01A-11R-A41C-07	b492d09a-8075-4680-abbb-10c5223b3261/nationwidechildrens.org_biospecimen.TCGA-DD-AAEB.xml	3cbc73025319d58c4d9d6b3b7668ac73	41522	41.522	validated	https://portal.gdc.cancer.gov/legacy-archive/files/b492d09a-8075-4680-abbb-10c5223b3261
TCGA-2Y-A9GV	TCGA-2Y-A9GV-01A-11R-A38B-07	b499b004-7533-469e-8f8e-d23a148b0142/nationwidechildrens.org_biospecimen.TCGA-2Y-A9GV.xml	838f0a2804a84533c14a25e58e272104	52264	52.264	validated	https://portal.gdc.cancer.gov/legacy-archive/files/b499b004-7533-469e-8f8e-d23a148b0142
TCGA-2Y-A9HA	TCGA-2Y-A9HA-01A-11R-A39D-07	b54b45e2-affc-4f4b-8988-fdafbfaa1b46/nationwidechildrens.org_biospecimen.TCGA-2Y-A9HA.xml	0914cbb14efcd1285449f41288da71b1	52258	52.258	validated	https://portal.gdc.cancer.gov/legacy-archive/files/b54b45e2-affc-4f4b-8988-fdafbfaa1b46
TCGA-DD-A4NL	TCGA-DD-A4NL-01A-11R-A28V-07	b6bdd1d7-1067-453e-97e7-0e6d2b857313/nationwidechildrens.org_biospecimen.TCGA-DD-A4NL.xml	35a0ca81548a7bf8f509ccac6b39016d	55204	55.204	validated	https://portal.gdc.cancer.gov/legacy-archive/files/b6bdd1d7-1067-453e-97e7-0e6d2b857313
TCGA-ED-A7PZ	TCGA-ED-A7PZ-01A-11R-A33R-07	b7b967d6-0926-410b-a232-140dd1b12322/nationwidechildrens.org_biospecimen.TCGA-ED-A7PZ.xml	6515d1dd8b7c171ee2f4bc147ebc4dc8	53954	53.954	validated	https://portal.gdc.cancer.gov/legacy-archive/files/b7b967d6-0926-410b-a232-140dd1b12322
TCGA-BC-A3KF	TCGA-BC-A3KF-01A-11R-A213-07	bfc60d11-81d1-4faa-96d8-31bcd0bacb63/nationwidechildrens.org_biospecimen.TCGA-BC-A3KF.xml	f074d8bc3f0e22b2fc85fa1787304fcb	53956	53.956	validated	https://portal.gdc.cancer.gov/legacy-archive/files/bfc60d11-81d1-4faa-96d8-31bcd0bacb63
TCGA-CC-A8HU	TCGA-CC-A8HU-01A-11R-A36F-07	c1b4e9b5-b138-401a-80ec-0cb5b38a9dd2/nationwidechildrens.org_biospecimen.TCGA-CC-A8HU.xml	522415b7833b88b2bdabcc55305a2ac1	53872	53.872	validated	https://portal.gdc.cancer.gov/legacy-archive/files/c1b4e9b5-b138-401a-80ec-0cb5b38a9dd2
TCGA-2Y-A9GT	TCGA-2Y-A9GT-01A-11R-A38B-07	c330f881-336e-40be-aaf3-14d816ca4389/nationwidechildrens.org_biospecimen.TCGA-2Y-A9GT.xml	396ed2616e58bbc5902ceaa65ded8f9c	52261	52.261	validated	https://portal.gdc.cancer.gov/legacy-archive/files/c330f881-336e-40be-aaf3-14d816ca4389
TCGA-5C-A9VG	TCGA-5C-A9VG-01A-11R-A37K-07	c353390e-41f4-43fe-87b2-3b7159429b2b/nationwidechildrens.org_biospecimen.TCGA-5C-A9VG.xml	b2f59270f2b593a0ccff28d559b0835e	52260	52.26	validated	https://portal.gdc.cancer.gov/legacy-archive/files/c353390e-41f4-43fe-87b2-3b7159429b2b
TCGA-DD-A3A7	TCGA-DD-A3A7-01A-11R-A22L-07	c470a91d-3eef-4dad-9ed4-427a6ded2472/nationwidechildrens.org_biospecimen.TCGA-DD-A3A7.xml	2ace10e83efa908db7fd98a671860b91	61786	61.786	validated	https://portal.gdc.cancer.gov/legacy-archive/files/c470a91d-3eef-4dad-9ed4-427a6ded2472
TCGA-UB-A7MF	TCGA-UB-A7MF-01A-11R-A33J-07	c6eca480-295b-416e-8c0e-365eca0f7635/nationwidechildrens.org_biospecimen.TCGA-UB-A7MF.xml	ccdaa336c360dd1c0f5e24e2e66687db	53955	53.955	validated	https://portal.gdc.cancer.gov/legacy-archive/files/c6eca480-295b-416e-8c0e-365eca0f7635
TCGA-LG-A9QD	TCGA-LG-A9QD-01A-11R-A38B-07	caca4635-5cda-4034-9756-e0ae12a00a47/nationwidechildrens.org_biospecimen.TCGA-LG-A9QD.xml	dc2623c1f6283049375720dd0f02db5b	52260	52.26	validated	https://portal.gdc.cancer.gov/legacy-archive/files/caca4635-5cda-4034-9756-e0ae12a00a47
TCGA-BD-A3EP	TCGA-BD-A3EP-01A-11R-A22L-07	cb52a18c-9b3e-47f6-b1a4-3568d2184f13/nationwidechildrens.org_biospecimen.TCGA-BD-A3EP.xml	6a4e5ec6d349d734a5cb4a8eae69bfda	72368	72.368	validated	https://portal.gdc.cancer.gov/legacy-archive/files/cb52a18c-9b3e-47f6-b1a4-3568d2184f13
TCGA-DD-AA3A	TCGA-DD-AA3A-01A-11R-A37K-07	cce4ada3-bb02-427f-9e73-407823e60028/nationwidechildrens.org_biospecimen.TCGA-DD-AA3A.xml	32e05a32fa48af5509c7f48c9d889fb9	53901	53.901	validated	https://portal.gdc.cancer.gov/legacy-archive/files/cce4ada3-bb02-427f-9e73-407823e60028
TCGA-RC-A7S9	TCGA-RC-A7S9-01A-11R-A33R-07	cd99bf6d-bedb-467b-a19a-ecffd70f331a/nationwidechildrens.org_biospecimen.TCGA-RC-A7S9.xml	2df0057e6ae54c9a3dad17888aa8e8d1	52299	52.299	validated	https://portal.gdc.cancer.gov/legacy-archive/files/cd99bf6d-bedb-467b-a19a-ecffd70f331a
TCGA-DD-AAVQ	TCGA-DD-AAVQ-01A-11R-A41C-07	d0a0c72a-8743-4a00-a4d2-92985f40cbbe/nationwidechildrens.org_biospecimen.TCGA-DD-AAVQ.xml	1021ca92eca3e58189902715dc895641	41526	41.526	validated	https://portal.gdc.cancer.gov/legacy-archive/files/d0a0c72a-8743-4a00-a4d2-92985f40cbbe
TCGA-DD-AAVZ	TCGA-DD-AAVZ-01A-11R-A41C-07	d1538eff-84d8-40d1-a2cd-8591a5f68e74/nationwidechildrens.org_biospecimen.TCGA-DD-AAVZ.xml	f196b1738ffa654b45ba194e33f96cdd	41526	41.526	validated	https://portal.gdc.cancer.gov/legacy-archive/files/d1538eff-84d8-40d1-a2cd-8591a5f68e74
TCGA-DD-A4NQ	TCGA-DD-A4NQ-01A-21R-A28V-07	d177ceda-1d72-44e8-aee1-eab5fe0f450a/nationwidechildrens.org_biospecimen.TCGA-DD-A4NQ.xml	0f5ce1b5e18919b24792d08f929cfc7e	75619	75.619	validated	https://portal.gdc.cancer.gov/legacy-archive/files/d177ceda-1d72-44e8-aee1-eab5fe0f450a
TCGA-ZS-A9CG	TCGA-ZS-A9CG-01A-11R-A37K-07	d1a6b8ba-a05a-44cb-ab59-b9fd16a340a0/nationwidechildrens.org_biospecimen.TCGA-ZS-A9CG.xml	628741ab7edf3cc26d7dd58de5b6ffa1	52259	52.259	validated	https://portal.gdc.cancer.gov/legacy-archive/files/d1a6b8ba-a05a-44cb-ab59-b9fd16a340a0
TCGA-ED-A66Y	TCGA-ED-A66Y-01A-11R-A311-07	d2b31d5f-0758-49f9-9898-edcb3968e3a8/nationwidechildrens.org_biospecimen.TCGA-ED-A66Y.xml	e017997183fca15255fed7467ed3bbff	53955	53.955	validated	https://portal.gdc.cancer.gov/legacy-archive/files/d2b31d5f-0758-49f9-9898-edcb3968e3a8
TCGA-BC-A10X	TCGA-BC-A10X-01A-11R-A131-07	d3cea365-576a-490d-ac04-9c2ddb4af5cc/nationwidechildrens.org_biospecimen.TCGA-BC-A10X.xml	13513545c28ab8fc9a5ca3022a8383d3	77824	77.824	validated	https://portal.gdc.cancer.gov/legacy-archive/files/d3cea365-576a-490d-ac04-9c2ddb4af5cc
TCGA-CC-A3MB	TCGA-CC-A3MB-01A-11R-A213-07	d54c5688-e227-4dab-b0a1-589d6fd23295/nationwidechildrens.org_biospecimen.TCGA-CC-A3MB.xml	f7454fe4aa95c64bb80572cdd499cffc	58883	58.883	validated	https://portal.gdc.cancer.gov/legacy-archive/files/d54c5688-e227-4dab-b0a1-589d6fd23295
TCGA-DD-A39V	TCGA-DD-A39V-01A-11R-A213-07	d584c0a8-139c-415b-9e28-769b93661146/nationwidechildrens.org_biospecimen.TCGA-DD-A39V.xml	90f3fe4e6c9278330f616ee5681973a9	72532	72.532	validated	https://portal.gdc.cancer.gov/legacy-archive/files/d584c0a8-139c-415b-9e28-769b93661146
TCGA-G3-A25T	TCGA-G3-A25T-01A-11R-A16W-07	d7964837-61cd-472c-8948-fa12d33ad066/nationwidechildrens.org_biospecimen.TCGA-G3-A25T.xml	f600b9dfb1e0cd4c3c3c80ab3c8d401c	57246	57.246	validated	https://portal.gdc.cancer.gov/legacy-archive/files/d7964837-61cd-472c-8948-fa12d33ad066
TCGA-DD-AACE	TCGA-DD-AACE-01A-11R-A41C-07	d7e0e8bb-b8dd-49ff-a744-8c8f6d6181f9/nationwidechildrens.org_biospecimen.TCGA-DD-AACE.xml	384b173961d4077389a8de1b9092e27a	41519	41.519	validated	https://portal.gdc.cancer.gov/legacy-archive/files/d7e0e8bb-b8dd-49ff-a744-8c8f6d6181f9
TCGA-RG-A7D4	TCGA-RG-A7D4-01A-12R-A33R-07	d7e560ac-2f32-4588-89f6-21f304462779/nationwidechildrens.org_biospecimen.TCGA-RG-A7D4.xml	cc6d0f49ea8496362d31fdd2ac10f506	53956	53.956	validated	https://portal.gdc.cancer.gov/legacy-archive/files/d7e560ac-2f32-4588-89f6-21f304462779
TCGA-G3-A7M6	TCGA-G3-A7M6-01A-11R-A33R-07	d83f0480-b803-43a6-8394-bc4044940f4e/nationwidechildrens.org_biospecimen.TCGA-G3-A7M6.xml	6e7d6e38195ca3eace12c50ec91e2abd	53957	53.957	validated	https://portal.gdc.cancer.gov/legacy-archive/files/d83f0480-b803-43a6-8394-bc4044940f4e
TCGA-DD-AACC	TCGA-DD-AACC-01A-11R-A41C-07	db5eafda-b5e7-4342-af63-8da53faf2cc0/nationwidechildrens.org_biospecimen.TCGA-DD-AACC.xml	92040474fdef5aba57284c18c604bab0	41520	41.52	validated	https://portal.gdc.cancer.gov/legacy-archive/files/db5eafda-b5e7-4342-af63-8da53faf2cc0
TCGA-DD-AAD2	TCGA-DD-AAD2-01A-11R-A41C-07	de4d6987-fb32-4674-b098-1f7159a4346e/nationwidechildrens.org_biospecimen.TCGA-DD-AAD2.xml	cc2a5bde3e5e399163415748079c489b	41520	41.52	validated	https://portal.gdc.cancer.gov/legacy-archive/files/de4d6987-fb32-4674-b098-1f7159a4346e
TCGA-BC-A10Y	TCGA-BC-A10Y-01A-11R-A131-07	e36d5126-dcca-4f90-b4ff-a5e38d4d49e1/nationwidechildrens.org_biospecimen.TCGA-BC-A10Y.xml	d44aebdf20a5207188415e072e4f5412	75362	75.362	validated	https://portal.gdc.cancer.gov/legacy-archive/files/e36d5126-dcca-4f90-b4ff-a5e38d4d49e1
TCGA-2Y-A9GZ	TCGA-2Y-A9GZ-01A-11R-A39D-07	e435e6df-896b-43b0-865e-6e4047f57f82/nationwidechildrens.org_biospecimen.TCGA-2Y-A9GZ.xml	637105377e9bdcb8b140d669cd8eaa4c	52263	52.263	validated	https://portal.gdc.cancer.gov/legacy-archive/files/e435e6df-896b-43b0-865e-6e4047f57f82
TCGA-UB-A7MD	TCGA-UB-A7MD-01A-12R-A352-07	e8236227-8764-4643-92d1-f64bdfef5ec1/nationwidechildrens.org_biospecimen.TCGA-UB-A7MD.xml	9cb301e4f999e12821a66f95a5526e31	53957	53.957	validated	https://portal.gdc.cancer.gov/legacy-archive/files/e8236227-8764-4643-92d1-f64bdfef5ec1
TCGA-G3-A25Z	TCGA-G3-A25Z-01A-11R-A16W-07	e8603aab-f189-447e-a6cd-e26f2f4c81e2/nationwidechildrens.org_biospecimen.TCGA-G3-A25Z.xml	be56814c690c7bc1ec515c297b1f90ea	63841	63.841	validated	https://portal.gdc.cancer.gov/legacy-archive/files/e8603aab-f189-447e-a6cd-e26f2f4c81e2
TCGA-DD-AACD	TCGA-DD-AACD-01A-11R-A41C-07	eb1be078-2de9-43c1-8993-fd58cd906c65/nationwidechildrens.org_biospecimen.TCGA-DD-AACD.xml	270ee9d19b745c96be47dc785998183e	41520	41.52	validated	https://portal.gdc.cancer.gov/legacy-archive/files/eb1be078-2de9-43c1-8993-fd58cd906c65
TCGA-ZP-A9D4	TCGA-ZP-A9D4-01A-11R-A37K-07	ebdf7ef2-943d-4958-a18a-de04570c143f/nationwidechildrens.org_biospecimen.TCGA-ZP-A9D4.xml	af90bda7fb3d8fcec2ae0812f31fae67	52262	52.262	validated	https://portal.gdc.cancer.gov/legacy-archive/files/ebdf7ef2-943d-4958-a18a-de04570c143f
TCGA-FV-A23B	TCGA-FV-A23B-01A-11R-A16W-07	f019dd96-72d7-4be4-8af4-92db08919508/nationwidechildrens.org_biospecimen.TCGA-FV-A23B.xml	2e8c6eb9ba4b3a1505ad147ad3d854ef	72569	72.569	validated	https://portal.gdc.cancer.gov/legacy-archive/files/f019dd96-72d7-4be4-8af4-92db08919508
TCGA-CC-A7IE	TCGA-CC-A7IE-01A-21R-A38B-07	f09cbe49-6b56-4e20-9684-e06ad68202b5/nationwidechildrens.org_biospecimen.TCGA-CC-A7IE.xml	4a3309e4dcc3b8771e5993654a010ace	52234	52.234	validated	https://portal.gdc.cancer.gov/legacy-archive/files/f09cbe49-6b56-4e20-9684-e06ad68202b5
TCGA-CC-A9FV	TCGA-CC-A9FV-01A-11R-A37K-07	f14697df-1cf5-4f4d-a356-ad94c0a15abe/nationwidechildrens.org_biospecimen.TCGA-CC-A9FV.xml	eabe75642106a05866e5ade59a3921a2	52259	52.259	validated	https://portal.gdc.cancer.gov/legacy-archive/files/f14697df-1cf5-4f4d-a356-ad94c0a15abe
TCGA-DD-A115	TCGA-DD-A115-01A-11R-A131-07	f613ffde-947a-42c5-9113-58662f1f0c76/nationwidechildrens.org_biospecimen.TCGA-DD-A115.xml	26a624fdeb3f533defa6ea363a87ea41	88212	88.212	validated	https://portal.gdc.cancer.gov/legacy-archive/files/f613ffde-947a-42c5-9113-58662f1f0c76
TCGA-ES-A2HS	TCGA-ES-A2HS-01A-11R-A180-07	f74bd49a-d0f8-42b4-98de-db3a5a08d049/nationwidechildrens.org_biospecimen.TCGA-ES-A2HS.xml	15fb90ce019a00ff455bf1b9506377c4	64356	64.356	validated	https://portal.gdc.cancer.gov/legacy-archive/files/f74bd49a-d0f8-42b4-98de-db3a5a08d049
TCGA-DD-AACL	TCGA-DD-AACL-01A-11R-A41C-07	f97b80df-c313-4837-b55a-6283a46eb512/nationwidechildrens.org_biospecimen.TCGA-DD-AACL.xml	11f47d8c92347f41865dbeff845af5b3	41523	41.523	validated	https://portal.gdc.cancer.gov/legacy-archive/files/f97b80df-c313-4837-b55a-6283a46eb512
TCGA-5C-A9VH	TCGA-5C-A9VH-01A-11R-A37K-07	fa0b06b5-34e6-463d-991e-da009bb4beb2/nationwidechildrens.org_biospecimen.TCGA-5C-A9VH.xml	34051461240aa6ed13337816ce922083	52259	52.259	validated	https://portal.gdc.cancer.gov/legacy-archive/files/fa0b06b5-34e6-463d-991e-da009bb4beb2
TCGA-DD-AACQ	TCGA-DD-AACQ-01A-11R-A41C-07	fa29cdbb-d85e-4696-8740-1d7bdf5c5583/nationwidechildrens.org_biospecimen.TCGA-DD-AACQ.xml	60175bb2517901b058dcf5b3b50d40c4	41519	41.519	validated	https://portal.gdc.cancer.gov/legacy-archive/files/fa29cdbb-d85e-4696-8740-1d7bdf5c5583
TCGA-DD-A3A8	TCGA-DD-A3A8-01A-11R-A22L-07	fb7af5fd-0b21-4551-a116-cb23a3cf4464/nationwidechildrens.org_biospecimen.TCGA-DD-A3A8.xml	7cf65090db8f92d0b1fbc367aa7eab3f	69906	69.906	validated	https://portal.gdc.cancer.gov/legacy-archive/files/fb7af5fd-0b21-4551-a116-cb23a3cf4464
TCGA-DD-A118	TCGA-DD-A118-01A-11R-A131-07	fb9303e1-fd8c-4e68-84a2-da14ff7c90ad/nationwidechildrens.org_biospecimen.TCGA-DD-A118.xml	fffb26b289a98e4fdeee567c894cc8a9	72551	72.551	validated	https://portal.gdc.cancer.gov/legacy-archive/files/fb9303e1-fd8c-4e68-84a2-da14ff7c90ad
TCGA-DD-AACT	TCGA-DD-AACT-01A-11R-A41C-07	fd1b420a-0746-4ddb-8442-2ab41c7794aa/nationwidechildrens.org_biospecimen.TCGA-DD-AACT.xml	990dbf1f3aebb1dd760001d2f2d28942	41521	41.521	validated	https://portal.gdc.cancer.gov/legacy-archive/files/fd1b420a-0746-4ddb-8442-2ab41c7794aa
TCGA-BD-A3ER	TCGA-BD-A3ER-01A-11R-A213-07	ff17109c-7482-4bc5-aa01-3989a22d00c6/nationwidechildrens.org_biospecimen.TCGA-BD-A3ER.xml	0edf0518f48dea9a1d4ccaf1245299a5	61602	61.602	validated	https://portal.gdc.cancer.gov/legacy-archive/files/ff17109c-7482-4bc5-aa01-3989a22d00c6
TCGA-DD-A4NR	TCGA-DD-A4NR-01A-11R-A311-07	008dd778-2c61-4b90-999a-7150ac25eac2/nationwidechildrens.org_biospecimen.TCGA-DD-A4NR.xml	28e9019609801f7580a97b9b1dcdec2f	75621	75.621	validated	https://portal.gdc.cancer.gov/legacy-archive/files/008dd778-2c61-4b90-999a-7150ac25eac2
TCGA-UB-A7MC	TCGA-UB-A7MC-01A-11R-A33R-07	05897e12-4812-48c5-8604-a8b38c08360c/nationwidechildrens.org_biospecimen.TCGA-UB-A7MC.xml	d1e73c6209061c9955b9b9cb2eab7f8b	53953	53.953	validated	https://portal.gdc.cancer.gov/legacy-archive/files/05897e12-4812-48c5-8604-a8b38c08360c
TCGA-ED-A8O5	TCGA-ED-A8O5-01A-11R-A36F-07	05d2d695-cdad-42a6-a8c0-c6b82bad3db6/nationwidechildrens.org_biospecimen.TCGA-ED-A8O5.xml	c7f4df94e61bde20f2c07e5ebf509b0f	53938	53.938	validated	https://portal.gdc.cancer.gov/legacy-archive/files/05d2d695-cdad-42a6-a8c0-c6b82bad3db6
TCGA-DD-A3A1	TCGA-DD-A3A1-01A-11R-A213-07	07707850-ce65-4f48-9268-47d6b48a8ae2/nationwidechildrens.org_biospecimen.TCGA-DD-A3A1.xml	708daf52609d3a0540a05a21b026dfcf	72532	72.532	validated	https://portal.gdc.cancer.gov/legacy-archive/files/07707850-ce65-4f48-9268-47d6b48a8ae2
TCGA-DD-A73A	TCGA-DD-A73A-01A-12R-A32O-07	07c21c5a-0de0-467c-a60a-81e03db5702c/nationwidechildrens.org_biospecimen.TCGA-DD-A73A.xml	2b7e1b861a73a2b702ff51ee09396c5b	52459	52.459	validated	https://portal.gdc.cancer.gov/legacy-archive/files/07c21c5a-0de0-467c-a60a-81e03db5702c
TCGA-KR-A7K2	TCGA-KR-A7K2-01A-12R-A33R-07	08b5366e-bf95-49d0-b01f-21258bb2b179/nationwidechildrens.org_biospecimen.TCGA-KR-A7K2.xml	e18c111093b3bb92d98be11545a39497	57218	57.218	validated	https://portal.gdc.cancer.gov/legacy-archive/files/08b5366e-bf95-49d0-b01f-21258bb2b179
TCGA-DD-A3A4	TCGA-DD-A3A4-01A-11R-A22L-07	0a8d8990-0915-4c43-9202-c848d7faf193/nationwidechildrens.org_biospecimen.TCGA-DD-A3A4.xml	308ca50da2723ca79cb9cd902054a3d4	69907	69.907	validated	https://portal.gdc.cancer.gov/legacy-archive/files/0a8d8990-0915-4c43-9202-c848d7faf193
TCGA-RC-A7SH	TCGA-RC-A7SH-01A-11R-A38B-07	0bb7bc1e-9a76-434b-8de4-5d1542ccc963/nationwidechildrens.org_biospecimen.TCGA-RC-A7SH.xml	926249602d52bc51da6c55a12da24892	52261	52.261	validated	https://portal.gdc.cancer.gov/legacy-archive/files/0bb7bc1e-9a76-434b-8de4-5d1542ccc963
TCGA-2Y-A9H8	TCGA-2Y-A9H8-01A-11R-A39D-07	0e23b929-35e3-446b-9c7b-5ab72bf314e6/nationwidechildrens.org_biospecimen.TCGA-2Y-A9H8.xml	c3f60fb6d31a10327e7c59ad3d271203	52261	52.261	validated	https://portal.gdc.cancer.gov/legacy-archive/files/0e23b929-35e3-446b-9c7b-5ab72bf314e6
TCGA-DD-AAD5	TCGA-DD-AAD5-01A-11R-A41C-07	123dea41-96fa-4f7a-b6fc-e910132a0974/nationwidechildrens.org_biospecimen.TCGA-DD-AAD5.xml	f0c873b29d5b36dc66fd5a0e165acd27	41518	41.518	validated	https://portal.gdc.cancer.gov/legacy-archive/files/123dea41-96fa-4f7a-b6fc-e910132a0974
TCGA-DD-AAE7	TCGA-DD-AAE7-01A-11R-A41C-07	127d350a-28c4-4612-b363-5f693ab49517/nationwidechildrens.org_biospecimen.TCGA-DD-AAE7.xml	eaa970c6bdb9166787d90a2c270b4b65	41517	41.517	validated	https://portal.gdc.cancer.gov/legacy-archive/files/127d350a-28c4-4612-b363-5f693ab49517
TCGA-DD-AADY	TCGA-DD-AADY-01A-11R-A41C-07	12e4633f-36c1-433b-8991-0a8462f92b26/nationwidechildrens.org_biospecimen.TCGA-DD-AADY.xml	1f499a63f39b16777405fdd62ef03e2f	41519	41.519	validated	https://portal.gdc.cancer.gov/legacy-archive/files/12e4633f-36c1-433b-8991-0a8462f92b26
TCGA-BC-4073	TCGA-BC-4073-01B-02R-A131-07	15e1bbde-dbdd-4b37-ade0-acd8e0bd0243/nationwidechildrens.org_biospecimen.TCGA-BC-4073.xml	a6f02f3f609a5891945dd8f9f3802ddc	65167	65.167	validated	https://portal.gdc.cancer.gov/legacy-archive/files/15e1bbde-dbdd-4b37-ade0-acd8e0bd0243
TCGA-WQ-A9G7	TCGA-WQ-A9G7-01A-11R-A37K-07	160a0bd8-51a1-4f2e-b037-ab0f3f365479/nationwidechildrens.org_biospecimen.TCGA-WQ-A9G7.xml	e7017f070224e03eb8048cf00f7a3a70	53907	53.907	validated	https://portal.gdc.cancer.gov/legacy-archive/files/160a0bd8-51a1-4f2e-b037-ab0f3f365479
TCGA-BC-A69I	TCGA-BC-A69I-01A-11R-A311-07	1a925e65-3348-4bed-a709-ce8b7cd52ef5/nationwidechildrens.org_biospecimen.TCGA-BC-A69I.xml	198a98f4fce01ee41b37ce287467d6f2	53954	53.954	validated	https://portal.gdc.cancer.gov/legacy-archive/files/1a925e65-3348-4bed-a709-ce8b7cd52ef5
TCGA-CC-A7IL	TCGA-CC-A7IL-01A-11R-A33R-07	1bda3bc7-df79-4d4d-8ec8-56a2a3c49ed7/nationwidechildrens.org_biospecimen.TCGA-CC-A7IL.xml	111ec35a710d13e6d826e22bc55434c4	53955	53.955	validated	https://portal.gdc.cancer.gov/legacy-archive/files/1bda3bc7-df79-4d4d-8ec8-56a2a3c49ed7
TCGA-G3-A3CK	TCGA-G3-A3CK-01A-11R-A213-07	1d0d6fc0-9df3-412c-9eda-74d09aa68d2d/nationwidechildrens.org_biospecimen.TCGA-G3-A3CK.xml	cb9509751d9171a930944066b50341f4	61347	61.347	validated	https://portal.gdc.cancer.gov/legacy-archive/files/1d0d6fc0-9df3-412c-9eda-74d09aa68d2d
TCGA-MI-A75G	TCGA-MI-A75G-01A-11R-A32O-07	1fce8cfe-2245-453c-af05-2d3cc6da9a76/nationwidechildrens.org_biospecimen.TCGA-MI-A75G.xml	7656899e490e9fece09a26bf78969d60	52296	52.296	validated	https://portal.gdc.cancer.gov/legacy-archive/files/1fce8cfe-2245-453c-af05-2d3cc6da9a76
TCGA-CC-A8HS	TCGA-CC-A8HS-01A-11R-A36F-07	204a0e7c-3310-4f08-be73-6647f6da781e/nationwidechildrens.org_biospecimen.TCGA-CC-A8HS.xml	28fac6770735da72aa3d0f081537b66e	53870	53.87	validated	https://portal.gdc.cancer.gov/legacy-archive/files/204a0e7c-3310-4f08-be73-6647f6da781e
TCGA-DD-AACS	TCGA-DD-AACS-01A-11R-A41C-07	232c42fa-f077-4245-9b7a-e60951515ab4/nationwidechildrens.org_biospecimen.TCGA-DD-AACS.xml	f063c82f4d984b4e2bddb2df46be62c0	41519	41.519	validated	https://portal.gdc.cancer.gov/legacy-archive/files/232c42fa-f077-4245-9b7a-e60951515ab4
TCGA-DD-AADK	TCGA-DD-AADK-01A-11R-A41C-07	28406016-ef07-490e-a66b-de6029ac6b64/nationwidechildrens.org_biospecimen.TCGA-DD-AADK.xml	6ceb63a00e12ca0e681c1476721e6a92	41519	41.519	validated	https://portal.gdc.cancer.gov/legacy-archive/files/28406016-ef07-490e-a66b-de6029ac6b64
TCGA-2Y-A9H1	TCGA-2Y-A9H1-01A-11R-A38B-07	28a41c14-9c75-4017-992f-137a242d17fe/nationwidechildrens.org_biospecimen.TCGA-2Y-A9H1.xml	8058fdf4819cc619246642d7a6ff89ea	52262	52.262	validated	https://portal.gdc.cancer.gov/legacy-archive/files/28a41c14-9c75-4017-992f-137a242d17fe
TCGA-DD-AACV	TCGA-DD-AACV-01A-11R-A41C-07	29e40d8b-4cd9-4c2a-b895-7741a1e05c75/nationwidechildrens.org_biospecimen.TCGA-DD-AACV.xml	6fe03e3ffe63fa6d1f689986b81ac1e0	41519	41.519	validated	https://portal.gdc.cancer.gov/legacy-archive/files/29e40d8b-4cd9-4c2a-b895-7741a1e05c75
TCGA-DD-A4NS	TCGA-DD-A4NS-01A-11R-A311-07	2bdfe9df-2c0b-4051-808e-258dcd5aa160/nationwidechildrens.org_biospecimen.TCGA-DD-A4NS.xml	c3bdb8cd492cc280d1a3abf57d5106a5	75619	75.619	validated	https://portal.gdc.cancer.gov/legacy-archive/files/2bdfe9df-2c0b-4051-808e-258dcd5aa160
TCGA-O8-A75V	TCGA-O8-A75V-01A-11R-A32O-07	2bee57d7-33fd-4859-b3f5-97c68c53ce1a/nationwidechildrens.org_biospecimen.TCGA-O8-A75V.xml	4c629a8aa28051903da057a679b80a35	53955	53.955	validated	https://portal.gdc.cancer.gov/legacy-archive/files/2bee57d7-33fd-4859-b3f5-97c68c53ce1a
TCGA-MI-A75C	TCGA-MI-A75C-01A-11R-A32O-07	2d3cf39c-8494-4f1d-b2bf-0555360197f9/nationwidechildrens.org_biospecimen.TCGA-MI-A75C.xml	3ec93d09cc1a9b7d8ebd2172ada92c25	52296	52.296	validated	https://portal.gdc.cancer.gov/legacy-archive/files/2d3cf39c-8494-4f1d-b2bf-0555360197f9
TCGA-MI-A75H	TCGA-MI-A75H-01A-11R-A32O-07	2e3c2e47-01b2-4756-8470-e06aeeee9c3a/nationwidechildrens.org_biospecimen.TCGA-MI-A75H.xml	704df80eb1e7ab17486ded6600155d4d	52297	52.297	validated	https://portal.gdc.cancer.gov/legacy-archive/files/2e3c2e47-01b2-4756-8470-e06aeeee9c3a
TCGA-DD-AAE0	TCGA-DD-AAE0-01A-11R-A41C-07	2feeaf4d-c3b2-41d3-b6b9-5e5849de665c/nationwidechildrens.org_biospecimen.TCGA-DD-AAE0.xml	4e21a8f5b1d2007c202e737bb376d007	41520	41.52	validated	https://portal.gdc.cancer.gov/legacy-archive/files/2feeaf4d-c3b2-41d3-b6b9-5e5849de665c
TCGA-ZS-A9CF	TCGA-ZS-A9CF-01A-11R-A38B-07	2ff185ef-5640-40dd-a9e6-1163eb4fede7/nationwidechildrens.org_biospecimen.TCGA-ZS-A9CF.xml	852f912824272684824539359c6ecddc	84395	84.395	validated	https://portal.gdc.cancer.gov/legacy-archive/files/2ff185ef-5640-40dd-a9e6-1163eb4fede7
TCGA-DD-AAC8	TCGA-DD-AAC8-01A-11R-A41C-07	327d66fb-b5bf-4278-a101-2f24943f351c/nationwidechildrens.org_biospecimen.TCGA-DD-AAC8.xml	93f86c23bf8d2864da1ac1b9a1b2a1f8	41520	41.52	validated	https://portal.gdc.cancer.gov/legacy-archive/files/327d66fb-b5bf-4278-a101-2f24943f351c
TCGA-CC-A8HT	TCGA-CC-A8HT-01A-11R-A36F-07	32ac5cff-26b0-4bdc-98bd-32b4b9ef927f/nationwidechildrens.org_biospecimen.TCGA-CC-A8HT.xml	19bc3b250d21a23aad389df44295ec40	53870	53.87	validated	https://portal.gdc.cancer.gov/legacy-archive/files/32ac5cff-26b0-4bdc-98bd-32b4b9ef927f
TCGA-DD-A4NP	TCGA-DD-A4NP-01A-11R-A28V-07	39fe018f-25de-4df1-9049-28d6daccf81b/nationwidechildrens.org_biospecimen.TCGA-DD-A4NP.xml	84feeda71356199b6872ca24b3bb2dea	75619	75.619	validated	https://portal.gdc.cancer.gov/legacy-archive/files/39fe018f-25de-4df1-9049-28d6daccf81b
TCGA-DD-A11C	TCGA-DD-A11C-01A-11R-A131-07	3a531bc7-7258-4bcb-bfa7-aef6f6c9ebb9/nationwidechildrens.org_biospecimen.TCGA-DD-A11C.xml	d8d76e06807fecde2c0334c1d008716f	75362	75.362	validated	https://portal.gdc.cancer.gov/legacy-archive/files/3a531bc7-7258-4bcb-bfa7-aef6f6c9ebb9
TCGA-LG-A9QC	TCGA-LG-A9QC-01A-11R-A37K-07	3c431ab7-2c87-4ef0-b8c8-17192dbc359d/nationwidechildrens.org_biospecimen.TCGA-LG-A9QC.xml	d684b375f2d6e040a684bae817b94c69	52258	52.258	validated	https://portal.gdc.cancer.gov/legacy-archive/files/3c431ab7-2c87-4ef0-b8c8-17192dbc359d
TCGA-DD-A73B	TCGA-DD-A73B-01A-12R-A32O-07	3ccc5a3a-6682-4524-ac5d-d496a56a62ad/nationwidechildrens.org_biospecimen.TCGA-DD-A73B.xml	d4c58231543d8d10b4a05cf753166480	54119	54.119	validated	https://portal.gdc.cancer.gov/legacy-archive/files/3ccc5a3a-6682-4524-ac5d-d496a56a62ad
TCGA-2Y-A9H2	TCGA-2Y-A9H2-01A-12R-A38B-07	3d925062-584e-4e74-bcd9-78c3a1a3df6f/nationwidechildrens.org_biospecimen.TCGA-2Y-A9H2.xml	81bd91d492a06f871aa025eeb0164faa	52263	52.263	validated	https://portal.gdc.cancer.gov/legacy-archive/files/3d925062-584e-4e74-bcd9-78c3a1a3df6f
TCGA-CC-5261	TCGA-CC-5261-01A-01R-A131-07	43180801-8fa6-413a-9c10-89e1b0d293ed/nationwidechildrens.org_biospecimen.TCGA-CC-5261.xml	1e7923272882658ab137ada15f396dc9	59003	59.003	validated	https://portal.gdc.cancer.gov/legacy-archive/files/43180801-8fa6-413a-9c10-89e1b0d293ed
TCGA-DD-AACJ	TCGA-DD-AACJ-01A-11R-A41C-07	43d58699-5eb5-439a-ad2a-f6df46edc393/nationwidechildrens.org_biospecimen.TCGA-DD-AACJ.xml	ac21cf56912a017bf8fa710069deb3ed	41520	41.52	validated	https://portal.gdc.cancer.gov/legacy-archive/files/43d58699-5eb5-439a-ad2a-f6df46edc393
TCGA-DD-A119	TCGA-DD-A119-01A-11R-A131-07	4538ea0c-d661-4a5f-bbcf-878ab6289e22/nationwidechildrens.org_biospecimen.TCGA-DD-A119.xml	fb1bf498700e8b3eed4f780e43038472	103612	103.612	validated	https://portal.gdc.cancer.gov/legacy-archive/files/4538ea0c-d661-4a5f-bbcf-878ab6289e22
TCGA-2Y-A9H9	TCGA-2Y-A9H9-01A-21R-A39D-07	46304405-4c97-4597-81cd-630c276bab8a/nationwidechildrens.org_biospecimen.TCGA-2Y-A9H9.xml	15bcb4086ee5a8ad2a26f1fbbb6b43c7	52259	52.259	validated	https://portal.gdc.cancer.gov/legacy-archive/files/46304405-4c97-4597-81cd-630c276bab8a
TCGA-G3-A5SK	TCGA-G3-A5SK-01A-11R-A27V-07	47353e22-c02d-43af-ae71-cbd5becb844d/nationwidechildrens.org_biospecimen.TCGA-G3-A5SK.xml	442fb2c6de93d5f4a56924c1748ec189	58880	58.88	validated	https://portal.gdc.cancer.gov/legacy-archive/files/47353e22-c02d-43af-ae71-cbd5becb844d
TCGA-EP-A3JL	TCGA-EP-A3JL-01A-11R-A213-07	4762076f-01b7-4804-847e-b5dd65f56dc0/nationwidechildrens.org_biospecimen.TCGA-EP-A3JL.xml	3cce06f3ee43c7cce805a885a4f43d06	58880	58.88	validated	https://portal.gdc.cancer.gov/legacy-archive/files/4762076f-01b7-4804-847e-b5dd65f56dc0
TCGA-DD-AADO	TCGA-DD-AADO-01A-11R-A41C-07	48780512-1e9e-4145-b283-e982c4835e0e/nationwidechildrens.org_biospecimen.TCGA-DD-AADO.xml	c48029114345d259f2eaf56416809f7b	41517	41.517	validated	https://portal.gdc.cancer.gov/legacy-archive/files/48780512-1e9e-4145-b283-e982c4835e0e
TCGA-G3-A5SI	TCGA-G3-A5SI-01A-31R-A27V-07	4a0faaae-8085-4695-a59d-46fadc766d7a/nationwidechildrens.org_biospecimen.TCGA-G3-A5SI.xml	80b2b7d2b0ecd973478234288be99889	57222	57.222	validated	https://portal.gdc.cancer.gov/legacy-archive/files/4a0faaae-8085-4695-a59d-46fadc766d7a
TCGA-BW-A5NQ	TCGA-BW-A5NQ-01A-11R-A27V-07	4a3d129a-dc90-4b14-a12b-f07b85b4c01f/nationwidechildrens.org_biospecimen.TCGA-BW-A5NQ.xml	d9c2cfd00335fb4d3caced3b932dd9b3	58882	58.882	validated	https://portal.gdc.cancer.gov/legacy-archive/files/4a3d129a-dc90-4b14-a12b-f07b85b4c01f
TCGA-ED-A7XP	TCGA-ED-A7XP-01A-11R-A352-07	4b1fbc77-5242-4e15-b623-db5b21f56eda/nationwidechildrens.org_biospecimen.TCGA-ED-A7XP.xml	a5a676915f070cd7e83b84e5fcf53dc5	53956	53.956	validated	https://portal.gdc.cancer.gov/legacy-archive/files/4b1fbc77-5242-4e15-b623-db5b21f56eda
TCGA-G3-AAV6	TCGA-G3-AAV6-01A-21R-A37K-07	4d65ecd6-7eec-4ee5-83f9-c3b9342e0a83/nationwidechildrens.org_biospecimen.TCGA-G3-AAV6.xml	db7e87d5148f4026eb4d370d66988af2	52260	52.26	validated	https://portal.gdc.cancer.gov/legacy-archive/files/4d65ecd6-7eec-4ee5-83f9-c3b9342e0a83
TCGA-DD-AAW1	TCGA-DD-AAW1-01A-11R-A41C-07	4e122648-a640-4d53-839a-aba5424346e4/nationwidechildrens.org_biospecimen.TCGA-DD-AAW1.xml	d0b988e93b7bf8b1907b3ff3a9bccac2	41521	41.521	validated	https://portal.gdc.cancer.gov/legacy-archive/files/4e122648-a640-4d53-839a-aba5424346e4
TCGA-DD-AADF	TCGA-DD-AADF-01A-11R-A41C-07	536d936c-18f4-4aa1-b6a4-93387d2407d5/nationwidechildrens.org_biospecimen.TCGA-DD-AADF.xml	35d4fbef0e5d0249678d14da3871f1c6	41519	41.519	validated	https://portal.gdc.cancer.gov/legacy-archive/files/536d936c-18f4-4aa1-b6a4-93387d2407d5
TCGA-DD-AAW0	TCGA-DD-AAW0-01A-11R-A41C-07	56212da9-a4ca-4d64-a47d-633d4ffd5685/nationwidechildrens.org_biospecimen.TCGA-DD-AAW0.xml	06df42942fdda30526a6a9ecd0152c4c	41526	41.526	validated	https://portal.gdc.cancer.gov/legacy-archive/files/56212da9-a4ca-4d64-a47d-633d4ffd5685
TCGA-DD-A4NJ	TCGA-DD-A4NJ-01A-11R-A27V-07	5878e312-0c0d-4a06-b3fa-fc9fc7596c3b/nationwidechildrens.org_biospecimen.TCGA-DD-A4NJ.xml	4fd665476281a4924d135bd24432cf8b	82733	82.733	validated	https://portal.gdc.cancer.gov/legacy-archive/files/5878e312-0c0d-4a06-b3fa-fc9fc7596c3b
TCGA-DD-AAVU	TCGA-DD-AAVU-01A-11R-A41C-07	5a11daf0-7f73-44fa-8e47-b2b765b7f648/nationwidechildrens.org_biospecimen.TCGA-DD-AAVU.xml	9df0791a095640a20abcf8eff039fc72	41526	41.526	validated	https://portal.gdc.cancer.gov/legacy-archive/files/5a11daf0-7f73-44fa-8e47-b2b765b7f648
TCGA-ZS-A9CD	TCGA-ZS-A9CD-01A-11R-A37K-07	5c8fa5ab-22e5-4f4f-b1c4-62f922b4ba54/nationwidechildrens.org_biospecimen.TCGA-ZS-A9CD.xml	8779c8edd2a94ecc500bafa78a6c40bd	52261	52.261	validated	https://portal.gdc.cancer.gov/legacy-archive/files/5c8fa5ab-22e5-4f4f-b1c4-62f922b4ba54
TCGA-DD-AAC9	TCGA-DD-AAC9-01A-11R-A41C-07	5f5347cf-ae68-48b0-aba1-6d0ebe8b3995/nationwidechildrens.org_biospecimen.TCGA-DD-AAC9.xml	725dc4db330a7e756503e57d9975741c	41520	41.52	validated	https://portal.gdc.cancer.gov/legacy-archive/files/5f5347cf-ae68-48b0-aba1-6d0ebe8b3995
TCGA-CC-5258	TCGA-CC-5258-01A-01R-A131-07	5f70b283-c527-4be5-b946-85fdfee9cecc/nationwidechildrens.org_biospecimen.TCGA-CC-5258.xml	5086fe5df9abc5394c908339031a1a0f	58998	58.998	validated	https://portal.gdc.cancer.gov/legacy-archive/files/5f70b283-c527-4be5-b946-85fdfee9cecc
TCGA-CC-A7IF	TCGA-CC-A7IF-01A-11R-A33J-07	5f9638f9-de84-4774-b0f9-37ac31d64442/nationwidechildrens.org_biospecimen.TCGA-CC-A7IF.xml	a98b30dcd57824941f4c3d129c8ce052	53955	53.955	validated	https://portal.gdc.cancer.gov/legacy-archive/files/5f9638f9-de84-4774-b0f9-37ac31d64442
TCGA-BC-A10Q	TCGA-BC-A10Q-01A-11R-A131-07	6383248f-42a3-42e2-942e-b512323111f0/nationwidechildrens.org_biospecimen.TCGA-BC-A10Q.xml	b72aad432878456e0f38334c8687bb36	80283	80.283	validated	https://portal.gdc.cancer.gov/legacy-archive/files/6383248f-42a3-42e2-942e-b512323111f0
TCGA-G3-A5SJ	TCGA-G3-A5SJ-01A-11R-A27V-07	69176e54-d6c8-443b-9530-00e01af34814/nationwidechildrens.org_biospecimen.TCGA-G3-A5SJ.xml	f7a226d97285e75760e65bc791444171	58878	58.878	validated	https://portal.gdc.cancer.gov/legacy-archive/files/69176e54-d6c8-443b-9530-00e01af34814
TCGA-DD-AADA	TCGA-DD-AADA-01A-11R-A41C-07	6a917d8f-0b76-4d3d-ba91-c4d697f2875a/nationwidechildrens.org_biospecimen.TCGA-DD-AADA.xml	62ec580188ac63ddd2a3e55fbca1b1ee	41519	41.519	validated	https://portal.gdc.cancer.gov/legacy-archive/files/6a917d8f-0b76-4d3d-ba91-c4d697f2875a
TCGA-ED-A7XO	TCGA-ED-A7XO-01A-11R-A352-07	6c1cc399-4084-49ee-964d-754009caca4c/nationwidechildrens.org_biospecimen.TCGA-ED-A7XO.xml	51097bb8c70de3a0e29ca613d2e2b81e	53957	53.957	validated	https://portal.gdc.cancer.gov/legacy-archive/files/6c1cc399-4084-49ee-964d-754009caca4c
TCGA-DD-A4ND	TCGA-DD-A4ND-01A-11R-A266-07	6ce0fa3a-1ea5-4baf-820c-1efd43892973/nationwidechildrens.org_biospecimen.TCGA-DD-A4ND.xml	71ba14332c5db5951b5579f56f5c3488	61785	61.785	validated	https://portal.gdc.cancer.gov/legacy-archive/files/6ce0fa3a-1ea5-4baf-820c-1efd43892973
TCGA-DD-AACW	TCGA-DD-AACW-01A-11R-A41C-07	6d346f4e-ab01-4d1f-9f56-1a3c60292dea/nationwidechildrens.org_biospecimen.TCGA-DD-AACW.xml	57638b2eb708a51c05fba419a83c53af	41519	41.519	validated	https://portal.gdc.cancer.gov/legacy-archive/files/6d346f4e-ab01-4d1f-9f56-1a3c60292dea
TCGA-EP-A2KA	TCGA-EP-A2KA-01A-11R-A180-07	6f1f5b83-5fb8-470a-8e49-983ddbae39ba/nationwidechildrens.org_biospecimen.TCGA-EP-A2KA.xml	b4470bedd7599b7e42c76c8eb3afe064	58883	58.883	validated	https://portal.gdc.cancer.gov/legacy-archive/files/6f1f5b83-5fb8-470a-8e49-983ddbae39ba
TCGA-BC-A216	TCGA-BC-A216-01A-11R-A155-07	6f285451-2595-4126-9242-c45ab3d32ac3/nationwidechildrens.org_biospecimen.TCGA-BC-A216.xml	7601c29f71154c3f0d566b0e6cbeb749	72570	72.57	validated	https://portal.gdc.cancer.gov/legacy-archive/files/6f285451-2595-4126-9242-c45ab3d32ac3
TCGA-DD-A1EE	TCGA-DD-A1EE-01A-11R-A131-07	70920f33-bdbf-429a-acbc-aa2227bef98e/nationwidechildrens.org_biospecimen.TCGA-DD-A1EE.xml	6c0dc1717eed1d5489d14f0e23f6f8b6	95882	95.882	validated	https://portal.gdc.cancer.gov/legacy-archive/files/70920f33-bdbf-429a-acbc-aa2227bef98e
TCGA-DD-AAE4	TCGA-DD-AAE4-01A-11R-A41C-07	70b54c25-e6b9-4752-8223-ba9f1aad0742/nationwidechildrens.org_biospecimen.TCGA-DD-AAE4.xml	6be6c8ec929cb2a0bdffddfaedaa7cae	41519	41.519	validated	https://portal.gdc.cancer.gov/legacy-archive/files/70b54c25-e6b9-4752-8223-ba9f1aad0742
TCGA-DD-AACO	TCGA-DD-AACO-01A-11R-A41C-07	7144e6dd-7bf2-40cc-965a-12c6a14a89d6/nationwidechildrens.org_biospecimen.TCGA-DD-AACO.xml	d49b5dc0c2a933d8717a9d058a9e40c3	41520	41.52	validated	https://portal.gdc.cancer.gov/legacy-archive/files/7144e6dd-7bf2-40cc-965a-12c6a14a89d6
TCGA-DD-AAEI	TCGA-DD-AAEI-01A-11R-A41C-07	71ece9f0-e380-45b4-b536-20cb47248b12/nationwidechildrens.org_biospecimen.TCGA-DD-AAEI.xml	2bee051e68d3787960afa7a019ebb12f	41524	41.524	validated	https://portal.gdc.cancer.gov/legacy-archive/files/71ece9f0-e380-45b4-b536-20cb47248b12
TCGA-GJ-A6C0	TCGA-GJ-A6C0-01A-12R-A311-07	72fe4c9d-9721-4a34-898e-5f42722df180/nationwidechildrens.org_biospecimen.TCGA-GJ-A6C0.xml	d7aa309c5008a898aa466eb8e249e6f9	75618	75.618	validated	https://portal.gdc.cancer.gov/legacy-archive/files/72fe4c9d-9721-4a34-898e-5f42722df180
TCGA-BC-A3KG	TCGA-BC-A3KG-01A-11R-A213-07	7572ee7a-955e-4f13-adab-f01492d4069a/nationwidechildrens.org_biospecimen.TCGA-BC-A3KG.xml	cb968a47fc4e8aa60409c84ed14e8309	58882	58.882	validated	https://portal.gdc.cancer.gov/legacy-archive/files/7572ee7a-955e-4f13-adab-f01492d4069a
TCGA-DD-AACY	TCGA-DD-AACY-01A-11R-A41C-07	77214b6b-a615-4a00-ae22-302ddaced081/nationwidechildrens.org_biospecimen.TCGA-DD-AACY.xml	02545f599863fa3d52a3867e7d96d5c2	41519	41.519	validated	https://portal.gdc.cancer.gov/legacy-archive/files/77214b6b-a615-4a00-ae22-302ddaced081
TCGA-KR-A7K8	TCGA-KR-A7K8-01A-11R-A33J-07	7d3495a4-77c1-4519-9b4b-a75e4194a63a/nationwidechildrens.org_biospecimen.TCGA-KR-A7K8.xml	04d1692422cfeb6fcadfe2558ea2ef06	52136	52.136	validated	https://portal.gdc.cancer.gov/legacy-archive/files/7d3495a4-77c1-4519-9b4b-a75e4194a63a
TCGA-3K-AAZ8	TCGA-3K-AAZ8-01A-12R-A39D-07	7d675250-5cc5-4770-befa-01cbe06fa5d6/nationwidechildrens.org_biospecimen.TCGA-3K-AAZ8.xml	b6ff0cec5fa3c55bce4f196aaa90b839	52101	52.101	validated	https://portal.gdc.cancer.gov/legacy-archive/files/7d675250-5cc5-4770-befa-01cbe06fa5d6
TCGA-BC-A10S	TCGA-BC-A10S-01A-22R-A131-07	7dea38f3-adda-4820-8b1c-786c13bd9da4/nationwidechildrens.org_biospecimen.TCGA-BC-A10S.xml	836738b59ccb9b2e609507f179c2ce93	72270	72.27	validated	https://portal.gdc.cancer.gov/legacy-archive/files/7dea38f3-adda-4820-8b1c-786c13bd9da4
TCGA-2Y-A9H6	TCGA-2Y-A9H6-01A-11R-A39D-07	7f294c2b-1f92-4858-b9ca-8a6bf3d30f57/nationwidechildrens.org_biospecimen.TCGA-2Y-A9H6.xml	d2ad184a493eb341d6a657afabd262b4	52262	52.262	validated	https://portal.gdc.cancer.gov/legacy-archive/files/7f294c2b-1f92-4858-b9ca-8a6bf3d30f57
TCGA-DD-A1EA	TCGA-DD-A1EA-01A-11R-A131-07	81dc2ad9-6098-49ab-ba98-5673193aa35b/nationwidechildrens.org_biospecimen.TCGA-DD-A1EA.xml	5703f6281c1ef5c43d635f01dcb12771	57246	57.246	validated	https://portal.gdc.cancer.gov/legacy-archive/files/81dc2ad9-6098-49ab-ba98-5673193aa35b
TCGA-BD-A2L6	TCGA-BD-A2L6-01A-11R-A213-07	820f8837-3d4d-4be3-9827-9721b952c879/nationwidechildrens.org_biospecimen.TCGA-BD-A2L6.xml	25af181b336bc73570279fd8d8817ef6	72352	72.352	validated	https://portal.gdc.cancer.gov/legacy-archive/files/820f8837-3d4d-4be3-9827-9721b952c879
TCGA-DD-AAVS	TCGA-DD-AAVS-01A-11R-A41C-07	85c0adb6-44bd-427f-90db-88d0b9849012/nationwidechildrens.org_biospecimen.TCGA-DD-AAVS.xml	c98d9431173cb4b6b81ea1e70cda7be7	41526	41.526	validated	https://portal.gdc.cancer.gov/legacy-archive/files/85c0adb6-44bd-427f-90db-88d0b9849012
TCGA-RC-A7SB	TCGA-RC-A7SB-01A-21R-A352-07	86723d21-6474-487f-aa29-03df7fcfc3f0/nationwidechildrens.org_biospecimen.TCGA-RC-A7SB.xml	2c135edf17f11685664ea865eebbe6be	52300	52.3	validated	https://portal.gdc.cancer.gov/legacy-archive/files/86723d21-6474-487f-aa29-03df7fcfc3f0
TCGA-G3-A25X	TCGA-G3-A25X-01A-11R-A16W-07	86ce033f-1fdf-42b6-a87a-c3dd08bd16fd/nationwidechildrens.org_biospecimen.TCGA-G3-A25X.xml	bc2d9c8438e3d1d5542c12f84924af47	69478	69.478	validated	https://portal.gdc.cancer.gov/legacy-archive/files/86ce033f-1fdf-42b6-a87a-c3dd08bd16fd
TCGA-CC-A8HV	TCGA-CC-A8HV-01A-11R-A36F-07	884da1b7-b952-41a5-a66f-c01fcca98a40/nationwidechildrens.org_biospecimen.TCGA-CC-A8HV.xml	d216be296039800fd920333131a422f7	56333	56.333	validated	https://portal.gdc.cancer.gov/legacy-archive/files/884da1b7-b952-41a5-a66f-c01fcca98a40
TCGA-EP-A2KC	TCGA-EP-A2KC-01A-11R-A213-07	896c28d1-0c33-4d96-9a11-d37bfb07091c/nationwidechildrens.org_biospecimen.TCGA-EP-A2KC.xml	6d4a6ceddb5c391870321eff54256a64	58880	58.88	validated	https://portal.gdc.cancer.gov/legacy-archive/files/896c28d1-0c33-4d96-9a11-d37bfb07091c
TCGA-G3-A7M7	TCGA-G3-A7M7-01A-12R-A352-07	92a86d4c-68a0-46d7-b0a7-137e00649006/nationwidechildrens.org_biospecimen.TCGA-G3-A7M7.xml	a06f7ee5b413eee30dc18a172f798e5b	53957	53.957	validated	https://portal.gdc.cancer.gov/legacy-archive/files/92a86d4c-68a0-46d7-b0a7-137e00649006
TCGA-DD-AADU	TCGA-DD-AADU-01A-11R-A41C-07	94b03fc0-bb09-48a9-8ef9-32346b62346b/nationwidechildrens.org_biospecimen.TCGA-DD-AADU.xml	f9bc88ad17be3f7094adaae29ed7569f	41518	41.518	validated	https://portal.gdc.cancer.gov/legacy-archive/files/94b03fc0-bb09-48a9-8ef9-32346b62346b
TCGA-BW-A5NP	TCGA-BW-A5NP-01A-11R-A27V-07	9acc4b3e-357c-4936-b8c4-45cccc18a51f/nationwidechildrens.org_biospecimen.TCGA-BW-A5NP.xml	a2ceb4b0fec372b3087430acbda6b204	58884	58.884	validated	https://portal.gdc.cancer.gov/legacy-archive/files/9acc4b3e-357c-4936-b8c4-45cccc18a51f
TCGA-BC-A10T	TCGA-BC-A10T-01A-11R-A131-07	9dd688cb-1add-426f-b59c-3f4e0645878c/nationwidechildrens.org_biospecimen.TCGA-BC-A10T.xml	9ab449fb3a6b28c1d8a96117697d3e13	80287	80.287	validated	https://portal.gdc.cancer.gov/legacy-archive/files/9dd688cb-1add-426f-b59c-3f4e0645878c
TCGA-2Y-A9H0	TCGA-2Y-A9H0-01A-11R-A38B-07	9e127a04-07a1-4464-a84d-020c8c0f54d4/nationwidechildrens.org_biospecimen.TCGA-2Y-A9H0.xml	7dfa5184c81667f531d2696da2db3a8f	52262	52.262	validated	https://portal.gdc.cancer.gov/legacy-archive/files/9e127a04-07a1-4464-a84d-020c8c0f54d4
TCGA-DD-AAVW	TCGA-DD-AAVW-01A-11R-A41C-07	9e8802c9-f3d2-4fc8-802d-f0734f21dc77/nationwidechildrens.org_biospecimen.TCGA-DD-AAVW.xml	4db90c64c24e32de46ac555fcfd5a3ea	41526	41.526	validated	https://portal.gdc.cancer.gov/legacy-archive/files/9e8802c9-f3d2-4fc8-802d-f0734f21dc77
TCGA-DD-AAVX	TCGA-DD-AAVX-01A-11R-A41C-07	9fab3374-8a9d-477e-a0cc-8bffdb7db488/nationwidechildrens.org_biospecimen.TCGA-DD-AAVX.xml	61ef7d694607dcc8188b0aac1913248c	41526	41.526	validated	https://portal.gdc.cancer.gov/legacy-archive/files/9fab3374-8a9d-477e-a0cc-8bffdb7db488
TCGA-DD-A73F	TCGA-DD-A73F-01A-11R-A32O-07	a167f4bd-e0f3-4f54-ad5d-c1ea5f54c3a8/nationwidechildrens.org_biospecimen.TCGA-DD-A73F.xml	079252a1ee873f341c61f0bf8d2b7257	53959	53.959	validated	https://portal.gdc.cancer.gov/legacy-archive/files/a167f4bd-e0f3-4f54-ad5d-c1ea5f54c3a8
TCGA-EP-A12J	TCGA-EP-A12J-01A-11R-A131-07	a666f7a8-a3de-427d-a1b5-e9a733c8cf78/nationwidechildrens.org_biospecimen.TCGA-EP-A12J.xml	0b0fa65b59542b98e870da750db9fe5e	96384	96.384	validated	https://portal.gdc.cancer.gov/legacy-archive/files/a666f7a8-a3de-427d-a1b5-e9a733c8cf78
TCGA-DD-A4NV	TCGA-DD-A4NV-01A-11R-A311-07	a6746f6b-d432-496b-96a0-4b749f712541/nationwidechildrens.org_biospecimen.TCGA-DD-A4NV.xml	7993469632f8f0ad3682c2dec482db5d	73959	73.959	validated	https://portal.gdc.cancer.gov/legacy-archive/files/a6746f6b-d432-496b-96a0-4b749f712541
TCGA-FV-A495	TCGA-FV-A495-01A-11R-A266-07	a903855e-c4a3-4778-96b5-234997cdce3f/nationwidechildrens.org_biospecimen.TCGA-FV-A495.xml	dfc4f94e9438f9cdda969cd948cfc582	81072	81.072	validated	https://portal.gdc.cancer.gov/legacy-archive/files/a903855e-c4a3-4778-96b5-234997cdce3f
TCGA-XR-A8TE	TCGA-XR-A8TE-01A-11R-A36F-07	ac160d3b-fd47-48a1-bbb2-6221df759f7d/nationwidechildrens.org_biospecimen.TCGA-XR-A8TE.xml	accd4e2cb889fb98aaff2cf6fb80f795	52259	52.259	validated	https://portal.gdc.cancer.gov/legacy-archive/files/ac160d3b-fd47-48a1-bbb2-6221df759f7d
TCGA-DD-AAEH	TCGA-DD-AAEH-01A-11R-A41C-07	ad9513ba-5dc1-4636-9e62-abf92d84e3c3/nationwidechildrens.org_biospecimen.TCGA-DD-AAEH.xml	0a4742c237c24100c330e36717ca3d3d	41522	41.522	validated	https://portal.gdc.cancer.gov/legacy-archive/files/ad9513ba-5dc1-4636-9e62-abf92d84e3c3
TCGA-GJ-A9DB	TCGA-GJ-A9DB-01A-11R-A37K-07	b232e188-9a73-4225-9dad-5814d67823c3/nationwidechildrens.org_biospecimen.TCGA-GJ-A9DB.xml	57ba4e6d914c74ddef60248e62971009	53899	53.899	validated	https://portal.gdc.cancer.gov/legacy-archive/files/b232e188-9a73-4225-9dad-5814d67823c3
TCGA-UB-AA0U	TCGA-UB-AA0U-01A-11R-A38B-07	b25f904d-da40-45ee-adb3-f492c1e95f56/nationwidechildrens.org_biospecimen.TCGA-UB-AA0U.xml	7001241dce3fdf1e9369797321d97639	52260	52.26	validated	https://portal.gdc.cancer.gov/legacy-archive/files/b25f904d-da40-45ee-adb3-f492c1e95f56
TCGA-T1-A6J8	TCGA-T1-A6J8-01A-11R-A32O-07	b661f0e3-3bdb-4ef4-b89f-2d84750931d9/nationwidechildrens.org_biospecimen.TCGA-T1-A6J8.xml	7694b8b5078b9ad80d6d6634262302cf	53953	53.953	validated	https://portal.gdc.cancer.gov/legacy-archive/files/b661f0e3-3bdb-4ef4-b89f-2d84750931d9
TCGA-WQ-AB4B	TCGA-WQ-AB4B-01A-11R-A41C-07	b7192089-e9bf-4f7c-a2d1-a7f1dbdd897a/nationwidechildrens.org_biospecimen.TCGA-WQ-AB4B.xml	8263051e86b7ca49b2d363595bf2bb46	41526	41.526	validated	https://portal.gdc.cancer.gov/legacy-archive/files/b7192089-e9bf-4f7c-a2d1-a7f1dbdd897a
TCGA-RC-A6M6	TCGA-RC-A6M6-01A-11R-A32O-07	b7525384-a7b4-44ad-b2fe-469400a6e738/nationwidechildrens.org_biospecimen.TCGA-RC-A6M6.xml	4b1bbb5f9f741d306c065d45dd1e2874	53956	53.956	validated	https://portal.gdc.cancer.gov/legacy-archive/files/b7525384-a7b4-44ad-b2fe-469400a6e738
TCGA-WX-AA46	TCGA-WX-AA46-01A-11R-A39D-07	b7e2e77f-5e73-4ad6-9f2c-3f51f2b8156d/nationwidechildrens.org_biospecimen.TCGA-WX-AA46.xml	bd33bce184d1435a07d9dd2b69718164	52259	52.259	validated	https://portal.gdc.cancer.gov/legacy-archive/files/b7e2e77f-5e73-4ad6-9f2c-3f51f2b8156d
TCGA-RC-A6M3	TCGA-RC-A6M3-01A-11R-A32O-07	b8401343-4343-46f0-aea4-9c039918fe21/nationwidechildrens.org_biospecimen.TCGA-RC-A6M3.xml	f0a208aa974aeeea3e37aa2c3adaf4d6	52299	52.299	validated	https://portal.gdc.cancer.gov/legacy-archive/files/b8401343-4343-46f0-aea4-9c039918fe21
TCGA-FV-A4ZQ	TCGA-FV-A4ZQ-01A-11R-A266-07	b9689591-1e84-46fa-b88f-9f65196c3ad2/nationwidechildrens.org_biospecimen.TCGA-FV-A4ZQ.xml	c5de8f6128af0605170a11473121c86b	58880	58.88	validated	https://portal.gdc.cancer.gov/legacy-archive/files/b9689591-1e84-46fa-b88f-9f65196c3ad2
TCGA-CC-A9FU	TCGA-CC-A9FU-01A-11R-A37K-07	bd450b5e-d31c-4b39-a21b-a2689176844a/nationwidechildrens.org_biospecimen.TCGA-CC-A9FU.xml	f4f3c83a9eadf96a091ef14853419208	52262	52.262	validated	https://portal.gdc.cancer.gov/legacy-archive/files/bd450b5e-d31c-4b39-a21b-a2689176844a
TCGA-2Y-A9H3	TCGA-2Y-A9H3-01A-11R-A38B-07	c1b90cef-1ba1-44a1-9b44-f8c82ca6ad74/nationwidechildrens.org_biospecimen.TCGA-2Y-A9H3.xml	bc01234e08ecca3e3162104bbe96e9c4	52261	52.261	validated	https://portal.gdc.cancer.gov/legacy-archive/files/c1b90cef-1ba1-44a1-9b44-f8c82ca6ad74
TCGA-CC-5259	TCGA-CC-5259-01A-31R-A213-07	c4ab2a47-8c11-478a-a980-a2a0958f4fee/nationwidechildrens.org_biospecimen.TCGA-CC-5259.xml	15f28d631fcdc50331205ce5d4bd7364	57460	57.46	validated	https://portal.gdc.cancer.gov/legacy-archive/files/c4ab2a47-8c11-478a-a980-a2a0958f4fee
TCGA-G3-A25V	TCGA-G3-A25V-01A-11R-A16W-07	c8cc475d-406a-48f8-836f-2d31647ac3bb/nationwidechildrens.org_biospecimen.TCGA-G3-A25V.xml	5045360ab818459a5a35773ea7a031c1	58922	58.922	validated	https://portal.gdc.cancer.gov/legacy-archive/files/c8cc475d-406a-48f8-836f-2d31647ac3bb
TCGA-FV-A496	TCGA-FV-A496-01A-11R-A266-07	c967e84a-7ed4-40e4-afc0-496fb12cd210/nationwidechildrens.org_biospecimen.TCGA-FV-A496.xml	9d57b5736863f0587a998b4d35717a6a	82729	82.729	validated	https://portal.gdc.cancer.gov/legacy-archive/files/c967e84a-7ed4-40e4-afc0-496fb12cd210
TCGA-ZP-A9CY	TCGA-ZP-A9CY-01A-11R-A38B-07	cbc1c021-ba5b-432d-bbde-c51480d07a6e/nationwidechildrens.org_biospecimen.TCGA-ZP-A9CY.xml	0c515f5bd13f781c03bbb0688c9d14a2	52264	52.264	validated	https://portal.gdc.cancer.gov/legacy-archive/files/cbc1c021-ba5b-432d-bbde-c51480d07a6e
TCGA-BC-A10W	TCGA-BC-A10W-01A-11R-A131-07	cbeeaf52-4be8-46c2-bbdf-2bb19516657c/nationwidechildrens.org_biospecimen.TCGA-BC-A10W.xml	9c5122f76bc5b2c296c66708bbc0979d	75362	75.362	validated	https://portal.gdc.cancer.gov/legacy-archive/files/cbeeaf52-4be8-46c2-bbdf-2bb19516657c
TCGA-CC-A7II	TCGA-CC-A7II-01A-11R-A33J-07	cc418f7a-614f-4357-aa5c-33e601d172ff/nationwidechildrens.org_biospecimen.TCGA-CC-A7II.xml	613a45c66c93446c02d5d4c7dce9bee6	53955	53.955	validated	https://portal.gdc.cancer.gov/legacy-archive/files/cc418f7a-614f-4357-aa5c-33e601d172ff
TCGA-K7-A6G5	TCGA-K7-A6G5-01A-11R-A311-07	cd01eaee-96bb-4cf7-af2c-63ce3760375a/nationwidechildrens.org_biospecimen.TCGA-K7-A6G5.xml	31a248d5486458ccb73f15353bacb0f7	52295	52.295	validated	https://portal.gdc.cancer.gov/legacy-archive/files/cd01eaee-96bb-4cf7-af2c-63ce3760375a
TCGA-FV-A3I1	TCGA-FV-A3I1-01A-11R-A22L-07	ce81ed1c-e10b-4e62-93c3-ad2f25718f6f/nationwidechildrens.org_biospecimen.TCGA-FV-A3I1.xml	06410f00b86d67714208818a5e4cb392	89086	89.086	validated	https://portal.gdc.cancer.gov/legacy-archive/files/ce81ed1c-e10b-4e62-93c3-ad2f25718f6f
TCGA-DD-A1EI	TCGA-DD-A1EI-01A-11R-A131-07	d06ef3bc-15d0-4cf5-8de6-f48e5c9470d6/nationwidechildrens.org_biospecimen.TCGA-DD-A1EI.xml	700176047f5a8424faf23c39e52a2b21	94217	94.217	validated	https://portal.gdc.cancer.gov/legacy-archive/files/d06ef3bc-15d0-4cf5-8de6-f48e5c9470d6
TCGA-DD-A116	TCGA-DD-A116-01A-11R-A131-07	d076b630-6dc3-4f01-85de-03562fbe2f5a/nationwidechildrens.org_biospecimen.TCGA-DD-A116.xml	a0fe1e8b84721cb795858293c0df6b68	115890	115.89	validated	https://portal.gdc.cancer.gov/legacy-archive/files/d076b630-6dc3-4f01-85de-03562fbe2f5a
TCGA-BC-A10R	TCGA-BC-A10R-01A-11R-A131-07	d2007bb8-7c75-45ea-9100-b4382815911b/nationwidechildrens.org_biospecimen.TCGA-BC-A10R.xml	97db9b0eb834545a54ec4dcf50afe74e	77824	77.824	validated	https://portal.gdc.cancer.gov/legacy-archive/files/d2007bb8-7c75-45ea-9100-b4382815911b
TCGA-UB-A7ME	TCGA-UB-A7ME-01A-11R-A33J-07	d39f9a19-1ecd-45b0-ac00-97d49bd50539/nationwidechildrens.org_biospecimen.TCGA-UB-A7ME.xml	dce769142c68c6ee358b299844599fd1	52297	52.297	validated	https://portal.gdc.cancer.gov/legacy-archive/files/d39f9a19-1ecd-45b0-ac00-97d49bd50539
TCGA-FV-A3R2	TCGA-FV-A3R2-01A-11R-A22L-07	d5471fd1-ea28-4bab-9827-48fdbd129efd/nationwidechildrens.org_biospecimen.TCGA-FV-A3R2.xml	c36c6862b463aebe4c74487cd0a4f9f4	69903	69.903	validated	https://portal.gdc.cancer.gov/legacy-archive/files/d5471fd1-ea28-4bab-9827-48fdbd129efd
TCGA-ED-A82E	TCGA-ED-A82E-01A-11R-A352-07	d681dd84-351a-4ee1-8a34-5dde9b3fb686/nationwidechildrens.org_biospecimen.TCGA-ED-A82E.xml	743eb2a0e7ca74333af30713ea52ebad	53958	53.958	validated	https://portal.gdc.cancer.gov/legacy-archive/files/d681dd84-351a-4ee1-8a34-5dde9b3fb686
TCGA-NI-A4U2	TCGA-NI-A4U2-01A-11R-A28V-07	d6a4c8a7-1e21-4de2-bb18-5b56d7d88c3e/nationwidechildrens.org_biospecimen.TCGA-NI-A4U2.xml	f2eb9d774552b44ae37426c5fe21caa9	75621	75.621	validated	https://portal.gdc.cancer.gov/legacy-archive/files/d6a4c8a7-1e21-4de2-bb18-5b56d7d88c3e
TCGA-WJ-A86L	TCGA-WJ-A86L-01A-12R-A39D-07	d7538405-ef88-4fc3-b41e-02bfb49a151f/nationwidechildrens.org_biospecimen.TCGA-WJ-A86L.xml	7b458ecd020535479d7a198b25903563	54891	54.891	validated	https://portal.gdc.cancer.gov/legacy-archive/files/d7538405-ef88-4fc3-b41e-02bfb49a151f
TCGA-DD-AAEA	TCGA-DD-AAEA-01A-11R-A41C-07	d893592c-b385-438c-8ca6-7985020e0938/nationwidechildrens.org_biospecimen.TCGA-DD-AAEA.xml	243222c1f592eadebfa83cb0dd05c6d6	41521	41.521	validated	https://portal.gdc.cancer.gov/legacy-archive/files/d893592c-b385-438c-8ca6-7985020e0938
TCGA-DD-AAD3	TCGA-DD-AAD3-01A-11R-A41C-07	d9a5d8bb-b8cf-4286-95f0-674863f13cbb/nationwidechildrens.org_biospecimen.TCGA-DD-AAD3.xml	8e9927e25b3f4d7c7e209f80af3661d9	41519	41.519	validated	https://portal.gdc.cancer.gov/legacy-archive/files/d9a5d8bb-b8cf-4286-95f0-674863f13cbb
TCGA-DD-AAE6	TCGA-DD-AAE6-01A-11R-A41C-07	da6b2ec0-5991-4341-af74-3bdd0f527bcc/nationwidechildrens.org_biospecimen.TCGA-DD-AAE6.xml	433918c70184c5d224092e36e5cd7694	41518	41.518	validated	https://portal.gdc.cancer.gov/legacy-archive/files/da6b2ec0-5991-4341-af74-3bdd0f527bcc
TCGA-ZP-A9CZ	TCGA-ZP-A9CZ-01A-11R-A38B-07	e038126c-d51c-4dd1-b137-7eb73a1145ae/nationwidechildrens.org_biospecimen.TCGA-ZP-A9CZ.xml	d92d47ee2b8f290927db49fe4d745976	52262	52.262	validated	https://portal.gdc.cancer.gov/legacy-archive/files/e038126c-d51c-4dd1-b137-7eb73a1145ae
TCGA-NI-A8LF	TCGA-NI-A8LF-01A-11R-A36F-07	e0ef498c-adf0-4113-8d3f-6e66205a57d6/nationwidechildrens.org_biospecimen.TCGA-NI-A8LF.xml	d5e7f9926e6a8ba7bd63382da2021c7c	53955	53.955	validated	https://portal.gdc.cancer.gov/legacy-archive/files/e0ef498c-adf0-4113-8d3f-6e66205a57d6
TCGA-DD-AACU	TCGA-DD-AACU-01A-11R-A41C-07	e1342dcb-08aa-4905-9835-c1dc2aaa7b80/nationwidechildrens.org_biospecimen.TCGA-DD-AACU.xml	464fc6f8b605b0cf55e274d757ca3c5a	41519	41.519	validated	https://portal.gdc.cancer.gov/legacy-archive/files/e1342dcb-08aa-4905-9835-c1dc2aaa7b80
TCGA-DD-AADC	TCGA-DD-AADC-01A-11R-A41C-07	e163be8e-8af4-4e3b-b625-d5ff9d58ba49/nationwidechildrens.org_biospecimen.TCGA-DD-AADC.xml	012723a0792e5d43e7c00af751365592	41517	41.517	validated	https://portal.gdc.cancer.gov/legacy-archive/files/e163be8e-8af4-4e3b-b625-d5ff9d58ba49
TCGA-ZP-A9D1	TCGA-ZP-A9D1-01A-11R-A38B-07	e45ef6a6-915e-4624-a52e-20d3f6f49d35/nationwidechildrens.org_biospecimen.TCGA-ZP-A9D1.xml	676d51146d56a33ebf3d34f7d18223d3	52264	52.264	validated	https://portal.gdc.cancer.gov/legacy-archive/files/e45ef6a6-915e-4624-a52e-20d3f6f49d35
TCGA-RC-A6M4	TCGA-RC-A6M4-01A-11R-A32O-07	e68b25ee-b20a-4f8b-80f1-73f3900b6d12/nationwidechildrens.org_biospecimen.TCGA-RC-A6M4.xml	90dcd51eb77b1aa08c577a43237b5ddc	52302	52.302	validated	https://portal.gdc.cancer.gov/legacy-archive/files/e68b25ee-b20a-4f8b-80f1-73f3900b6d12
TCGA-DD-AAD6	TCGA-DD-AAD6-01A-11R-A41C-07	e8601918-329d-495d-9c78-ca84082985e9/nationwidechildrens.org_biospecimen.TCGA-DD-AAD6.xml	c0933802c1b6041632a497aa262f901b	41518	41.518	validated	https://portal.gdc.cancer.gov/legacy-archive/files/e8601918-329d-495d-9c78-ca84082985e9
TCGA-DD-AADJ	TCGA-DD-AADJ-01A-11R-A41C-07	e8ec4cb2-268d-4887-9bf0-b589bdd682b6/nationwidechildrens.org_biospecimen.TCGA-DD-AADJ.xml	7e67ad33693fc2b08b5ae7bab22de506	41519	41.519	validated	https://portal.gdc.cancer.gov/legacy-archive/files/e8ec4cb2-268d-4887-9bf0-b589bdd682b6
TCGA-G3-AAV5	TCGA-G3-AAV5-01A-11R-A37K-07	ea7d662a-154f-4984-90dc-b2072f2497c5/nationwidechildrens.org_biospecimen.TCGA-G3-AAV5.xml	4a3ea8dfe5e7d82a5b86760d9dc2b1f2	52258	52.258	validated	https://portal.gdc.cancer.gov/legacy-archive/files/ea7d662a-154f-4984-90dc-b2072f2497c5
TCGA-BC-A69H	TCGA-BC-A69H-01A-11R-A311-07	ecd04509-c041-47d5-9b38-2816ce3d77d3/nationwidechildrens.org_biospecimen.TCGA-BC-A69H.xml	45f86d4dd6619e3c6db0cfba31eadcd1	53954	53.954	validated	https://portal.gdc.cancer.gov/legacy-archive/files/ecd04509-c041-47d5-9b38-2816ce3d77d3
TCGA-XR-A8TD	TCGA-XR-A8TD-01A-12R-A39D-07	ee736f57-80da-49b0-bff8-4fbb4e35f846/nationwidechildrens.org_biospecimen.TCGA-XR-A8TD.xml	d165256f016c12883bcd5b587ccd87d5	52263	52.263	validated	https://portal.gdc.cancer.gov/legacy-archive/files/ee736f57-80da-49b0-bff8-4fbb4e35f846
TCGA-DD-AAE9	TCGA-DD-AAE9-01A-11R-A41C-07	ef35325c-c1fa-48bb-8534-d3bf24bf48a2/nationwidechildrens.org_biospecimen.TCGA-DD-AAE9.xml	ed731c79682f0265c49254fe0ccf4791	41521	41.521	validated	https://portal.gdc.cancer.gov/legacy-archive/files/ef35325c-c1fa-48bb-8534-d3bf24bf48a2
TCGA-DD-AAEE	TCGA-DD-AAEE-01A-11R-A41C-07	ef647c03-2873-4fc1-b350-4865c85ecc5d/nationwidechildrens.org_biospecimen.TCGA-DD-AAEE.xml	d9ed1031f0ca79b3696d22a33edd8086	41522	41.522	validated	https://portal.gdc.cancer.gov/legacy-archive/files/ef647c03-2873-4fc1-b350-4865c85ecc5d
TCGA-CC-A9FW	TCGA-CC-A9FW-01A-11R-A37K-07	efcbb56f-285e-4296-8ccd-1a89fcaf4d64/nationwidechildrens.org_biospecimen.TCGA-CC-A9FW.xml	b5d936b820635a6c3734cafe44ee8826	52259	52.259	validated	https://portal.gdc.cancer.gov/legacy-archive/files/efcbb56f-285e-4296-8ccd-1a89fcaf4d64
TCGA-DD-A1EB	TCGA-DD-A1EB-01A-11R-A131-07	f237e6c5-4da5-4542-9d0c-d19244a7c478/nationwidechildrens.org_biospecimen.TCGA-DD-A1EB.xml	e11b69a7e98e39e2ede7380e5408d45f	95883	95.883	validated	https://portal.gdc.cancer.gov/legacy-archive/files/f237e6c5-4da5-4542-9d0c-d19244a7c478
TCGA-DD-AADM	TCGA-DD-AADM-01A-11R-A41C-07	f3ab2fa5-a59f-4e75-8093-e17e7416d43b/nationwidechildrens.org_biospecimen.TCGA-DD-AADM.xml	1b5fa35839bdc12881d29007a365d336	41517	41.517	validated	https://portal.gdc.cancer.gov/legacy-archive/files/f3ab2fa5-a59f-4e75-8093-e17e7416d43b
TCGA-XR-A8TG	TCGA-XR-A8TG-01A-11R-A36F-07	f42771c7-33f0-4343-a3ff-f4d593d2834a/nationwidechildrens.org_biospecimen.TCGA-XR-A8TG.xml	4ede395a6cc24f1e58fd7a59a4eecab0	52259	52.259	validated	https://portal.gdc.cancer.gov/legacy-archive/files/f42771c7-33f0-4343-a3ff-f4d593d2834a
TCGA-CC-A3MA	TCGA-CC-A3MA-01A-11R-A213-07	f55ab8e9-7cd2-4b00-949f-d915d8808021/nationwidechildrens.org_biospecimen.TCGA-CC-A3MA.xml	f523545b4054afa8bdd44cc6cd572822	58879	58.879	validated	https://portal.gdc.cancer.gov/legacy-archive/files/f55ab8e9-7cd2-4b00-949f-d915d8808021
TCGA-DD-A3A2	TCGA-DD-A3A2-01A-11R-A213-07	f5dc4dd5-e688-4ee5-90e6-5c407c85f975/nationwidechildrens.org_biospecimen.TCGA-DD-A3A2.xml	2cb5860bf13df09122eabd8768ecfa9e	72537	72.537	validated	https://portal.gdc.cancer.gov/legacy-archive/files/f5dc4dd5-e688-4ee5-90e6-5c407c85f975
TCGA-ED-A8O6	TCGA-ED-A8O6-01A-11R-A36F-07	f6cc264d-8dcb-44a2-a9d9-a44f5fb2f27d/nationwidechildrens.org_biospecimen.TCGA-ED-A8O6.xml	3d073e4a3f43949a740fbe5e02ed1786	53937	53.937	validated	https://portal.gdc.cancer.gov/legacy-archive/files/f6cc264d-8dcb-44a2-a9d9-a44f5fb2f27d
TCGA-5R-AA1D	TCGA-5R-AA1D-01A-11R-A38B-07	f713e291-e8a2-4f04-87fc-a12f337dc2e2/nationwidechildrens.org_biospecimen.TCGA-5R-AA1D.xml	40ddff98717b4ccd067accb9240b54ea	52263	52.263	validated	https://portal.gdc.cancer.gov/legacy-archive/files/f713e291-e8a2-4f04-87fc-a12f337dc2e2
TCGA-ZP-A9D0	TCGA-ZP-A9D0-01A-11R-A37K-07	f97e5925-3eb8-4437-869b-79c51d2d51d7/nationwidechildrens.org_biospecimen.TCGA-ZP-A9D0.xml	eaeeb0a9d99ae96c23303426090b7b9c	52262	52.262	validated	https://portal.gdc.cancer.gov/legacy-archive/files/f97e5925-3eb8-4437-869b-79c51d2d51d7
TCGA-2Y-A9GX	TCGA-2Y-A9GX-01A-11R-A38B-07	fbb49fdb-1e60-40d7-8608-3b3dfc3cc83b/nationwidechildrens.org_biospecimen.TCGA-2Y-A9GX.xml	b19e9364cecd8a6609627194d7c9bc2a	52261	52.261	validated	https://portal.gdc.cancer.gov/legacy-archive/files/fbb49fdb-1e60-40d7-8608-3b3dfc3cc83b
TCGA-G3-AAV4	TCGA-G3-AAV4-01A-11R-A38B-07	fd640ddc-fa3b-46c0-ac83-43823a2c2d66/nationwidechildrens.org_biospecimen.TCGA-G3-AAV4.xml	462e35433278dfa2af6dfb2e2188084d	52264	52.264	validated	https://portal.gdc.cancer.gov/legacy-archive/files/fd640ddc-fa3b-46c0-ac83-43823a2c2d66
TCGA-DD-A1EG	TCGA-DD-A1EG-01A-11R-A213-07	fee8ecb2-07f3-40e6-b942-80f482423336/nationwidechildrens.org_biospecimen.TCGA-DD-A1EG.xml	c5ad8650ce4a24cc922fcddf44fa98e8	91701	91.701	validated	https://portal.gdc.cancer.gov/legacy-archive/files/fee8ecb2-07f3-40e6-b942-80f482423336
TCGA-DD-A4NK	TCGA-DD-A4NK-01A-11R-A28V-07	feef9e82-92fb-4df2-9bfc-645bd913acb2/nationwidechildrens.org_biospecimen.TCGA-DD-A4NK.xml	cf51083b334b36989db5ca50a29605c8	75622	75.622	validated	https://portal.gdc.cancer.gov/legacy-archive/files/feef9e82-92fb-4df2-9bfc-645bd913acb2
TCGA-DD-AADV	TCGA-DD-AADV-01A-11R-A39D-07	03a7a5b1-18aa-42d0-9161-191b6582144e/nationwidechildrens.org_biospecimen.TCGA-DD-AADV.xml	b4669485cae103484f9377386769b908	52259	52.259	validated	https://portal.gdc.cancer.gov/legacy-archive/files/03a7a5b1-18aa-42d0-9161-191b6582144e
TCGA-DD-A4NO	TCGA-DD-A4NO-01A-11R-A28V-07	066eb064-9883-4b37-8d1f-c52e5b19a717/nationwidechildrens.org_biospecimen.TCGA-DD-A4NO.xml	29a60ccb434b059748d1a4f218fcb03f	75619	75.619	validated	https://portal.gdc.cancer.gov/legacy-archive/files/066eb064-9883-4b37-8d1f-c52e5b19a717
TCGA-G3-A7M5	TCGA-G3-A7M5-01A-11R-A33R-07	08627e01-e450-4c8a-a1c9-d8a52b4ebf19/nationwidechildrens.org_biospecimen.TCGA-G3-A7M5.xml	05ff23e0af8a1c9b200bc74b948f0346	53955	53.955	validated	https://portal.gdc.cancer.gov/legacy-archive/files/08627e01-e450-4c8a-a1c9-d8a52b4ebf19
TCGA-ES-A2HT	TCGA-ES-A2HT-01A-12R-A180-07	08827efe-ff85-4db8-b7b9-09eb1bd34a7a/nationwidechildrens.org_biospecimen.TCGA-ES-A2HT.xml	5f723ac86078b2a97779f56001073a28	72372	72.372	validated	https://portal.gdc.cancer.gov/legacy-archive/files/08827efe-ff85-4db8-b7b9-09eb1bd34a7a
TCGA-ZP-A9CV	TCGA-ZP-A9CV-01A-11R-A38B-07	08e8e890-7ded-4fe6-8168-8ec422aa8809/nationwidechildrens.org_biospecimen.TCGA-ZP-A9CV.xml	a2bf2cc40e9591619798137b85ad3863	52262	52.262	validated	https://portal.gdc.cancer.gov/legacy-archive/files/08e8e890-7ded-4fe6-8168-8ec422aa8809
TCGA-BC-A10Z	TCGA-BC-A10Z-01A-11R-A131-07	09a46957-9134-4267-af47-0091b1ca12a1/nationwidechildrens.org_biospecimen.TCGA-BC-A10Z.xml	d53cf23633dc5d6817c878b4d721efeb	75343	75.343	validated	https://portal.gdc.cancer.gov/legacy-archive/files/09a46957-9134-4267-af47-0091b1ca12a1
TCGA-KR-A7K7	TCGA-KR-A7K7-01A-11R-A33J-07	0a7ed80c-e6c7-4af6-9fc8-ddef01bf64b9/nationwidechildrens.org_biospecimen.TCGA-KR-A7K7.xml	146bffe656e011b8815495e54c5ffec3	53796	53.796	validated	https://portal.gdc.cancer.gov/legacy-archive/files/0a7ed80c-e6c7-4af6-9fc8-ddef01bf64b9
TCGA-BC-A10U	TCGA-BC-A10U-01A-11R-A131-07	11a1c956-b4ca-4c3d-988a-e6a8b433c625/nationwidechildrens.org_biospecimen.TCGA-BC-A10U.xml	8f117a4c2d1a42bfbaa7d06d6d881ee5	82748	82.748	validated	https://portal.gdc.cancer.gov/legacy-archive/files/11a1c956-b4ca-4c3d-988a-e6a8b433c625
TCGA-DD-A1EC	TCGA-DD-A1EC-01A-21R-A131-07	15e3ee81-b355-4c8b-ad41-42a2d87c7f26/nationwidechildrens.org_biospecimen.TCGA-DD-A1EC.xml	adf85defbc9d70b01c3ce3ea24084cd1	72553	72.553	validated	https://portal.gdc.cancer.gov/legacy-archive/files/15e3ee81-b355-4c8b-ad41-42a2d87c7f26
TCGA-DD-A4NG	TCGA-DD-A4NG-01A-11R-A27V-07	17bc95f2-94dd-43eb-a074-ff35ab1bfc7e/nationwidechildrens.org_biospecimen.TCGA-DD-A4NG.xml	2084bef668e53a120ea6bde2e8d4f162	82731	82.731	validated	https://portal.gdc.cancer.gov/legacy-archive/files/17bc95f2-94dd-43eb-a074-ff35ab1bfc7e
TCGA-2Y-A9GU	TCGA-2Y-A9GU-01A-11R-A38B-07	1c86058a-72b3-44b2-a0a2-1a809c484164/nationwidechildrens.org_biospecimen.TCGA-2Y-A9GU.xml	854e8729df6dd1f212631a71b8e0aa20	52264	52.264	validated	https://portal.gdc.cancer.gov/legacy-archive/files/1c86058a-72b3-44b2-a0a2-1a809c484164
TCGA-QA-A7B7	TCGA-QA-A7B7-01A-11R-A32O-07	24fb9326-8a3a-4ca8-b12b-3b72a3e9790e/nationwidechildrens.org_biospecimen.TCGA-QA-A7B7.xml	261546b42cd5340e786014fe0504c2dc	52295	52.295	validated	https://portal.gdc.cancer.gov/legacy-archive/files/24fb9326-8a3a-4ca8-b12b-3b72a3e9790e
TCGA-DD-A11D	TCGA-DD-A11D-01A-11R-A131-07	265f9b7e-9cf3-4565-ac8b-4451af3e01c7/nationwidechildrens.org_biospecimen.TCGA-DD-A11D.xml	6219ace114bfd8d317efe306f9f485b9	75524	75.524	validated	https://portal.gdc.cancer.gov/legacy-archive/files/265f9b7e-9cf3-4565-ac8b-4451af3e01c7
TCGA-DD-AADQ	TCGA-DD-AADQ-01A-11R-A41C-07	27c3306d-53a9-4b1c-8f2f-022ba0589e89/nationwidechildrens.org_biospecimen.TCGA-DD-AADQ.xml	323ca1e148971d482a8ee2299c298b0b	41517	41.517	validated	https://portal.gdc.cancer.gov/legacy-archive/files/27c3306d-53a9-4b1c-8f2f-022ba0589e89
TCGA-ED-A66X	TCGA-ED-A66X-01A-11R-A311-07	282d4a61-8c0d-4d15-accc-6b28a3202ea7/nationwidechildrens.org_biospecimen.TCGA-ED-A66X.xml	5c4d023ace14b4f15e466a32fa4467b5	53954	53.954	validated	https://portal.gdc.cancer.gov/legacy-archive/files/282d4a61-8c0d-4d15-accc-6b28a3202ea7
TCGA-DD-AADP	TCGA-DD-AADP-01A-11R-A39D-07	28f0d78f-4c0e-4230-8269-22e8910c570e/nationwidechildrens.org_biospecimen.TCGA-DD-AADP.xml	fc7aae60ea8d51b8c21a4439054b3631	52259	52.259	validated	https://portal.gdc.cancer.gov/legacy-archive/files/28f0d78f-4c0e-4230-8269-22e8910c570e
TCGA-MR-A8JO	TCGA-MR-A8JO-01A-12R-A36F-07	2cad751c-221a-490d-81e6-53594a4dc7ad/nationwidechildrens.org_biospecimen.TCGA-MR-A8JO.xml	816ddbfffb377611c38e5b3ca72c97dd	53936	53.936	validated	https://portal.gdc.cancer.gov/legacy-archive/files/2cad751c-221a-490d-81e6-53594a4dc7ad
TCGA-MI-A75E	TCGA-MI-A75E-01A-11R-A32O-07	349f7c1d-bbad-4f9e-964f-7be1d46eecf7/nationwidechildrens.org_biospecimen.TCGA-MI-A75E.xml	8a8986ef93f75ed1865e02a897dbf7f7	52459	52.459	validated	https://portal.gdc.cancer.gov/legacy-archive/files/349f7c1d-bbad-4f9e-964f-7be1d46eecf7
TCGA-ED-A7PY	TCGA-ED-A7PY-01A-11R-A33R-07	3acad1c2-41da-461b-bce5-5150351097c3/nationwidechildrens.org_biospecimen.TCGA-ED-A7PY.xml	cd1017303895aa7b1d98634d9f08f77a	53956	53.956	validated	https://portal.gdc.cancer.gov/legacy-archive/files/3acad1c2-41da-461b-bce5-5150351097c3
TCGA-MI-A75I	TCGA-MI-A75I-01A-11R-A32O-07	3b689128-259e-427d-9e86-e8ab1afe233d/nationwidechildrens.org_biospecimen.TCGA-MI-A75I.xml	e22bc31a9bf9e65ad7b6dbf857696ab7	52296	52.296	validated	https://portal.gdc.cancer.gov/legacy-archive/files/3b689128-259e-427d-9e86-e8ab1afe233d
TCGA-ED-A4XI	TCGA-ED-A4XI-01A-11R-A266-07	3c8c3735-5c79-4b21-9690-6b848956c77c/nationwidechildrens.org_biospecimen.TCGA-ED-A4XI.xml	bdf87cbef5b866487cbaa22e8bcfcf99	58878	58.878	validated	https://portal.gdc.cancer.gov/legacy-archive/files/3c8c3735-5c79-4b21-9690-6b848956c77c
TCGA-DD-A39Z	TCGA-DD-A39Z-01A-11R-A213-07	3d87e2a4-a317-4f3a-9fde-5625512abb18/nationwidechildrens.org_biospecimen.TCGA-DD-A39Z.xml	b81330e08d5fb45598605a9d7a01900a	72534	72.534	validated	https://portal.gdc.cancer.gov/legacy-archive/files/3d87e2a4-a317-4f3a-9fde-5625512abb18
TCGA-DD-A3A9	TCGA-DD-A3A9-01A-11R-A266-07	400e493f-1441-4e0b-b290-79c02371c483/nationwidechildrens.org_biospecimen.TCGA-DD-A3A9.xml	1198f8372f357c257bc9be4054058cfb	61788	61.788	validated	https://portal.gdc.cancer.gov/legacy-archive/files/400e493f-1441-4e0b-b290-79c02371c483
TCGA-DD-AACA	TCGA-DD-AACA-01A-11R-A41C-07	469ab5bc-daca-4d01-bce3-3aded673c949/nationwidechildrens.org_biospecimen.TCGA-DD-AACA.xml	f6a4d9341391a70a38424479fba22581	94735	94.735	validated	https://portal.gdc.cancer.gov/legacy-archive/files/469ab5bc-daca-4d01-bce3-3aded673c949
TCGA-DD-AAVR	TCGA-DD-AAVR-01A-11R-A41C-07	4a189cd7-cf09-4342-93b3-af6f0314c0a4/nationwidechildrens.org_biospecimen.TCGA-DD-AAVR.xml	684587c7351b6a392cafe7c5e762144d	41526	41.526	validated	https://portal.gdc.cancer.gov/legacy-archive/files/4a189cd7-cf09-4342-93b3-af6f0314c0a4
TCGA-EP-A3RK	TCGA-EP-A3RK-01A-11R-A22L-07	4b5ea5d7-05e0-4524-ae1c-befddf4976eb/nationwidechildrens.org_biospecimen.TCGA-EP-A3RK.xml	a8fa7f849628856a495d4028258162e0	90744	90.744	validated	https://portal.gdc.cancer.gov/legacy-archive/files/4b5ea5d7-05e0-4524-ae1c-befddf4976eb
TCGA-2Y-A9GY	TCGA-2Y-A9GY-01A-11R-A38B-07	4d093bc6-d3d0-4245-a865-4b9c7280bf07/nationwidechildrens.org_biospecimen.TCGA-2Y-A9GY.xml	4a04fc04d1313b0a4eb90d0faf8946a8	52264	52.264	validated	https://portal.gdc.cancer.gov/legacy-archive/files/4d093bc6-d3d0-4245-a865-4b9c7280bf07
TCGA-DD-A1EF	TCGA-DD-A1EF-01A-11R-A131-07	5105f0b0-5675-440a-b635-b69243f35174/nationwidechildrens.org_biospecimen.TCGA-DD-A1EF.xml	40d885384fc95bd5b46103757bedf053	85400	85.4	validated	https://portal.gdc.cancer.gov/legacy-archive/files/5105f0b0-5675-440a-b635-b69243f35174
TCGA-DD-A73E	TCGA-DD-A73E-01A-12R-A32O-07	554f630e-f1a2-4702-8643-f7c67490eea2/nationwidechildrens.org_biospecimen.TCGA-DD-A73E.xml	7d0c2344acdb0b438708d5fb3289436e	54117	54.117	validated	https://portal.gdc.cancer.gov/legacy-archive/files/554f630e-f1a2-4702-8643-f7c67490eea2
TCGA-EP-A26S	TCGA-EP-A26S-01A-11R-A16W-07	604731d5-d51a-4cfb-898d-6f0d5344c52a/nationwidechildrens.org_biospecimen.TCGA-EP-A26S.xml	24a6e1b310915289feaad001395cc779	93388	93.388	validated	https://portal.gdc.cancer.gov/legacy-archive/files/604731d5-d51a-4cfb-898d-6f0d5344c52a
TCGA-2Y-A9GS	TCGA-2Y-A9GS-01A-12R-A38B-07	654fab47-ff80-4b9f-b3ba-24c81654f1d1/nationwidechildrens.org_biospecimen.TCGA-2Y-A9GS.xml	74f92330b5f9a89c07fbb22e327338b3	52261	52.261	validated	https://portal.gdc.cancer.gov/legacy-archive/files/654fab47-ff80-4b9f-b3ba-24c81654f1d1
TCGA-DD-A4NN	TCGA-DD-A4NN-01A-11R-A28V-07	66c87d67-91e4-4bb4-9fa1-26e0689d9814/nationwidechildrens.org_biospecimen.TCGA-DD-A4NN.xml	eace4dd76b687b9db929500e37052e35	75621	75.621	validated	https://portal.gdc.cancer.gov/legacy-archive/files/66c87d67-91e4-4bb4-9fa1-26e0689d9814
TCGA-BC-4072	TCGA-BC-4072-01B-11R-A155-07	68f62bed-be5d-4928-989f-5e7a51036604/nationwidechildrens.org_biospecimen.TCGA-BC-4072.xml	284a21e3c202124e65e6d4f1e87d63d9	61621	61.621	validated	https://portal.gdc.cancer.gov/legacy-archive/files/68f62bed-be5d-4928-989f-5e7a51036604
TCGA-DD-A73D	TCGA-DD-A73D-01A-12R-A32O-07	6c651584-2e93-4f0b-95e0-90a398349fb8/nationwidechildrens.org_biospecimen.TCGA-DD-A73D.xml	aa4d93220ec727d2731fab007b3d74cf	54119	54.119	validated	https://portal.gdc.cancer.gov/legacy-archive/files/6c651584-2e93-4f0b-95e0-90a398349fb8
TCGA-BC-A5W4	TCGA-BC-A5W4-01A-11R-A28V-07	709a9df3-0256-4789-b3f8-8f130769ba51/nationwidechildrens.org_biospecimen.TCGA-BC-A5W4.xml	94b2ffedcee3ec98e3149971064a3d3c	53957	53.957	validated	https://portal.gdc.cancer.gov/legacy-archive/files/709a9df3-0256-4789-b3f8-8f130769ba51
TCGA-DD-AACH	TCGA-DD-AACH-01A-11R-A41C-07	71941a0d-d982-4790-80f8-750e54fc4d0c/nationwidechildrens.org_biospecimen.TCGA-DD-AACH.xml	ca187fcf07f12e438ff8b84156709006	41520	41.52	validated	https://portal.gdc.cancer.gov/legacy-archive/files/71941a0d-d982-4790-80f8-750e54fc4d0c
TCGA-G3-A7M8	TCGA-G3-A7M8-01A-11R-A33R-07	72ada539-b116-4685-9a08-676d976bfb01/nationwidechildrens.org_biospecimen.TCGA-G3-A7M8.xml	852ea2e3b2fcd82b7c0298018080f2e7	53953	53.953	validated	https://portal.gdc.cancer.gov/legacy-archive/files/72ada539-b116-4685-9a08-676d976bfb01
TCGA-CC-A5UE	TCGA-CC-A5UE-01A-11R-A28V-07	73304892-e9c9-4481-9d1c-3678c0a1e6a9/nationwidechildrens.org_biospecimen.TCGA-CC-A5UE.xml	3d7d3219ed6958cab56f26bb38431052	53954	53.954	validated	https://portal.gdc.cancer.gov/legacy-archive/files/73304892-e9c9-4481-9d1c-3678c0a1e6a9
TCGA-FV-A2QQ	TCGA-FV-A2QQ-01A-11R-A22L-07	74f0c71c-22f1-45ed-9fd0-a23308ef194c/nationwidechildrens.org_biospecimen.TCGA-FV-A2QQ.xml	c925c704af92afa862c8674a7471e12d	58878	58.878	validated	https://portal.gdc.cancer.gov/legacy-archive/files/74f0c71c-22f1-45ed-9fd0-a23308ef194c
TCGA-DD-AADW	TCGA-DD-AADW-01A-11R-A39D-07	775e5a72-97fe-437f-95b5-1bdf97ada1f8/nationwidechildrens.org_biospecimen.TCGA-DD-AADW.xml	efae3227f35a6fcf235f94a68917117d	52259	52.259	validated	https://portal.gdc.cancer.gov/legacy-archive/files/775e5a72-97fe-437f-95b5-1bdf97ada1f8
TCGA-DD-AAW3	TCGA-DD-AAW3-01A-11R-A41C-07	7e9afbfe-5809-4b2e-82f9-91a4978a10c3/nationwidechildrens.org_biospecimen.TCGA-DD-AAW3.xml	cb9d8c3a2a83ac404b1294b7e9eba413	41521	41.521	validated	https://portal.gdc.cancer.gov/legacy-archive/files/7e9afbfe-5809-4b2e-82f9-91a4978a10c3
TCGA-RC-A7SF	TCGA-RC-A7SF-01A-11R-A352-07	810e2b3e-a101-46ed-be46-7cf46f1765f2/nationwidechildrens.org_biospecimen.TCGA-RC-A7SF.xml	b31a71a37989d2c49ba012eacae43798	52299	52.299	validated	https://portal.gdc.cancer.gov/legacy-archive/files/810e2b3e-a101-46ed-be46-7cf46f1765f2
TCGA-CC-A123	TCGA-CC-A123-01A-11R-A131-07	8582f304-92c3-4065-ba09-cb93d2828462/nationwidechildrens.org_biospecimen.TCGA-CC-A123.xml	c27fb3af6f2f1ffb974d9907b4a112ee	64170	64.17	validated	https://portal.gdc.cancer.gov/legacy-archive/files/8582f304-92c3-4065-ba09-cb93d2828462
TCGA-CC-A7IJ	TCGA-CC-A7IJ-01A-11R-A33R-07	8d60d8e6-40f0-4ee0-b937-5c737e04bf5b/nationwidechildrens.org_biospecimen.TCGA-CC-A7IJ.xml	0e5c981fb5a0f5ffb578cfe7a82ce557	53955	53.955	validated	https://portal.gdc.cancer.gov/legacy-archive/files/8d60d8e6-40f0-4ee0-b937-5c737e04bf5b
TCGA-DD-AAVP	TCGA-DD-AAVP-01A-11R-A41C-07	8d8dbba8-c498-4ae2-82ec-1c53a68073dd/nationwidechildrens.org_biospecimen.TCGA-DD-AAVP.xml	8fe4dc83f4c27e84f1b7efc3109e52a9	41527	41.527	validated	https://portal.gdc.cancer.gov/legacy-archive/files/8d8dbba8-c498-4ae2-82ec-1c53a68073dd
TCGA-ZS-A9CE	TCGA-ZS-A9CE-01A-11R-A37K-07	8f663981-cd92-44f3-9b0a-9b64f7a4161c/nationwidechildrens.org_biospecimen.TCGA-ZS-A9CE.xml	a5e9a64a8fdc33bca710e52a5777c15b	52261	52.261	validated	https://portal.gdc.cancer.gov/legacy-archive/files/8f663981-cd92-44f3-9b0a-9b64f7a4161c
TCGA-WX-AA47	TCGA-WX-AA47-01A-11R-A39D-07	90ec0dc6-11bb-4188-9d5f-5bb628699ff0/nationwidechildrens.org_biospecimen.TCGA-WX-AA47.xml	613e25ff84ed84cecad11db7f0e5b8e3	52260	52.26	validated	https://portal.gdc.cancer.gov/legacy-archive/files/90ec0dc6-11bb-4188-9d5f-5bb628699ff0
TCGA-DD-AACZ	TCGA-DD-AACZ-01A-11R-A41C-07	922f34bf-584d-4d08-928a-fc9221dc94bf/nationwidechildrens.org_biospecimen.TCGA-DD-AACZ.xml	c93f4830d9c1a081b271f84859e0914f	41521	41.521	validated	https://portal.gdc.cancer.gov/legacy-archive/files/922f34bf-584d-4d08-928a-fc9221dc94bf
TCGA-2Y-A9H5	TCGA-2Y-A9H5-01A-11R-A38B-07	94214586-a191-4848-9919-9433a70147d0/nationwidechildrens.org_biospecimen.TCGA-2Y-A9H5.xml	e12677b07db8952494e729e06ee4391a	52263	52.263	validated	https://portal.gdc.cancer.gov/legacy-archive/files/94214586-a191-4848-9919-9433a70147d0
TCGA-DD-AAE2	TCGA-DD-AAE2-01A-11R-A41C-07	9adeae79-47de-4229-8eb9-33ca0591b312/nationwidechildrens.org_biospecimen.TCGA-DD-AAE2.xml	ee455104de1554df7556c8600f36d03a	41517	41.517	validated	https://portal.gdc.cancer.gov/legacy-archive/files/9adeae79-47de-4229-8eb9-33ca0591b312
TCGA-ED-A7PX	TCGA-ED-A7PX-01A-51R-A352-07	a5d46f80-b9a9-4ec2-98ed-2cab13e8f4e3/nationwidechildrens.org_biospecimen.TCGA-ED-A7PX.xml	5cb40a7adbac35008474a1e1769bfec9	53957	53.957	validated	https://portal.gdc.cancer.gov/legacy-archive/files/a5d46f80-b9a9-4ec2-98ed-2cab13e8f4e3
TCGA-DD-AADD	TCGA-DD-AADD-01A-11R-A41C-07	a7774f31-6fac-493d-a5fc-2f3fb7509bb2/nationwidechildrens.org_biospecimen.TCGA-DD-AADD.xml	dda4873bfc6d4829114721d85fad9b03	41517	41.517	validated	https://portal.gdc.cancer.gov/legacy-archive/files/a7774f31-6fac-493d-a5fc-2f3fb7509bb2
TCGA-G3-AAV2	TCGA-G3-AAV2-01A-11R-A37K-07	a7f5e87c-d06b-44cf-94ea-2c90a6dfdb7c/nationwidechildrens.org_biospecimen.TCGA-G3-AAV2.xml	7dee0928090c511f04176620af30e1d0	52260	52.26	validated	https://portal.gdc.cancer.gov/legacy-archive/files/a7f5e87c-d06b-44cf-94ea-2c90a6dfdb7c
TCGA-G3-A5SM	TCGA-G3-A5SM-01A-12R-A28V-07	a8df4b57-6a96-4230-bd9c-c66fe627aad7/nationwidechildrens.org_biospecimen.TCGA-G3-A5SM.xml	041234f3d6c065519a36bebb0c54e7d4	53959	53.959	validated	https://portal.gdc.cancer.gov/legacy-archive/files/a8df4b57-6a96-4230-bd9c-c66fe627aad7
TCGA-CC-A7IH	TCGA-CC-A7IH-01A-11R-A33J-07	bc9b3c36-d250-4152-ae7a-95027e1105e5/nationwidechildrens.org_biospecimen.TCGA-CC-A7IH.xml	32f2475cb46c293c19e211a19c32a91b	53955	53.955	validated	https://portal.gdc.cancer.gov/legacy-archive/files/bc9b3c36-d250-4152-ae7a-95027e1105e5
TCGA-G3-A25Y	TCGA-G3-A25Y-01A-11R-A16W-07	c0d45a87-f167-4465-a9f0-d0748ff6fdd7/nationwidechildrens.org_biospecimen.TCGA-G3-A25Y.xml	47c7deebd730440be65dc1568b23ac33	63849	63.849	validated	https://portal.gdc.cancer.gov/legacy-archive/files/c0d45a87-f167-4465-a9f0-d0748ff6fdd7
TCGA-DD-A4NF	TCGA-DD-A4NF-01A-11R-A27V-07	c10e99d3-3ff4-4261-bf3d-a744996588ce/nationwidechildrens.org_biospecimen.TCGA-DD-A4NF.xml	5788012608540e30e0f0dcad0ad9550e	58880	58.88	validated	https://portal.gdc.cancer.gov/legacy-archive/files/c10e99d3-3ff4-4261-bf3d-a744996588ce
TCGA-5C-AAPD	TCGA-5C-AAPD-01A-21R-A39D-07	c4820453-56fa-4420-9bfc-c512c2e8e3e5/nationwidechildrens.org_biospecimen.TCGA-5C-AAPD.xml	0f83ecc7720b9c39a44ebd2a93518b3d	52260	52.26	validated	https://portal.gdc.cancer.gov/legacy-archive/files/c4820453-56fa-4420-9bfc-c512c2e8e3e5
TCGA-DD-AADN	TCGA-DD-AADN-01A-11R-A41C-07	c733b803-0672-4f69-8980-3766660b009b/nationwidechildrens.org_biospecimen.TCGA-DD-AADN.xml	29eb5539322de3f09595c4c5c1697b42	41517	41.517	validated	https://portal.gdc.cancer.gov/legacy-archive/files/c733b803-0672-4f69-8980-3766660b009b
TCGA-DD-A113	TCGA-DD-A113-01A-11R-A131-07	c9e45e54-08ab-4347-9a93-87359cb1d1c6/nationwidechildrens.org_biospecimen.TCGA-DD-A113.xml	ae104ea7d729a83498c079bcfe7af0ea	102118	102.118	validated	https://portal.gdc.cancer.gov/legacy-archive/files/c9e45e54-08ab-4347-9a93-87359cb1d1c6
TCGA-MR-A520	TCGA-MR-A520-01A-11R-A266-07	d1c4351e-212c-4ead-8d7e-a1db20f17668/nationwidechildrens.org_biospecimen.TCGA-MR-A520.xml	b97641f852d1276a304f0ac934813452	58880	58.88	validated	https://portal.gdc.cancer.gov/legacy-archive/files/d1c4351e-212c-4ead-8d7e-a1db20f17668
TCGA-DD-AAEG	TCGA-DD-AAEG-01A-11R-A39D-07	d39e555f-2b8b-4186-a610-df7b17e8324b/nationwidechildrens.org_biospecimen.TCGA-DD-AAEG.xml	e496a10459eefdb4546f2b88aca78e58	52261	52.261	validated	https://portal.gdc.cancer.gov/legacy-archive/files/d39e555f-2b8b-4186-a610-df7b17e8324b
TCGA-ED-A97K	TCGA-ED-A97K-01A-21R-A38B-07	d42da53d-a9a6-4ba5-9e35-a3fd9c79e427/nationwidechildrens.org_biospecimen.TCGA-ED-A97K.xml	7248e9819f806df2b90f94446f4012d2	52262	52.262	validated	https://portal.gdc.cancer.gov/legacy-archive/files/d42da53d-a9a6-4ba5-9e35-a3fd9c79e427
TCGA-CC-A7IK	TCGA-CC-A7IK-01A-12R-A33R-07	dc8e29b4-e43b-4de5-9346-a39e57e90929/nationwidechildrens.org_biospecimen.TCGA-CC-A7IK.xml	36587893c79971a75e2146a663b47427	53955	53.955	validated	https://portal.gdc.cancer.gov/legacy-archive/files/dc8e29b4-e43b-4de5-9346-a39e57e90929
TCGA-5R-AAAM	TCGA-5R-AAAM-01A-12R-A41C-07	dd8f0a1a-bcbe-4cf3-89f5-a701ee2a32dc/nationwidechildrens.org_biospecimen.TCGA-5R-AAAM.xml	0b097f3c3338d85c663f062c7fcdbc1d	41518	41.518	validated	https://portal.gdc.cancer.gov/legacy-archive/files/dd8f0a1a-bcbe-4cf3-89f5-a701ee2a32dc
TCGA-CC-A5UD	TCGA-CC-A5UD-01A-11R-A28V-07	ddf97490-534f-492d-bab9-fe063c59034a/nationwidechildrens.org_biospecimen.TCGA-CC-A5UD.xml	5c7965072fcd7cc1e83b6e19658397cf	53955	53.955	validated	https://portal.gdc.cancer.gov/legacy-archive/files/ddf97490-534f-492d-bab9-fe063c59034a
TCGA-DD-AAE1	TCGA-DD-AAE1-01A-11R-A41C-07	dfc5b2a5-64a4-4af1-b7a1-2ebd4c629885/nationwidechildrens.org_biospecimen.TCGA-DD-AAE1.xml	484bf132746c1694895edc12bb87ff34	41516	41.516	validated	https://portal.gdc.cancer.gov/legacy-archive/files/dfc5b2a5-64a4-4af1-b7a1-2ebd4c629885
TCGA-KR-A7K0	TCGA-KR-A7K0-01A-12R-A33R-07	e0a9a6e4-df1c-48cb-8d9d-89c55a06605e/nationwidechildrens.org_biospecimen.TCGA-KR-A7K0.xml	0b74b209e5d7cf5e7a8e725074465997	52136	52.136	validated	https://portal.gdc.cancer.gov/legacy-archive/files/e0a9a6e4-df1c-48cb-8d9d-89c55a06605e
TCGA-G3-AAV1	TCGA-G3-AAV1-01A-11R-A38B-07	e17a7020-33fb-4b57-b59c-8d71ff3f9aad/nationwidechildrens.org_biospecimen.TCGA-G3-AAV1.xml	58377513ad117df651010c6c518e7ca2	52262	52.262	validated	https://portal.gdc.cancer.gov/legacy-archive/files/e17a7020-33fb-4b57-b59c-8d71ff3f9aad
TCGA-2Y-A9HB	TCGA-2Y-A9HB-01A-11R-A39D-07	e61bcd93-677d-4a02-a467-76f2dd485402/nationwidechildrens.org_biospecimen.TCGA-2Y-A9HB.xml	9cb53ba84f568f175b1c6b8b811288c9	52258	52.258	validated	https://portal.gdc.cancer.gov/legacy-archive/files/e61bcd93-677d-4a02-a467-76f2dd485402
TCGA-FV-A3R3	TCGA-FV-A3R3-01A-11R-A22L-07	eb9472fc-f620-41a0-8d46-f9902b1eab68/nationwidechildrens.org_biospecimen.TCGA-FV-A3R3.xml	67d6f15720b12f554569df7228348d5a	58878	58.878	validated	https://portal.gdc.cancer.gov/legacy-archive/files/eb9472fc-f620-41a0-8d46-f9902b1eab68
TCGA-CC-5260	TCGA-CC-5260-01A-01R-A131-07	edf828f8-2516-4094-a365-aaf19e357cc7/nationwidechildrens.org_biospecimen.TCGA-CC-5260.xml	fc08f320cb9c7dd3db9d236dd24eab80	58997	58.997	validated	https://portal.gdc.cancer.gov/legacy-archive/files/edf828f8-2516-4094-a365-aaf19e357cc7
TCGA-CC-5263	TCGA-CC-5263-01A-01R-A131-07	f22bbf93-0ac7-4910-b122-06275a50d559/nationwidechildrens.org_biospecimen.TCGA-CC-5263.xml	814b44d979307833363ce0791533d9e3	58995	58.995	validated	https://portal.gdc.cancer.gov/legacy-archive/files/f22bbf93-0ac7-4910-b122-06275a50d559
TCGA-DD-AADR	TCGA-DD-AADR-01A-11R-A41C-07	f31c22a7-83f8-49a0-b405-89f26d2c93ad/nationwidechildrens.org_biospecimen.TCGA-DD-AADR.xml	b32fb327163b1f7b8448704b733fe348	41519	41.519	validated	https://portal.gdc.cancer.gov/legacy-archive/files/f31c22a7-83f8-49a0-b405-89f26d2c93ad
TCGA-DD-A1EH	TCGA-DD-A1EH-01A-11R-A131-07	fb65b935-89b2-4a61-b821-e1a50ae304ee/nationwidechildrens.org_biospecimen.TCGA-DD-A1EH.xml	951a7686bd549cb9ea5dc5488ddefbf5	93417	93.417	validated	https://portal.gdc.cancer.gov/legacy-archive/files/fb65b935-89b2-4a61-b821-e1a50ae304ee
TCGA-DD-AAVY	TCGA-DD-AAVY-01A-11R-A41C-07	fdeef659-dc64-49e5-ab6e-9331c544dffb/nationwidechildrens.org_biospecimen.TCGA-DD-AAVY.xml	b21c2edd5b21ac06f114790ce3d4f37c	41526	41.526	validated	https://portal.gdc.cancer.gov/legacy-archive/files/fdeef659-dc64-49e5-ab6e-9331c544dffb
TCGA-ED-A459	TCGA-ED-A459-01A-11R-A266-07	fe3e5c4f-f53a-498c-b841-e00a817d97e4/nationwidechildrens.org_biospecimen.TCGA-ED-A459.xml	616b49b7f55cbaab829e461bf0ff4363	58878	58.878	validated	https://portal.gdc.cancer.gov/legacy-archive/files/fe3e5c4f-f53a-498c-b841-e00a817d97e4
