# Supplementary material for: Gene expression profiles of liver cancer cell lines reveal two hepatocyte-like and fibroblast-like clusters
Source: PLoS One. 2021 Feb 4;16(2):e0245939. doi: 10.1371/journal.pone.0245939 (PMC7861371; doi:10.1371/journal.pone.0245939)
Supplement: S2 Table — (XLSX) [file pone.0245939.s003.xlsx]

## Sheet: Sheet1
Supplementary Table S2. Digestive cancer cell lines
#	name	organ
1	SNU423	liver
2	SNU387	liver
3	LMSU	stomach
4	SNU475	liver
5	Hs746T	stomach
6	HLF	liver
7	HLE	liver
8	JHH4	liver
9	MDST8	large intestine
10	SNU886	liver
11	SNU761	liver
12	Li7	liver
13	JHH2	liver
14	SNU1079	biliary tract
15	SNU878	liver
16	SNU449	liver
17	SNU182	liver
18	SH10TC	stomach
19	Hs675.T	large intestine
20	Hs255.T	large intestine
21	Hs698.T	large intestine
22	HuH28	biliary tract
23	PANC1	pancreas
24	SNU668	stomach
25	RERFGC1B	stomach
26	NCCStCK140	stomach
27	OUMS23	large intestine
28	T.T	esophagus
29	SNU503	large intestine
30	KYSE270	esophagus
31	KYSE70	esophagus
32	KATOIII	stomach
33	IM95	stomach
34	SNU601	stomach
35	AGS	stomach
36	TGBC11TKB	stomach
37	SNUC5	large intestine
38	SW48	large intestine
39	23132_87	stomach
40	HCT15	large intestine
41	DLD1	large intestine
42	HCT8	large intestine
43	HT115	large intestine
44	CL34	large intestine
45	SW948	large intestine
46	SNUC4	large intestine
47	SNU61	large intestine
48	LS180	large intestine
49	LS411N	large intestine
50	LoVo	large intestine
51	T84	large intestine
52	SW403	large intestine
53	SW1463	large intestine
54	CCK81	large intestine
55	SNU620	stomach
56	GSU	stomach
57	SNU81	large intestine
58	SNU283	large intestine
59	NCIH684	liver
60	LS1034	large intestine
61	HT55	large intestine
62	SNU1033	large intestine
63	CL14	large intestine
64	HCC56	large intestine
65	SNU407	large intestine
66	SNU245	biliary tract
67	SNU16	stomach
68	HT29	large intestine
69	GP2d	large intestine
70	SKCO1	large intestine
71	SW1116	large intestine
72	RCM1	large intestine
73	NCIH508	large intestine
74	SNU1196	biliary tract
75	MKN45	stomach
76	PATU8988S	pancreas
77	HuG1N	stomach
78	COLO205	large intestine
79	COLO201	large intestine
80	OCUM1	stomach
81	OE19	esophagus
82	SNU1040	large intestine
83	CW2	large intestine
84	CL40	large intestine
85	SNU175	large intestine
86	SNUC1	large intestine
87	KM12	large intestine
88	SNU520	stomach
89	NUGC4	stomach
90	KE39	stomach
91	TE9	esophagus
92	TE11	esophagus
93	KYSE510	esophagus
94	KYSE180	esophagus
95	KYSE140	esophagus
96	KYSE410	esophagus
97	TE14	esophagus
98	ECGl10	esophagus
99	L3.3	pancreas
100	TE6	esophagus
101	TE8	esophagus
102	COLO680N	esophagus
103	KYSE520	esophagus
104	TE15	esophagus
105	TE1	esophagus
106	MKN7	stomach
107	PK1	pancreas
108	KLM1	pancreas
109	KYSE150	esophagus
110	TE10	esophagus
111	TE4	esophagus
112	TE5	esophagus
113	KYSE30	esophagus
114	SNU308	biliary tract
115	PL45	pancreas
116	Panc10.05	pancreas
117	PATU8902	pancreas
118	HuCCT1	biliary tract
119	Panc02.13	pancreas
120	Capan1	pancreas
121	SNU213	pancreas
122	Panc03.27	pancreas
123	Panc02.03	pancreas
124	SNU1197	large intestine
125	Panc04.03	pancreas
126	Panc05.04	pancreas
127	Capan2	pancreas
128	CFPAC1	pancreas
129	KP2	pancreas
130	HUPT4	pancreas
131	HUPT3	pancreas
132	DANG	pancreas
133	YAPC	pancreas
134	SU.86.86	pancreas
135	PK59	pancreas
136	SW1417	large intestine
137	CL11	large intestine
138	NCIH747	large intestine
139	LS123	large intestine
140	NCIN87	stomach
141	COLO678	large intestine
142	OE33	esophagus
143	SNU324	pancreas
144	Panc08.13	pancreas
145	JHEsoAd1	esophagus
146	HPAFII	pancreas
147	AsPC1	pancreas
148	SNU478	biliary tract
149	KCIMOH1	pancreas
150	HPAC	pancreas
151	SNUC2A	large intestine
152	SNU410	pancreas
153	PSN1	pancreas
154	MKN1	stomach
155	SW1990	pancreas
156	Hs766T	pancreas
157	SNU216	stomach
158	NUGC3	stomach
159	T3M4	pancreas
160	SNU869	biliary tract
161	SW837	large intestine
162	LS513	large intestine
163	SUIT2	pancreas
164	PK45H	pancreas
165	SKHEP1	liver
166	JHH6	liver
167	TCCPAN2	pancreas
168	KP3	pancreas
169	SNU5	stomach
170	MKN74	stomach
171	NUGC2	stomach
172	KYSE450	esophagus
173	BxPC3	pancreas
174	JHH1	liver
175	SW480	large intestine
176	SNU719	stomach
177	GSS	stomach
178	ECC10	stomach
179	SW620	large intestine
180	COLO320	large intestine
181	PATU8988T	pancreas
182	KP4	pancreas
183	MIAPaCa2	pancreas
184	HCT116	large intestine
185	HuTu80	small intestine
186	AZ512	stomach
187	SNU398	liver
188	HGC27	stomach
189	SNU1	stomach
190	RKO	large intestine
191	PLC_PRF_5	liver
192	Alexander_cells	liver
193	GCIY	stomach
194	HuH7	liver
195	Hep3B2.17	liver
196	JHH5	liver
197	huH1	liver
198	HepG2	liver
199	C3A	liver
200	HuH6	liver
201	C2BBe1	large intestine
202	JHH7	liver
203	FU97	stomach
204	QGP1	pancreas
205	ECC12	stomach
206	NCIH716	large intestine
