# Supplementary material for: Gene expression profiles of liver cancer cell lines reveal two hepatocyte-like and fibroblast-like clusters
Source: PLoS One. 2021 Feb 4;16(2):e0245939. doi: 10.1371/journal.pone.0245939 (PMC7861371; doi:10.1371/journal.pone.0245939)
Supplement: S3 Table — (XLSX) [file pone.0245939.s004.xlsx]

## Sheet: Sheet 1
Supplementary Table S3. Gene expression data of liver cancer cell lines
cell line	cluster	Gene Symbol	APOA2	APOA2	FABP1	TF	TF	APOB	S100P	PAH	ASGR2	APOA1	AHSG	CPB2	GPC3	APOB	AHSG	CCL20	VIL1	FGA	FGA	APOA1	ITIH2	ASGR1	VIL1	MTTP	APOH	TRIM71	AFP	KNG1	PAH	SMLR1	SLC51B	MPZL2	ADH6	TM4SF5	NAT8B	HNF4A	KLB	SLC5A9	FABP1	PLA2G12B	(AI248850)	AGMAT	APOC1	ADGRD1	AGMAT	PAH	PLA2G12B
		Probe ID	219465_at	219466_s_at	205892_s_at	214063_s_at	203400_s_at	_223579_s_at	204351_at	205719_s_at	206130_s_at	217073_x_at	204551_s_at	206651_s_at	209220_at	205108_s_at	210929_s_at	205476_at	228912_at	205650_s_at	205649_s_at	204450_x_at	204987_at	206743_s_at	205506_at	205675_at	205216_s_at	231310_at	204694_at	206054_at	_217583_at	230716_at	230830_at	203779_s_at	214261_s_at	206242_at	210289_at	230914_at	KLB_244276_at	232378_at	231693_at	224411_at	243193_at	221648_s_at	204416_x_at	232267_at	222930_s_at	242375_x_at	231009_at
SNU423	B		2.64373	5.08296	1.12824	3.7993	4.84783	0.770162	1.97888	6.23271	3.51938	2.49961	5.12056	2.75526	4.89628	5.83124	4.76385	3.94888	1.50369	5.28932	1.57051	5.4282	5.15054	3.16266	3.38825	2.83542	4.6697	5.50503	5.94745	2.62004	3.99878	6.27493	0.983012	0.762618	3.15802	5.43446	2.24597	3.57722	5.80363	1.01027	3.04845	5.28271	4.17128	2.84815	3.31465	2.08084	5.99573	2.44876	2.53817
SNU387	B		3.28308	2.46184	3.08658	7.38704	6.53382	3.73352	2.25321	2.38382	4.68191	1.97963	2.15104	1.65233	2.13773	6.65753	2.60178	6.55567	2.21223	4.19004	5.37369	5.18988	4.64247	5.55343	1.71333	2.55328	6.31192	5.45922	8.04109	2.26652	2.54184	5.82247	4.28878	0.812106	5.57865	4.68612	0.909797	2.2085	5.40568	2.32173	4.20713	2.55164	4.92999	5.78282	6.40888	0.69971	5.35393	3.2531	4.95429
SNU886	B		1.7528	2.53675	1.48486	3.23551	1.6245	2.46168	3.14212	3.3372	1.67055	5.03303	1.27615	0.493233	2.18067	4.75147	5.36122	1.7363	2.92964	5.83721	0.852035	4.84201	6.22924	2.04413	2.00887	8.04808	9.27481	2.43732	8.88613	2.22244	2.70834	5.62601	2.66544	0.221923	3.14101	3.90757	4.58494	3.6964	7.03739	3.76506	1.86205	2.11285	4.26299	7.58945	12.1833	1.02748	5.76974	2.33693	4.57836
SNU475	B		2.03542	0.947281	1.10896	4.19993	2.32279	0.526303	3.1949	4.23689	5.15638	2.02654	4.77592	0.850291	2.25029	5.86435	4.98738	3.13007	2.83773	3.8242	4.84029	5.8066	4.70754	2.69199	2.33535	4.49671	5.62012	5.8633	7.32874	3.13588	4.99719	3.33498	4.79552	3.22582	2.74327	4.40055	2.37881	1.42487	5.48696	1.40569	3.91411	3.76283	2.85789	7.72523	8.41845	5.67015	6.37796	5.39215	4.18644
JHH4	B		4.62903	1.47171	0.712405	2.50912	4.00721	4.53132	2.28442	6.12326	2.48331	1.91522	3.9683	3.83485	5.79699	6.00058	3.97548	3.03507	3.207	5.06766	5.13124	3.73743	8.53107	5.70245	4.16839	3.98762	5.94145	6.97331	6.0355	4.45563	0.0558414	5.80886	4.4407	1.15418	3.04146	2.17005	2.33628	3.0988	4.80758	4.38943	2.23892	2.9291	1.9162	9.1878	8.84183	3.20821	7.30405	1.4604	5.62331
HLF	B		2.6333	4.57168	1.91547	2.5327	3.93926	0.206704	2.84839	0.975228	1.10499	4.13703	1.83499	1.53934	2.38009	5.22381	5.33738	7.96293	1.6934	6.27896	2.37298	5.06722	1.6265	0.96064	4.8046	3.93144	5.67543	6.85284	6.19655	1.37332	1.53781	2.23081	2.74339	0.71596	4.53148	1.71567	2.65991	1.30151	5.66676	1.11152	1.5945	1.93471	3.96255	5.32133	6.33375	1.88143	4.88747	2.2639	2.10844
HLE	B		5.34474	3.95652	0.971923	3.81392	5.27852	5.03321	3.77842	3.33134	4.06441	3.12006	2.73787	3.54281	5.05895	5.54109	3.87174	6.67946	2.30972	4.48333	1.57667	5.48517	5.43804	2.58237	5.73442	1.68457	6.55061	7.32003	4.52547	2.56278	1.88196	3.88486	2.20091	4.7779	2.3049	4.27872	6.24796	3.00932	6.08267	1.98377	3.34633	2.25968	6.0198	5.97045	9.17345	1.71447	2.00842	4.78267	4.13502
SNU449	B		5.08159	6.47041	4.29728	5.8097	5.33284	1.6017	2.42554	6.18422	3.70642	5.07555	3.74907	5.35552	6.68743	6.2165	7.18188	2.24761	5.93151	8.72933	5.90777	5.60662	7.30553	1.69512	5.58249	4.56541	6.83583	3.7061	7.37961	3.30265	1.90304	2.07447	1.76902	1.2613	2.33732	2.26096	3.26415	3.54029	7.30772	1.8726	2.50082	3.78619	4.79088	5.87864	7.67772	1.02613	2.96927	5.27766	5.35274
SNU182	B		7.40155	7.65151	1.77083	5.76111	5.15274	1.3194	1.52616	5.96371	2.15548	3.72318	3.8333	2.83325	7.18455	6.23452	5.59758	1.99572	5.10252	6.25736	4.28599	5.76354	3.91117	6.25631	5.77673	3.75497	5.19465	7.05226	6.06459	5.98711	1.27776	5.82297	2.34425	2.18369	3.48322	3.70469	2.71843	4.7116	1.09593	1.21012	2.20209	3.8007	4.1858	6.66378	5.80397	2.29598	6.47323	5.10295	5.35632
JHH2	B		2.32162	4.9964	1.72443	1.99989	4.18763	4.88511	7.36223	5.55158	2.74432	4.03776	3.74072	0.411301	4.63258	5.28309	5.74466	10.6122	2.11602	3.53415	2.41097	6.19725	7.12928	4.49205	2.84382	3.09708	5.5439	5.13489	7.94474	2.69464	2.09599	4.688	1.90345	3.96743	3.36163	5.59847	4.78535	8.28324	5.32095	2.99663	3.28908	3.72494	4.57793	8.21716	8.5356	5.95259	6.03099	5.12428	4.57815
SNU761	B		10.0874	11.1173	1.30231	6.8965	6.80426	8.21657	2.47483	9.20449	8.23533	4.3521	2.91651	6.53518	5.06419	11.7822	6.16194	11.9241	12.1665	12.1894	9.06622	5.04578	10.69	7.63706	11.4354	4.46203	10.655	4.47606	4.86469	7.78083	4.46814	5.8528	4.89985	4.12064	3.3559	8.14103	4.34392	7.95905	9.35495	3.53808	2.51482	2.16106	4.11886	9.58056	9.04983	4.84548	7.54306	4.9482	5.33404
Li7	B		4.94233	5.43828	9.44883	7.35843	7.53183	4.85472	6.95741	4.04384	2.92671	0.561456	2.28569	6.63409	5.16834	7.25194	5.53214	2.72586	9.28614	6.34514	4.7791	4.96591	11.4937	5.04403	8.41592	9.44299	10.967	5.28892	6.9521	2.64806	1.60076	5.22709	7.65544	4.6718	6.09322	7.11415	7.92624	6.48876	7.93921	2.53301	5.90677	2.0705	4.94074	10.6512	9.90991	3.50371	8.70078	2.10038	4.94001
JHH5	A		15.5881	15.3856	15.1134	14.4472	14.6429	11.3583	15.1086	13.5802	13.7452	13.0235	15.0248	11.1347	13.0035	13.9966	15.1931	12.9735	13.2964	12.3446	9.79798	13.4157	14.6889	11.8098	12.5961	11.5465	14.5816	12.4923	14.9287	11.628	8.14979	10.7328	10.2293	8.00772	10.7817	11.0646	11.3395	10.2066	8.71395	9.0425	10.3603	9.32591	9.75066	13.3661	13.7437	5.72345	12.2953	8.35828	9.87871
HuH7	A		15.2175	15.383	13.8041	15.0594	14.8152	13.1013	14.0717	13.9627	13.3298	13.6413	13.3839	13.6016	13.5483	14.9713	14.7945	13.6343	12.4125	14.8492	12.592	14.097	14.4844	10.4567	11.6323	12.8893	12.6502	12.9559	15.292	11.184	9.2015	10.2052	8.00607	9.08406	9.23734	10.7792	9.60549	10.2049	13.3782	7.26541	9.23864	9.19252	9.89856	12.2872	13.9624	9.61967	10.2267	9.74867	9.81813
Hep G2	A		14.9121	14.8746	14.3933	15.1326	15.1077	14.2615	13.5625	14.2443	13.6006	14.4648	14.6849	13.9131	14.5131	14.8374	14.4127	13.6869	12.6957	14.6121	12.744	14.6725	14.5605	12.4563	12.4353	11.8572	15.1585	13.3413	14.704	10.3316	9.16769	13.4757	8.56863	7.46329	12.2016	11.7194	9.17298	10.5097	12.8785	10.3689	9.87427	9.49319	11.6806	13.3977	13.8459	7.43915	12.2149	8.23186	10.4056
C3A	A		15.6009	15.6606	14.4554	15.769	15.823	14.2829	13.8074	14.5493	13.9546	14.9208	15.1661	13.9973	14.6398	15.5759	15.5876	13.3755	13.5366	13.6578	11.0925	15.023	15.3232	12.5566	12.6763	11.6283	16.0506	13.2998	15.643	6.93199	8.62689	12.4917	8.81068	9.48069	11.0191	11.1615	8.97923	10.9132	11.8986	9.72367	10.5968	10.243	11.301	14.1878	13.8666	7.387	13.0089	9.7844	11.0411
Hep 3B2.17	A		15.6532	15.8434	11.7011	14.7473	14.8781	12.9817	8.05017	13.7681	13.0214	11.2488	14.3718	10.9304	12.783	15.2807	15.1856	13.9484	12.6169	12.1017	9.10842	11.7834	13.5207	11.4807	12.133	11.1752	14.1839	12.2398	12.5067	10.5401	8.78581	8.6361	7.17947	10.0094	7.54626	9.66051	10.3248	9.523	11.7346	7.11395	8.21585	9.46742	9.44896	12.7575	13.0652	8.85867	10.9205	9.26531	10.177
JHH7	A		16.185	16.2458	14.5377	15.2975	15.2119	13.562	14.5929	14.4267	13.4061	12.678	12.6787	10.2478	13.7487	15.8007	15.0613	15.3213	13.189	14.1501	11.1441	13.0006	14.2776	8.81558	12.1433	11.6241	14.1313	12.8802	16.5202	12.7868	8.55865	10.8669	8.6578	7.12876	10.0169	9.14956	9.30348	8.78347	12.2847	2.52598	10.3276	8.77876	9.97528	12.7106	13.3747	7.72876	10.9619	9.27469	9.62777
huH1	A		14.2709	14.6334	13.0888	14.4887	14.6582	11.319	14.4963	11.9193	12.5143	9.39519	12.1575	11.0997	11.3964	14.3177	13.9992	12.3829	12.1382	12.2901	10.2792	9.97036	13.5895	11.0199	11.5811	11.2062	14.5011	8.97135	10.0794	8.47486	6.3893	10.9901	9.06162	7.70111	9.55197	11.1171	7.45544	9.51981	9.04463	8.17111	8.81476	7.34482	7.82077	12.118	13.0438	8.35234	10.344	5.83149	8.3413
HuH6	A		13.9664	14.4319	8.11601	12.6993	12.8072	12.3098	12.1086	13.1928	12.7207	14.1245	11.1848	9.32391	13.7457	14.4611	13.3196	10.6032	10.6279	12.0948	9.19074	14.3509	10.4039	9.7002	10.3704	10.0703	9.37913	13.3719	9.73365	8.48374	7.24967	10.6317	11.017	8.06256	6.71052	7.35821	8.12466	10.2929	10.5124	8.79641	4.62788	9.61805	10.8253	12.3753	13.2968	9.72804	10.4006	7.6567	10.4931
PLC_PRF_5	A		9.75525	11.0727	9.24395	13.2532	13.0897	10.7579	11.7571	14.7102	7.95402	6.62697	4.95954	10.1195	10.2644	13.7596	6.84873	13.0634	10.7122	15.0641	13.108	6.76016	11.8008	8.42826	9.73142	7.70949	11.4088	9.36546	9.27249	7.85041	8.78363	9.14601	10.5918	6.13128	7.74531	9.79384	9.4459	7.70403	11.9772	6.73202	6.67748	5.82244	7.96635	10.5643	12.0524	7.42966	9.31237	9.63682	7.27321
Alexander cells	A		13.788	14.4066	9.31711	14.0764	14.1873	12.4491	9.7543	14.9168	10.4507	10.0777	6.39771	11.4724	11.5227	15.0092	8.13878	12.7402	10.7458	15.1814	13.7635	10.2681	11.9828	10.9249	10.1708	10.5279	12.5941	9.97066	10.6771	7.54391	9.99607	10.3814	10.2757	8.55112	8.6688	10.1239	9.54176	8.64547	11.9085	8.61333	6.68906	5.76983	7.8983	11.3926	13.2279	9.15167	9.43041	10.4485	6.78607
[truncated: 90 more columns]
