# Supplementary material for: Gene expression profiles of liver cancer cell lines reveal two hepatocyte-like and fibroblast-like clusters
Source: PLoS One. 2021 Feb 4;16(2):e0245939. doi: 10.1371/journal.pone.0245939 (PMC7861371; doi:10.1371/journal.pone.0245939)
Supplement: S4 Table — (XLSX) [file pone.0245939.s005.xlsx]

## Sheet: final
Supplementary Table S4. Gene expression data of hepatocellular carcinoma tumor samples
dominance	sample id	entrez	336	197	335	388323	174	350	3827	2719	55937	9032	432	1369	9027	131405	130	51156	4547	2168	123264	2155	7018	283383	84647	5053	152831	79814	338	1361	7066	6286	2243	433	341	3172	3698	5265	166012	6364	4837	23576	23401	57669	10205	89795	7429	114794	200010
		symbol	APOA2	AHSG	APOA1	GLTPD2	AFP	APOH	KNG1	GPC3	APOM	TM4SF5	ASGR1	CPN1	NAT8	TRIM71	ADH6	SERPINA10	MTTP	FABP1	SLC51B	F7	TF	ADGRD1	PLA2G12B	PAH	KLB	AGMAT	APOB	CPB2	THPO	S100P	FGA	ASGR2	APOC1	HNF4A	ITIH2	SERPINA1	CHST13	CCL20	NNMT	DDAH1	FRAT2	EPB41L5	MPZL2	NAV3	VIL1	ELFN2	SLC5A9
		geneclass	A	A	A	A	A	A	A	A	A	A	A	A	A	A	A	A	A	A	A	A	A	A	A	A	A	A	A	A	A	A	A	A	A	A	A	A	A	A	B	B	A	A	A	B	A	B	A
B-dominant	TCGA-DD-A3A6-01A-11R-A22L-07		7.53807	6.83991	8.38261	1.46498	0	7.55842	6.98732	5.21302	7.33281	2.43333	5.98868	0.910963	0.910963	0	4.57817	2.84036	4.95092	5.3748	0	9.81623	8.30442	3.00761	2.43333	4.07426	4.07426	4.57817	7.13015	4.40915	3.00761	0	9.21934	5.17837	16.4732	3.29319	6.02814	9.98363	4.28436	0	12.4703	9.87692	6.2777	8.5376	8.86897	7.98664	0	0	2.43333
B-dominant	TCGA-CC-A9FV-01A-11R-A37K-07		3.13291	0.720454	4.157	0	0	2.28865	0	5.0328	5.09125	0	3.58621	0	1.19868	0	2.28865	0	8.07565	1.55729	1.55729	7.30137	5.26921	3.02226	0.720454	0.720454	1.19868	3.868	4.25812	0	1.55729	1.19868	2.28865	4.88252	15.5207	0	1.19868	9.55018	6.6452	2.28865	9.03072	9.23681	7.67502	8.80492	6.39063	8.6829	0	2.46824	3.80254
B-dominant	TCGA-CC-A3M9-01A-11R-A213-07		5.68716	3.26851	4.22534	0	3.84665	4.35277	3.61206	11.3513	4.60399	0.89817	6.43465	0	0.89817	0	0.89817	1.44747	1.65951	2.62805	0	0.51783	4.79562	1.44747	0	1.44747	3.26851	6.7033	5.20326	1.84439	1.19881	2.28877	6.62341	5.65042	12.1241	1.44747	2.52359	12.5665	4.62938	3.75733	12.8995	9.02252	7.63813	7.44786	8.01328	7.41903	1.19881	0.89817	2.41097
B-dominant	TCGA-CC-A7IJ-01A-11R-A33R-07		7.57377	5.98868	4.53465	0	7.56765	6.84184	5.05563	10.0248	5.52861	0	5.87434	0.488721	1.77374	0	2.8173	2.2107	8.06791	0	1.93455	0.488721	8.87513	2.54565	0.853197	5.14054	1.77374	5.20504	6.88678	3.52154	1.77374	2.33122	5.99782	4.86917	12.4872	3.3032	4.60805	10.8956	3.8787	1.77374	13.0523	7.92443	6.87691	8.15212	7.88314	7.77309	1.14385	2.44241	1.77374
B-dominant	TCGA-BC-A112-01A-11R-A131-07		6.07427	6.2771	9.35338	2.63431	10.1387	11.6401	9.36397	6.68998	10.4277	8.60406	10.6434	7.79501	8.2681	2.8922	10.7867	10.2373	9.31023	9.59223	3.41088	9.06121	8.14799	6.35465	8.80391	12.9246	10.1005	9.47014	15.4526	10.6654	7.88924	10.1012	16.0495	11.9644	13.0956	11.4873	13.8612	18.8128	8.11495	14.1244	11.4659	10.3067	8.2681	9.19505	9.06121	4.6795	10.9046	7.01658	9.27701
B-dominant	TCGA-CC-A1HT-01A-11R-A131-07		4.94591	6.23948	8.89971	4.02862	7.5	11.6994	10.5858	9.62014	6.02871	8.6055	8.20003	3.78055	4.63563	0	7.77819	9.15841	10.4617	5.32338	6.12645	4.0871	13.8886	3.99197	4.65128	8.98709	6.7597	6.7597	12.9357	8.42267	5.45404	9.88585	16.4911	10.4003	12.8885	10.2526	12.4873	16.0307	9.66564	10.6573	13.7001	10.4109	8.35739	9.48694	8.48731	4.7991	6.77763	0	8.43967
B-dominant	TCGA-DD-A4NA-01A-11R-A266-07		4.64289	4.87115	5.39623	0	4.27915	8.00863	10.4367	4.99257	4.61794	2.71534	5.45376	7.66332	5.24151	0	5.99901	6.10154	3.19175	3.43966	1.19207	10.1376	6.23878	4.03719	0.514299	5.57536	6.11052	4.56672	15.756	12.6694	7.7634	7.87024	17.6139	7.31706	8.08115	9.2147	10.357	17.6621	5.61372	8.65363	12.9774	8.64594	8.92169	9.24251	8.41383	7.0166	8.81323	7.70241	7.72886
B-dominant	TCGA-BC-A10Q-01A-11R-A131-07		6.88333	6.96009	6.65827	3.90917	5.98219	11.2945	6.84335	6.45351	7.77163	9.11978	10.4399	2.07926	5.74246	0	6.98655	9.71618	2.48761	6.1877	2.89761	6.86062	9.96729	4.21041	0	5.15233	3.41654	2.3639	9.10778	7.27541	0.546759	4.58751	12.4139	14.3459	8.53013	10.7647	14.4133	16.7331	8.97138	6.997	8.01209	11.0891	9.15753	9.62566	9.24778	3.89001	12.4194	8.74836	10.9906
B-dominant	TCGA-ED-A82E-01A-11R-A352-07		7.1725	5.09649	6.29703	0.681854	0.485633	7.5567	12.564	5.71756	6.18247	5.77139	4.36512	2.43344	5.34397	0	8.2071	3.9454	1.92642	3.03613	3.7447	3.56124	6.10071	6.23706	0	3.98239	2.07084	4.66731	14.8677	9.96723	3.40651	0	8.82267	4.62114	8.56053	8.13089	9.14268	13.0412	8.97154	9.18991	12.4621	10.221	8.79694	8.96694	9.69302	5.31526	10.3797	8.47225	10.5906
B-dominant	TCGA-CC-5260-01A-01R-A131-07		8.19819	6.73425	7.13782	1.8579	8.67261	9.35954	4.87972	6.4217	5.74773	4.99142	4.13669	2.36387	4.51871	0	7.29305	6.25263	3.12145	5.16823	0.671293	2.91027	7.51957	7.16786	1.47379	8.58182	2.66278	3.30562	7.94078	4.44213	2.18745	0.671293	8.40902	6.02216	11.4222	9.91793	14.6789	16.1209	7.79059	8.41404	9.27789	11.3183	7.78672	8.67261	9.26822	6.74225	11.6906	10.0186	10.7506
B-dominant	TCGA-FV-A3I0-01A-11R-A22L-07		7.35967	5.78195	6.83705	0	0	11.6782	9.36211	8.1765	8.31061	3.67175	4.57899	2.17734	5.0316	0	6.34778	4.89592	3.37785	6.00938	3.37785	7.41532	7.66531	3.67175	1.12062	10.6337	3.73673	4.42975	10.7206	7.94515	1.4655	1.12062	9.32561	11.5543	9.22868	9.20734	14.7132	17.195	8.38852	9.14137	12.2143	9.93643	8.47914	9.02423	10.2147	3.97085	9.46758	8.00243	10.2408
A-dominant	TCGA-CC-A7II-01A-11R-A33J-07		13.219	7.86809	12.7846	5.09592	13.6914	10.0261	1.65947	10.6016	8.60991	7.50205	7.73187	9.0394	6.79583	4.35269	5.15153	8.23926	10.6146	4.88785	0.622649	4.27437	15.0092	3.00301	8.25719	3.5601	6.77465	9.95652	11.5551	11.725	9.26246	6.68668	9.75769	7.01034	15.8229	9.46003	13.0645	16.5602	4.96468	5.50015	9.91276	8.96811	10.3112	9.09457	6.80978	3.74569	8.42518	0	3.91011
A-dominant	TCGA-BC-A3KG-01A-11R-A213-07		16.6748	13.1761	10.1589	10.3728	8.65986	16.678	16.5034	14.3376	10.4619	9.27517	12.9025	7.17411	3.5408	0.479231	10.832	10.3763	11.0301	6.35352	3.33086	10.7686	16.5874	5.66234	5.12451	11.3734	12.3765	8.81936	15.9271	13.466	8.71366	9.85199	15.7054	13.4411	15.9693	11.1824	14.55	15.5822	9.32122	8.47733	7.10146	12.2474	8.28481	10.4842	8.75108	11.2227	11.1271	6.98962	4.28676
A-dominant	TCGA-CC-5263-01A-01R-A131-07		13.448	10.8615	6.91152	5.52483	11.1244	15.0459	12.0112	11.7926	8.8057	8.52351	10.9844	8.73194	9.13501	0	9.74517	11.2071	9.68454	8.04625	1.34227	8.878	17.0047	3.92633	7.9732	7.36222	10.0215	8.9955	16.9244	11.6814	8.81422	10.203	16.3481	11.9591	12.9637	11.6661	13.8332	17.0168	7.56885	9.29433	9.22661	11.0683	9.46938	8.86855	9.97385	10.5386	12.7351	8.8721	5.45924
A-dominant	TCGA-G3-AAV7-01A-11R-A38B-07		16.4715	9.92928	7.4318	4.50851	5.77043	14.1173	10.424	14.7669	8.49554	8.7198	12.1291	6.02276	8.76453	3.5737	9.36248	10.9009	9.64306	10.5109	4.57057	8.96265	15.2842	3.51507	8.34166	9.04655	10.5471	11.0667	14.9053	10.2257	8.71817	11.144	16.0701	11.9543	13.1348	11.5418	11.9289	16.4466	8.20228	8.94887	12.522	11.2217	8.74234	8.79411	10.1245	10.8551	10.9656	2.74209	6.24649
A-dominant	TCGA-DD-A3A2-01A-11R-A213-07		18.8773	16.7133	19.5977	0	7.54265	10.5804	17.3464	5.88743	7.44966	11.652	14.4087	9.26573	6.89414	0	11.2415	13.1186	13.3453	7.41728	5.52371	13.5021	20.298	7.89278	10.8618	14.0988	10.3732	11.8641	17.7563	14.5011	8.38988	6.84629	17.8112	14.9551	18.0666	11.9439	16.3156	18.9799	9.68427	7.20607	6.0313	10.6881	8.45513	9.49711	8.90383	3.90371	8.63202	9.11439	0
A-dominant	TCGA-NI-A4U2-01A-11R-A28V-07		19.1994	15.7621	17.9681	0	6.04287	11.2386	17.7755	7.97966	8.25392	10.8352	13.1512	1.86493	6.32688	0	9.31193	12.1346	13.9235	6.25739	4.34003	12.6622	19.403	8.59968	9.65433	15.1186	8.70392	11.1013	18.164	15.307	7.75858	3.82909	18.3164	13.7819	18.1548	11.5581	16.0786	18.5024	8.99078	8.34718	11.0565	11.8126	7.51237	9.41764	9.69433	3.57864	5.27613	7.68638	2.46728
A-dominant	TCGA-DD-A1EB-01A-11R-A131-07		18.0615	16.1545	17.554	1.1306	2.72354	1.80364	17.523	6.2189	6.55139	11.7178	13.5004	3.37036	4.51075	0.698485	9.1154	13.0732	12.3782	0	6.2189	14.0728	19.3972	5.63155	10.6872	14.1234	8.77332	11.6309	18.2109	14.8859	8.8297	2.72354	16.9745	13.5633	17.1559	13.8825	16.004	19.0438	9.92741	5.88061	10.1501	8.22846	8.32127	9.99764	10.1493	2.72354	5.0339	9.59125	0
A-dominant	TCGA-DD-A73C-01A-12R-A33J-07		16.7839	16.0398	18.0629	4.08797	3.13878	4.53743	17.5388	5.96026	6.65392	11.5022	13.4895	0	4.42091	0	12.0539	12.5368	13.4464	3.32323	2.53725	13.1712	19.7367	8.98842	10.7756	13.3522	11.0636	11.2142	17.9414	14.1544	7.90351	5.78278	18.3721	14.5757	17.127	12.7223	15.7208	17.7559	8.61909	1.48635	9.4138	7.5849	9.18731	9.48928	7.69353	5.90349	4.98325	6.3903	2.67929
A-dominant	TCGA-DD-A113-01A-11R-A131-07		17.0174	13.4675	16.2089	10.1935	6.36507	16.2281	15.8846	13.4723	10.8641	13.2686	12.807	9.83808	8.01203	0	9.82223	12.1477	6.87856	5.37421	4.10354	12.6298	17.2516	4.32536	10.4424	14.6711	12.9565	10.2346	17.6297	13.3966	8.31353	13.4375	19.3071	14.4817	16.8426	11.0686	17.5747	18.8615	10.2011	8.00936	7.74691	9.86411	9.64737	9.81995	9.04868	8.0514	10.0085	7.24295	5.69912
A-dominant	TCGA-CC-A7IG-01A-11R-A33J-07		18.6432	13.6416	14.4258	9.22073	10.6414	14.9398	13.4517	13.6299	12.3436	11.0946	12.945	10.2883	8.61805	1.07101	10.5394	9.88248	8.83703	9.35031	4.88862	12.2151	16.9347	6.31672	9.90087	9.71495	11.202	9.75318	14.1572	12.6424	9.01794	14.2445	14.9616	13.6711	16.8954	9.64625	13.6319	17.8608	11.3364	10.1747	9.97218	10.5721	10.5501	7.10913	9.60606	9.0271	10.1904	7.92268	6.079
A-dominant	TCGA-CC-A8HV-01A-11R-A36F-07		17.8272	15.3316	15.7124	7.27506	12.1899	14.8926	13.3376	13.9204	9.41272	12.3135	13.4036	10.7022	9.74761	4.58728	10.2171	12.4338	9.4947	9.78882	3.93747	10.7655	16.2967	9.20467	10.7634	10.3127	10.5397	9.15511	16.2651	10.9232	7.63668	12.3619	15.5122	14.4577	15.4717	10.3877	16.0871	18.1819	11.2508	10.913	10.6595	11.329	8.65773	10.1236	9.35353	11.2833	12.5335	8.08009	9.9537
A-dominant	TCGA-G3-A7M9-01A-23R-A352-07		15.7185	14.5628	16.3928	9.23212	15.6811	13.2967	13.6046	7.04003	10.9547	10.2906	12.093	10.0924	8.81901	6.16179	8.51623	11.2775	11.7214	12.6797	7.61989	9.20859	16.8771	9.8818	8.62628	10.6029	11.7858	10.462	16.4593	11.3046	9.72683	10.7587	14.7404	12.1517	13.7438	11.6206	14.3573	17.8461	11.5236	10.8804	9.95203	10.2452	10.7894	10.1572	10.1124	8.004	11.4607	5.75345	7.76482
A-dominant	TCGA-BC-4073-01B-02R-A131-07		15.6406	14.8582	14.6915	7.72964	14.6223	15.569	14.9491	10.9509	9.06915	11.0004	11.9775	8.76983	9.64747	0	8.75463	12.2427	10.4071	14.306	9.01405	11.0927	18.3975	8.59312	5.62908	11.5971	11.798	10.0279	17.613	13.6274	7.68288	12.973	19.2596	13.0758	14.9576	11.4647	16.3938	19.3531	8.00147	11.7717	10.7263	10.7723	9.60911	8.93939	9.76135	9.87886	11.8991	1.90485	4.52092
A-dominant	TCGA-DD-A4NH-01A-11R-A27V-07		18.112	14.4854	12.1613	6.41733	15.3225	14.9712	14.2002	14.5484	10.6063	9.46166	12.9258	10.6845	10.7684	4.18891	9.08464	11.0515	9.67443	14.2277	8.00195	11.4082	15.9466	9.26977	9.23279	12.0891	11.3866	8.3288	16.5094	11.9696	8.02002	13.2678	15.2923	13.3262	14.4928	10.4523	14.3299	17.8397	10.4896	13.5724	12.5168	9.66776	8.64061	10.465	11.9094	12.4538	10.886	8.388	9.60627
A-dominant	TCGA-CC-A5UD-01A-11R-A28V-07		13.38	11.3124	10.564	5.52822	4.28396	15.1959	9.85175	8.35982	6.66698	7.69603	12.3956	5.32245	7.22262	1.01913	12.0147	11.0752	10.1909	9.08233	4.49573	10.2419	16.9778	1.61042	8.24733	14.231	10.8263	9.02377	13.6829	12.4266	2.19956	3.84268	13.7115	12.1846	12.1828	9.99652	11.2139	16.7469	9.27276	6.96251	9.33715	9.17749	6.9142	9.0603	6.77236	6.56116	6.69585	1.34483	8.77601
A-dominant	TCGA-G3-AAV4-01A-11R-A38B-07		18.2929	16.8505	17.4242	7.82313	5.59158	15.8025	15.2401	2.92125	11.4593	10.7462	13.2522	8.73466	11.9357	0	13.4947	11.7095	13.2382	4.67282	3.88243	8.92054	17.5298	2.80267	9.85438	14.7615	9.8394	11.3838	17.9239	13.912	5.46063	1.48192	14.9243	12.9035	16.102	12.8181	14.8404	17.8866	10.1238	1.13455	6.11147	11.486	7.41072	10.3126	8.76273	3.82273	6.02141	0.675997	3.99487
A-dominant	TCGA-DD-A4NF-01A-11R-A27V-07		17.6833	17.4583	13.2286	6.68689	6.38803	17.024	14.4907	6.12442	13.2284	10.6471	13.9187	8.83145	10.0417	3.36793	14.7198	12.3439	14.1745	10.1851	1.73595	11.3902	17.6452	3.19511	9.86815	15.5711	12.0379	10.5478	17.2429	15.4263	9.26496	0	17.9138	13.5341	16.1691	13.2703	16.0957	18.429	7.79352	3.66164	7.79731	10.2962	6.9605	11.3766	9.29337	6.40797	5.14496	1.1147	8.72222
A-dominant	TCGA-EP-A12J-01A-11R-A131-07		17.6781	15.7633	16.0095	4.06788	6.08621	16.1784	15.4278	5.60445	11.9706	9.32142	14.2674	9.82942	11.352	0	14.4601	11.0062	13.2288	11.2048	3.41197	12.0335	16.8444	4.30164	10.0431	15.6102	12.5785	10.6451	17.0474	14.6631	8.5348	1.70894	17.4623	14.5609	15.5024	13.1845	15.4216	17.1855	8.94665	0	7.72041	11.2916	7.41465	10.7666	9.86408	6.48379	2.73834	5.83699	7.7587
A-dominant	TCGA-CC-A7IK-01A-12R-A33R-07		17.8277	15.9788	12.9978	6.26391	7.18904	16.6107	14.9084	13.4247	11.6504	9.75995	12.5139	8.45778	2.16546	0.583038	12.8336	11.6129	12.5302	9.99987	0.997112	10.3946	18.8226	12.4231	9.4871	14.9831	10.5825	10.474	16.6511	14.0656	6.57173	1.31846	15.6547	11.7756	16.8857	12.9827	14.7145	17.1209	8.13381	3.1648	4.63833	10.5353	8.26339	10.2848	8.10279	3.38711	9.38011	0.997112	7.04413
A-dominant	TCGA-DD-A73E-01A-12R-A32O-07		14.4111	16.5212	8.30015	5.57513	6.01144	16.5289	15.9082	12.5343	9.55668	8.01957	13.3342	8.94522	4.67313	0	13.864	11.3501	11.9661	9.35421	0.638862	11.7058	18.0189	2.71611	10.0154	14.7477	10.3432	9.75945	16.473	14.2181	7.77732	1.08011	17.6144	13.3424	15.4929	13.4173	15.048	17.5798	10.1144	0.638862	3.13741	9.76962	7.663	9.96803	9.15432	7.31989	11.635	9.08052	6.33388
A-dominant	TCGA-DD-AAD0-01A-11R-A41C-07		18.5282	17.7541	15.6716	8.8873	6.73211	16.7028	15.6984	14.0568	11.3404	6.77106	13.8756	10.1602	10.3909	2.34275	13.2318	12.4848	13.5323	14.6374	5.23474	12.8618	18.4709	0.661567	9.91796	14.8352	7.3099	10.4817	17.1672	14.315	8.82359	0	17.0663	13.1474	17.1109	13.1502	14.3007	18.8013	11.5458	3.84616	3.90338	12.0703	7.94218	9.74681	11.2339	6.82388	8.57995	7.23387	9.84773
A-dominant	TCGA-DD-AAD6-01A-11R-A41C-07		18.8803	17.2032	17.2283	7.60633	9.2631	17.316	16.2084	2.69261	14.5843	10.8486	13.0797	10.8368	11.6168	6.30148	13.5401	13.6065	14.0617	16.5623	6.32625	11.4401	17.9893	3.20121	10.0328	14.4225	9.98299	8.30649	19.1219	13.397	8.98441	4.22964	18.6477	12.8876	17.2305	12.609	16.3772	19.365	11.109	13.1034	6.42131	12.3588	8.76184	8.94895	9.28854	2.3501	7.17445	0	8.52556
A-dominant	TCGA-CC-5264-01A-01R-A131-07		14.7313	14.7906	15.4261	7.74783	15.1451	15.5125	14.1015	15.3648	9.1473	11.3771	12.7988	9.62476	7.57495	2.86578	10.0614	11.7395	11.9062	13.6919	2.31388	9.43772	16.8692	10.7362	9.98524	10.8513	11.0812	11.1363	16.6033	10.6144	8.25363	1.86715	17.4361	12.1747	14.8136	12.7351	14.5528	17.6824	9.58054	6.53951	9.44047	10.8391	9.10803	8.75262	10.5268	2.49421	11.2848	5.41643	7.47649
A-dominant	TCGA-ED-A66Y-01A-11R-A311-07		16.3449	16.9533	18.6402	8.05622	15.8298	16.0852	15.9143	14.9215	14.4674	12.3074	14.0728	10.5796	10.4189	6.80468	9.32434	12.0925	11.1617	14.7243	7.63697	12.4285	17.001	8.48175	10.7676	13.0504	8.79496	10.9519	16.6783	11.7461	6.5457	8.10236	16.3982	14.717	16.6939	12.5707	18.7874	20.4358	11.5129	8.58887	7.63697	12.2176	8.47711	9.27573	10.3329	11.5234	10.7025	7.07419	9.5016
A-dominant	TCGA-DD-AACL-01A-11R-A41C-07		19.2676	17.548	14.7868	8.55346	14.936	15.0708	14.6397	15.2772	14.2083	11.4591	12.8351	10.1068	9.27819	4.83917	10.9665	12.3418	10.5858	14.4068	6.72755	9.46572	17.6157	8.7173	9.58468	11.7946	9.85637	10.8164	16.4047	10.98	9.6965	12.5149	15.0077	13.1991	15.8979	10.8452	14.5013	18.9713	12.2255	11.3473	12.8565	11.1298	9.79848	8.8682	9.60734	10.7787	10.4443	3.29863	6.92412
A-dominant	TCGA-UB-A7MF-01A-11R-A33J-07		17.4429	15.7167	17.4952	10.1772	14.4619	15.5353	15.2649	15.1699	11.5223	13.4663	13.6652	10.0221	11.1718	0	11.6649	10.8493	11.2588	14.1776	4.38319	13.2245	18.2466	7.27367	9.83674	13.5381	10.3851	10.1585	15.9849	12.1537	9.2733	11.7604	18.1506	14.0702	15.6793	11.4064	15.4989	18.3017	10.9414	5.66303	13.555	8.40809	10.0142	8.46134	8.98222	2.25831	9.00366	3.32015	7.1349
A-dominant	TCGA-ED-A4XI-01A-11R-A266-07		17.8465	16.5253	17.7694	10.5174	11.4299	16.6996	16.3191	12.1276	13.0736	13.0191	14.1564	9.38393	11.3313	3.25589	12.7603	12.9235	12.6235	14.7134	5.42979	12.6962	17.0925	8.10508	10.5574	15.0793	11.2826	10.6799	17.4309	13.5135	8.75901	11.4271	18.6815	14.8215	16.4866	12.2724	16.5979	19.2293	10.0776	7.80752	11.6143	11.8986	9.099	9.59501	9.36678	6.43507	9.6877	9.02441	10.0047
A-dominant	TCGA-FV-A495-01A-11R-A266-07		18.932	16.2377	19.1993	10.1782	13.789	17.5182	16.4466	13.886	14.5925	13.0641	14.073	11.2403	10.5705	0	12.7402	11.6762	10.5288	15.2458	6.22912	12.1786	16.9964	6.64692	10.4803	12.5005	10.5942	10.8352	15.9297	12.8337	8.7003	10.0218	17.5523	14.2438	18.4096	11.2561	15.366	18.5873	10.8234	6.97953	14.9108	11.4399	9.79379	7.94182	7.56368	5.56854	9.40549	7.7961	9.66817
A-dominant	TCGA-5C-A9VH-01A-11R-A37K-07		18.9012	14.9284	18.2899	10.0032	12.8805	17.0579	15.4067	14.6099	12.6121	14.2379	14.1597	10.6946	9.98404	4.24362	12.0083	12.9187	9.20548	14.2283	5.60345	12.5378	17.1493	8.84962	10.6501	14.3312	12.0726	9.36347	16.1658	13.4778	8.22133	13.1608	18.1771	14.6359	17.1039	11.7819	16.956	19.6767	9.81969	10.7054	11.0053	9.96723	9.05637	8.96966	9.43137	5.35852	11.3012	8.96767	7.33807
A-dominant	TCGA-DD-A1EI-01A-11R-A131-07		18.4213	16.7687	17.8122	8.20885	11.8578	16.254	15.0319	13.6528	11.9904	11.8811	13.1693	10.6559	12.0035	6.53139	11.6976	13.4084	11.2475	15.1899	5.33796	11.0502	17.0327	9.88771	10.9995	13.172	12.3997	9.87089	17.3892	12.5404	8.25931	13.1188	17.2833	13.157	16.7099	11.8347	16.0201	18.7879	10.3759	10.3719	12.9711	10.6769	9.51447	9.41313	9.59178	6.09818	6.43974	8.44585	9.20621
A-dominant	TCGA-2V-A95S-01A-11R-A37K-07		19.3971	13.4028	18.1207	8.99955	11.7615	16.1954	10.095	14.8249	14.5556	14.0165	13.6051	8.71411	9.93326	1.85052	9.79619	11.9451	11.7192	16.9224	6.13065	9.34567	16.6477	6.06197	9.01415	13.6416	10.4902	9.72689	15.0834	12.4148	8.32608	13.7812	17.6302	14.5907	16.0954	10.3402	16.1088	20.2022	8.36081	13.5716	14.4918	9.61386	9.47017	7.7375	9.21889	6.31904	8.09808	1.20358	4.57319
A-dominant	TCGA-CC-A5UC-01A-11R-A28V-07		19.6095	18.1735	18.017	8.7909	19.2989	16.511	15.8458	15.3678	15.1296	12.4098	13.3546	10.8198	11.3808	5.04322	12.4284	11.1113	12.6789	17.2653	9.34367	11.4759	17.5394	8.3736	11.2523	13.7316	11.3583	10.9371	17.8947	12.6341	8.66132	10.4181	16.9096	13.8308	16.0867	11.551	15.6267	19.3576	10.8437	11.74	12.5455	10.8995	9.87781	9.42185	10.4092	6.87175	8.63408	2.78446	8.2594
A-dominant	TCGA-DD-A4NR-01A-11R-A311-07		17.675	16.8562	16.7	9.10176	17.3802	15.5321	13.9045	13.7399	12.93	12.0992	13.3463	10.3573	10.9273	5.06545	10.8629	12.2966	11.6872	16.098	8.46542	11.8661	16.3215	8.00005	10.0631	13.7871	10.3199	10.0631	16.078	10.9563	8.94588	12.7982	19.1516	13.9466	15.4273	11.552	13.8779	19.4087	9.59948	10.1673	14.3888	11.0562	9.2179	8.61436	9.75944	4.50187	10.0118	5.81313	10.6245
A-dominant	TCGA-DD-AACG-01A-11R-A41C-07		19.0384	17.0949	18.799	8.98278	17.579	17.0851	16.3799	14.8107	14.5537	13.044	13.7828	11.4053	9.72097	2.55532	12.6304	11.1468	11.7649	17.3155	5.60895	9.75721	18.3258	7.1245	11.0866	12.2741	11.964	11.0664	16.2349	12.5844	10.0197	11.6408	16.8887	13.0773	18.9768	11.7176	12.8907	19.6582	10.7965	10.6154	15.0743	11.7673	10.8569	7.57189	8.92155	3.28991	9.70757	3.42708	9.36103
A-dominant	TCGA-CC-A123-01A-11R-A131-07		20.0032	17.752	19.1731	7.63236	16.9214	18.0058	16.2299	15.6737	15.3209	12.1023	14.3612	12.6227	11.6932	2.19163	13.0699	12.0465	11.0611	18.651	7.5775	11.0719	19.0461	8.01572	11.5746	10.8409	10.8694	10.0277	17.5198	12.8234	9.58696	8.66849	18.1696	14.4215	18.6503	11.0791	15.0175	20.3697	12.7717	11.0046	15.1774	11.147	9.8141	8.01572	9.75127	5.36256	10.8416	3.65499	8.99034
A-dominant	TCGA-DD-AADO-01A-11R-A41C-07		20.555	18.1632	19.1972	10.433	17.7863	17.5805	15.6133	15.1634	13.5211	14.331	15.3477	11.4014	10.7776	3.42187	12.6176	12.4169	10.614	18.96	5.89006	11.7655	19.4764	9.78566	11.4262	11.6009	11.2157	10.4901	18.0573	12.8376	9.41009	8.54268	18.3553	15.9989	18.915	10.9447	15.3352	20.7371	11.5011	10.8792	12.6709	10.3921	9.77551	6.71754	9.42314	0	11.0792	7.81623	10.2232
A-dominant	TCGA-BC-A69H-01A-11R-A311-07		19.3064	18.0189	17.6534	9.86767	17.2797	15.8949	12.9334	13.8745	14.5028	12.7382	13.8115	10.5884	9.91909	3.39082	11.4517	12.041	11.1529	15.68	6.26514	10.2698	18.1529	7.96524	11.2377	11.0676	8.7513	10.6624	15.3913	11.0308	9.69731	13.1384	16.5111	13.804	17.2824	12.0153	15.0587	20.7454	11.6636	11.0273	14.0619	10.2621	9.94496	7.08785	9.15937	3.8942	11.7364	4.88104	9.21714
A-dominant	TCGA-KR-A7K7-01A-11R-A33J-07		18.941	15.6237	17.2114	10.2659	16.7824	15.3796	13.8728	16.3345	14.1983	14.1395	15.1913	10.6797	9.16419	2.15788	12.3998	12.226	12.0868	17.072	7.15253	11.8696	16.9808	7.54377	9.66523	13.3941	9.71006	10.2492	16.9261	12.6311	9.55001	10.5524	19.1976	14.9731	17.0585	12.2357	15.0754	19.129	10.7152	12.9667	14.5508	9.63162	8.89922	7.66687	8.23958	4.29998	10.5564	5.56678	8.67069
A-dominant	TCGA-DD-A3A1-01A-11R-A213-07		16.3018	16.5786	18.851	8.6076	6.59321	17.3613	15.2563	12.6638	12.5235	12.9717	14.8867	10.1571	10.6967	0	11.7537	11.8478	12.4332	17.2082	7.88182	12.3985	18.1526	10.5604	10.3636	13.5765	10.1282	8.53451	16.488	13.4596	9.21608	10.1953	18.386	14.8823	18.2406	11.0856	15.1346	19.2861	9.73629	13.0089	14.8689	11.7214	9.03737	8.39455	10.0628	0.790272	8.44676	0.790272	8.68527
A-dominant	TCGA-DD-A39Y-01A-11R-A213-07		19.3572	15.8033	16.6502	8.25165	9.43935	15.7032	13.3876	14.0079	13.1377	10.9503	12.24	10.1723	10.2782	3.30985	11.0174	11.3045	10.5438	15.9798	8.95123	10.1532	18.1314	10.0933	9.77506	12.6395	9.63	11.2802	15.0783	11.5066	9.5019	13.1397	17.9194	13.3675	16.6275	11.1487	14.8245	19.1656	10.3573	10.7457	14.0781	10.9141	10.027	8.06877	9.63243	1.69118	9.9202	5.33031	8.88611
A-dominant	TCGA-G3-A25S-01A-11R-A16W-07		19.4225	15.8918	15.2257	8.50446	9.88989	18.2208	14.9913	14.79	16.0226	14.4602	14.8807	11.3436	11.2237	0	11.2626	12.169	10.6866	12.2773	5.60532	11.932	16.5855	8.99158	10.5691	13.4969	9.14946	11.0766	16.1805	13.4953	9.4163	14.6704	16.7702	14.5392	16.7231	11.714	15.0394	18.0215	10.1414	12.3931	12.2582	12.42	9.70791	8.48036	8.14751	8.28455	11.9974	3.4604	7.75004
A-dominant	TCGA-CC-5259-01A-31R-A213-07		21.0279	15.9524	20.529	10.5612	12.6425	17.559	16.2727	14.7986	14.1218	15.2502	14.5436	9.97878	11.9817	2.89554	10.5196	13.3059	11.8125	17.3065	6.76673	11.793	17.4171	7.2206	11.1299	11.5372	10.3287	9.64624	16.8762	12.6928	9.28211	15.22	19.2153	15.4363	20.3593	11.3665	16.0937	19.9336	11.0201	11.4757	15.2319	11.8551	8.72417	6.03149	9.73343	7.25142	10.9466	2.07745	6.947
A-dominant	TCGA-CC-A3MB-01A-11R-A213-07		17.0589	14.9672	17.0038	8.17681	9.22427	16.745	15.0281	11.702	11.6058	12.3905	13.7623	9.97911	10.0437	0	10.2876	11.7317	11.8943	14.3507	6.34122	11.8309	17.418	9.17995	8.3586	12.7165	11.3537	9.19709	16.8067	13.4056	8.43601	14.0247	16.3524	13.5927	15.4853	12.3623	16.7307	18.1574	11.1096	11.1231	11.1829	10.2557	8.99094	9.95357	8.94435	7.35961	11.7531	7.80427	8.82573
A-dominant	TCGA-RC-A7S9-01A-11R-A33R-07		18.8069	15.7187	19.5561	10.901	10.3415	17.0962	16.1813	14.3897	13.6677	15.1982	14.6228	11.9765	11.2641	2.53707	9.71616	10.5279	12.3178	13.1281	5.52476	13.7056	17.6913	10.1282	9.84137	14.4669	10.7018	9.39182	16.0019	13.0041	9.09662	12.7303	18.923	15.0952	18.0346	11.6554	16.4961	20.2608	10.1405	6.9899	13.7058	12.0187	8.80083	9.16764	9.27921	8.05107	12.3523	3.23375	6.5741
A-dominant	TCGA-5C-A9VG-01A-11R-A37K-07		17.4813	16.945	15.6153	11.3665	17.3639	16.2342	14.5988	15.6969	12.2238	13.9453	14.5369	9.89313	5.67554	6.80326	12.0769	10.6395	11.1479	11.6615	5.30547	11.8143	15.513	5.98242	9.59745	15.8063	12.0841	12.0032	16.8873	11.9344	8.92847	4.83456	18.2422	14.6511	14.6938	12.1699	16.3631	17.2754	11.3901	4.03725	9.25924	10.0998	8.5247	10.0217	7.20433	5.36451	11.4407	7.6699	8.8324
A-dominant	TCGA-DD-A1EF-01A-11R-A131-07		17.2157	18.0363	16.5747	9.99414	18.2853	15.2271	15.9866	15.4336	13.3101	10.4567	13.6037	6.00513	10.1098	8.99007	12.353	12.0447	12.6256	14.493	4.87215	11.7382	17.9095	8.04382	11.012	14.5404	12.4555	10.8794	16.4822	12.7293	9.86153	5.805	17.8686	13.9857	15.4255	13.113	15.7145	18.1547	12.2645	7.73006	7.16252	11.4084	9.80092	9.63875	9.94548	3.92059	11.354	8.49346	11.6494
A-dominant	TCGA-DD-AADB-01A-11R-A41C-07		18.0131	16.9513	17.6475	8.57002	15.6793	15.9832	15.5909	15.473	13.3725	11.42	13.0961	11.041	12.0251	7.25243	11.4987	10.2992	11.452	15.8152	7.4119	11.3368	17.5699	11.3406	10.7749	13.0958	12.4254	10.4189	16.998	12.859	9.37397	11.3701	16.2604	13.2605	16.3722	12.4613	15.9955	18.5104	11.6811	11.3456	9.61289	11.2335	9.69181	10.0757	10.5748	11.2673	10.3117	0.607958	8.14458
A-dominant	TCGA-2Y-A9GY-01A-11R-A38B-07		18.5379	16.923	15.2589	8.45983	16.2921	15.5164	13.1037	15.0806	15.2416	12.2631	14.2393	10.0886	10.739	3.99976	9.80652	10.0136	11.4924	14.5246	5.20502	8.93512	16.8752	8.94926	10.3135	12.9273	9.95482	10.5617	17.044	11.7077	8.86559	12.821	15.8223	13.9209	15.0112	12.0001	14.9588	18.2633	10.7116	9.36239	6.83985	11.0177	9.08208	9.92969	9.34229	4.04727	11.8216	4.45214	7.53335
A-dominant	TCGA-CC-A8HU-01A-11R-A36F-07		18.113	16.2358	16.1443	7.59334	16.1126	14.9703	14.8175	15.4075	12.9084	11.6335	12.6719	10.4325	8.47818	2.08161	9.51598	10.5738	10.9442	13.0545	7.01383	12.858	15.9108	11.3108	10.08	13.1523	11.7577	11.3554	15.9843	11.0696	8.36721	11.7653	16.441	12.7156	15.6764	12.0997	15.1028	16.7103	11.3743	6.93978	7.42908	12.1331	10.5235	8.74417	7.82841	6.58237	10.1273	8.89873	9.36266
A-dominant	TCGA-DD-AADD-01A-11R-A41C-07		17.8887	17.2457	17.2038	9.01086	14.2	16.0068	15.3822	16.2055	12.3201	11.6301	13.2247	11.2423	7.46003	7.8271	12.3292	11.4364	12.9148	14.2236	4.81999	12.9648	17.7276	0	10.4221	14.4461	11.6602	11.6354	17.6877	12.906	8.4772	2.76492	15.7898	12.5936	15.1416	13.0814	15.6781	17.0861	11.3957	3.36112	4.56125	11.82	9.14077	10.2793	9.05532	1.96296	11.5543	6.66235	10.47
A-dominant	TCGA-FV-A4ZQ-01A-11R-A266-07		17.208	16.9024	15.862	8.71115	11.5692	16.5346	14.0837	14.6509	12.764	10.6419	13.6735	10.3111	9.78283	6.99879	13.3204	10.2313	12.6098	14.395	4.30736	11.0584	16.4994	5.2508	9.58221	13.7097	10.3857	10.1919	15.9755	13.9974	8.23237	2.51089	16.5051	13.3297	15.4489	11.4453	15.9672	18.0462	9.75083	8.12312	11.0728	11.2626	9.67083	9.49093	8.86342	4.22917	10.9476	4.18843	8.79553
A-dominant	TCGA-DD-AACB-01A-11R-A41C-07		18.4478	16.6758	16.0261	8.74776	13.1744	17.4601	13.6574	15.8747	13.6357	11.3733	12.9424	9.75242	8.7358	4.50847	13.0233	12.5046	11.6204	13.4704	3.5705	10.5569	16.8924	7.77219	10.3679	14.3174	10.9187	9.97717	15.1705	14.7348	9.84997	9.36145	16.2299	13.5092	17.4411	11.8008	15.758	18.8756	9.62267	8.26504	9.00106	10.2333	9.77703	9.29712	6.92686	3.44509	11.3851	2.30932	7.67778
A-dominant	TCGA-RG-A7D4-01A-12R-A33R-07		18.9766	16.9382	17.006	8.10833	14.5932	16.6043	15.2306	16.1266	14.3535	11.5222	12.4687	10.8282	6.48374	5.21474	13.109	10.8028	13.0335	15.8643	4.78391	12.27	17.4482	7.89315	10.5644	14.4055	10.5173	10.5396	17.2258	12.8045	9.39568	7.93288	18.0545	11.6409	14.6831	12.404	15.7232	18.52	10.57	10.1655	9.34095	10.0747	8.85608	9.28064	8.08951	1.98182	10.1108	6.19518	8.98556
A-dominant	TCGA-2Y-A9H0-01A-11R-A38B-07		18.8907	17.1177	18.6586	8.90959	15.3997	17.0316	15.5305	15.676	13.7664	10.4458	12.9101	10.5288	9.28849	3.46066	10.1848	11.7371	11.5943	15.278	5.14597	11.8153	17.931	11.8667	8.78803	14.4956	11.2572	11.0519	16.4588	11.6204	9.44688	7.29251	16.2873	12.369	16.6044	12.2325	15.3846	18.3873	10.2448	8.65778	12.3409	12.1245	8.68654	9.31848	9.14601	8.96099	10.1645	0	7.74786
A-dominant	TCGA-DD-A73F-01A-11R-A32O-07		17.4209	17.2783	16.8273	10.0493	11.9358	18.208	16.7214	14.1098	11.8388	11.77	13.5891	10.606	10.216	1.5656	12.078	12.8092	13.239	15.9901	5.48455	12.5986	18.6784	6.29913	9.59597	14.3453	11.1736	11.2241	17.139	13.0397	8.68171	5.58615	18.4255	13.9096	17.3167	12.1939	16.2602	19.0872	9.66029	7.58324	12.1232	11.2487	8.81744	10.0868	9.59232	8.42351	11.5725	4.06003	9.45537
A-dominant	TCGA-ZP-A9CZ-01A-11R-A38B-07		18.2511	16.9328	16.122	10.0213	11.758	17.6531	16.5967	14.1023	12.2611	11.8799	13.0994	10.8671	7.48024	2.84966	12.4842	11.4243	12.2818	14.9491	5.34813	12.4661	18.2052	9.85492	9.51023	15.6091	10.6474	9.03441	16.693	12.5361	9.08477	8.23592	18.6788	13.7149	17.0098	11.6273	16.3827	18.9796	10.9631	7.86536	10.7735	12.2301	9.39789	9.3899	7.7742	7.84213	10.9712	5.36995	8.25364
A-dominant	TCGA-2Y-A9HA-01A-11R-A39D-07		18.2253	15.4843	17.235	7.86666	12.0783	16.5922	16.0214	14.2036	13.3996	11.2702	12.7014	10.1243	8.42918	2.30466	12.8314	11.1919	13.6304	13.0581	6.41046	11.5671	17.5234	10.6923	9.84755	14.8331	11.9926	11.2577	17.4203	13.7722	8.48666	6.81004	17.4	12.4318	16.7387	13.0894	15.3754	18.2043	9.94689	7.98407	9.49343	11.5383	9.45525	9.94433	9.77082	4.43148	10.5891	2.74239	8.83258
A-dominant	TCGA-BW-A5NQ-01A-11R-A27V-07		18.4907	17.7877	17.0738	7.53247	14.8083	16.0845	13.7489	8.02073	14.2629	11.5522	12.3291	9.37074	7.69009	5.69415	12.9714	11.3914	13.0925	13.7918	7.13698	11.0243	18.0143	9.8129	9.35591	14.3451	11.0023	11.5515	16.2918	13.6122	9.18906	3.12712	15.7985	11.728	15.1054	12.571	13.943	18.4006	10.3154	10.2441	9.61982	12.269	9.20214	9.28835	10.8669	2.76611	9.39167	0.97607	8.55366
A-dominant	TCGA-CC-A9FW-01A-11R-A37K-07		17.4719	18.6896	17.2505	10.6237	16.9864	15.1767	13.7254	15.7228	11.2736	12.2209	14.7612	12.8028	10.5856	6.33143	13.6346	12.7144	12.122	16.7658	3.98937	11.7983	18.0691	7.46977	10.9328	13.7833	10.3029	10.4848	17.2894	13.1313	8.88161	4.78186	18.2178	14.457	15.3839	12.6121	15.3484	19.6341	10.5076	9.45984	11.6521	10.6451	8.86731	9.81751	11.011	2.08936	11.5036	8.04059	10.6248
A-dominant	TCGA-UB-A7ME-01A-11R-A33J-07		18.2266	16.3058	18.4146	9.13002	13.4944	17.1749	15.7482	15.6521	12.5353	13.5515	13.8333	10.1759	9.08071	4.66394	10.7107	13.1898	10.5055	13.4236	6.76153	12.3558	18.1035	8.11153	10.9342	13.1049	10.4503	11.3897	16.1293	13.1247	7.2855	5.39163	17.441	13.4788	17.2765	12.1992	17.5886	19.5488	9.57215	8.26146	9.48754	11.7186	9.46468	8.58077	8.00215	4.99473	12.0504	7.93722	9.71662
A-dominant	TCGA-DD-AAVQ-01A-11R-A41C-07		18.0094	15.7005	18.8788	7.99938	16.7808	16.5944	15.8674	17.1813	10.9485	12.0387	14.2202	10.6204	10.4562	2.62861	12.0753	13.0288	7.12152	13.8048	6.43051	11.2933	17.7049	6.46854	10.5027	12.9459	11.5122	9.44828	16.7654	13.0389	8.18076	6.5056	17.1012	14.0152	16.9458	11.468	16.7258	19.6723	11.2265	10.4901	9.99681	10.3852	9.77194	8.71151	9.43634	5.08041	11.7908	9.35491	9.36125
A-dominant	TCGA-ED-A66X-01A-11R-A311-07		17.8445	17.2111	17.4615	9.68408	17.7755	16.5894	14.5557	15.8413	12.7334	12.7963	14.063	10.4073	10.4633	6.92262	11.6446	12.3616	10.2596	14.0242	5.15043	12.0674	17.2554	8.42708	10.4265	13.3643	11.6695	10.8196	16.4946	12.8767	8.57245	10.3131	16.585	14.112	15.8911	12.1445	15.8462	19.0115	10.1474	11.3378	9.72312	11.4036	10.7036	8.23504	9.87326	6.0677	11.2418	8.99261	9.23027
A-dominant	TCGA-2Y-A9H8-01A-11R-A39D-07		18.1835	16.4126	18.3657	10.3001	16.0197	16.3908	16.5939	15.7028	12.5364	11.7497	13.754	9.73056	10.8987	6.07711	11.7435	13.0457	9.497	14.5333	3.91733	13.7561	18.4817	8.60237	9.8841	12.1659	11.2609	12.815	16.5591	12.2843	8.11792	7.324	17.3163	14.454	15.4452	12.5676	15.7532	19.2384	10.8808	9.99369	9.17858	11.9162	8.23836	9.02332	9.80288	7.19763	12.1745	10.8464	9.70872
A-dominant	TCGA-DD-A4NN-01A-11R-A28V-07		18.2969	17.5054	18.1487	9.22795	11.7802	17.2906	15.8102	15.2245	12.0862	13.1802	15.0672	10.7436	10.0328	3.72715	10.7056	11.5284	8.78387	12.7532	4.69908	12.1825	17.9169	9.81476	11.0311	12.8465	12.1145	10.0274	16.5733	12.6896	7.91851	6.2372	16.811	14.5487	15.7487	12.1568	17.4214	20.3061	10.646	7.67752	7.79352	10.1952	9.34402	9.24735	9.55126	5.21874	12.7791	9.74566	9.32652
A-dominant	TCGA-DD-AAVZ-01A-11R-A41C-07		18.8091	17.4377	17.5515	9.86588	15.0978	17.4544	16.3738	15.5256	13.4262	13.954	14.429	11.9395	9.75766	4.33191	12.7236	13.2869	10.5067	15.5877	6.13003	12.3537	18.0779	8.06748	11.1608	14.5711	11.4239	10.5461	17.0253	13.955	9.09396	9.14362	18.4975	14.9604	17.0142	12.7982	17.0437	19.6468	10.7117	9.69479	11.0938	11.4102	9.15058	9.62657	10.0051	8.18396	12.2595	8.36534	8.80082
A-dominant	TCGA-DD-AAVS-01A-11R-A41C-07		17.7971	17.4753	17.1607	9.67243	11.3006	16.4014	16.2986	15.6486	13.3312	13.0484	14.0041	10.1069	9.5338	4.45357	12.2713	12.8693	10.935	14.0667	4.78068	12.6023	17.5523	9.16946	10.8544	14.1977	12.3152	9.95917	16.9009	13.6458	8.40242	7.7713	16.1799	14.6218	16.1085	12.4328	16.6247	18.4702	11.5822	12.1582	7.95002	11.3355	9.68642	9.5589	10.4086	4.02986	12.8475	9.27387	9.48879
A-dominant	TCGA-ED-A7PY-01A-11R-A33R-07		19.2932	15.8623	18.5874	10.76	14.2669	17.4405	16.4016	15.7164	13.4287	14.9033	14.7074	10.8848	9.6034	2.29828	12.4662	12.9986	10.8833	15.1229	5.01567	13.6666	17.434	8.22786	11.0919	14.4173	12.1125	9.76644	17.6784	13.3849	8.78422	5.25654	16.6438	15.5149	17.724	11.383	16.4475	18.7583	11.5211	11.2331	7.83469	11.1871	8.7518	9.12524	10.1048	3.43252	11.277	8.74523	9.84999
A-dominant	TCGA-XR-A8TC-01A-11R-A36F-07		18.3854	16.2377	16.8882	8.54649	14.9912	16.6177	14.9599	16.7541	14.6185	11.7398	13.3027	11.0756	10.2837	6.98827	13.2519	12.323	11.7782	13.8277	5.63996	12.679	17.6857	10.4025	10.9996	15.2662	11.8729	10.353	18.1912	13.9119	7.30792	8.36643	16.0847	13.2502	16.2742	12.257	17.4236	18.5508	11.6159	9.5802	7.63001	10.4237	9.47296	9.86442	10.3584	4.99765	11.9957	9.28484	9.98912
A-dominant	TCGA-2Y-A9H5-01A-11R-A38B-07		17.8324	16.4952	19.242	8.78672	14.7363	16.5246	15.6912	14.7689	12.0619	12.4291	14.1665	10.8788	10.9955	5.5218	12.7363	12.9184	11.6155	15.5827	6.79263	12.5819	17.268	9.83346	10.6586	13.1805	12.3114	10.0141	17.2684	12.7555	8.51144	8.31335	18.394	14.2028	16.4394	12.2506	16.6396	19.8248	10.5517	10.4543	10.0072	10.4297	10.3608	8.99714	10.6824	5.75645	12.212	9.4958	9.54123
A-dominant	TCGA-ED-A8O6-01A-11R-A36F-07		18.3961	17.6578	17.3725	8.61111	19.1791	16.0986	13.6716	15.3312	12.8149	12.2752	13.1563	10.5839	10.8528	6.45141	12.2099	12.1118	12.5405	16.7476	6.60657	12.0993	18.5705	11.2267	9.91249	13.5832	11.5531	10.0699	17.0192	11.739	9.82873	5.90781	18.3871	13.2807	16.1236	12.7774	15.6488	19.1394	11.4108	11.3494	10.4879	11.3028	9.60984	9.39493	10.7913	4.3005	11.7172	8.73655	10.4984
A-dominant	TCGA-CC-5258-01A-01R-A131-07		18.5655	16.7218	17.0147	8.20472	18.8382	15.6988	13.765	14.7692	15.0671	12.1337	13.0252	11.8493	11.2478	8.67393	11.1793	10.6268	12.5033	15.5346	8.269	12.8339	17.5352	6.38097	10.4662	13.7084	11.1772	11.3591	18.1718	12.4705	9.5168	5.94128	17.3704	12.5562	14.8122	12.5512	16.6534	19.5881	10.9829	12.521	8.6191	11.4683	9.82987	10.7246	11.2398	7.83612	12.768	3.5786	10.1077
A-dominant	TCGA-ED-A8O5-01A-11R-A36F-07		18.745	18.2139	18.9811	7.63313	12.6893	17.247	16.9662	16.6194	15.6122	13.96	14.5039	10.9036	12.0291	4.19356	11.4176	11.7637	11.5998	15.7474	5.96859	12.3873	17.5899	6.76245	11.1486	13.8224	12.1555	10.3279	17.7138	14.3991	8.08646	8.74156	16.5907	14.9967	16.0944	12.0635	17.7501	19.7609	11.4634	10.1778	5.44965	11.5093	9.85044	9.76698	10.403	4.91596	12.2354	6.48621	9.22992
A-dominant	TCGA-EP-A2KB-01A-11R-A180-07		19.3664	18.8241	18.0881	10.4634	16.0095	17.4995	16.0028	15.3689	14.7682	13.6751	15.1581	11.9192	10.2297	3.85544	13.4935	10.9221	12.3184	15.9812	6.38839	12.3103	17.7325	9.10729	12.181	14.1731	11.0173	10.3188	16.3725	13.0668	9.59233	3.03888	17.6073	14.8087	16.1784	12.2792	16.4657	18.67	11.5068	9.31558	8.6948	10.8987	9.29804	9.38056	11.2591	6.82792	11.6026	2.53911	4.77967
A-dominant	TCGA-DD-AADJ-01A-11R-A41C-07		19.6126	17.5084	19.4351	10.5606	13.1791	16.8667	17.4134	15.646	12.7093	13.6225	15.243	11.3306	10.5047	0	13.3835	12.0893	10.6619	16.7066	7.07523	13.2118	18.3493	8.96805	10.9921	13.6904	11.6806	9.98055	16.9872	13.8927	9.2055	4.27431	17.7529	15.5287	17.8764	11.8352	16.9748	20.2829	12.4163	9.50674	11.8735	10.1883	8.93661	8.54044	9.22645	9.63371	12.5682	6.39434	10.3233
A-dominant	TCGA-DD-AACW-01A-11R-A41C-07		18.7939	18.6937	18.4929	10.2273	16.5332	16.2917	16.9696	16.2136	14.1962	13.3035	14.9571	11.4142	12.1484	5.38165	12.0848	12.0884	11.3765	15.9479	4.9781	12.4758	17.8385	9.85696	11.1923	14.2726	10.9794	10.3179	17.2116	13.0901	10.2419	1.18371	16.5338	14.3467	17.0372	12.2619	16.297	19.1493	11.9592	11.1586	6.46112	11.6451	8.53539	9.6522	10.9602	9.9293	11.946	7.4424	10.5913
A-dominant	TCGA-DD-AAE1-01A-11R-A41C-07		19.6185	18.2305	18.3545	7.67911	15.1458	17.2063	15.3703	16.0509	13.863	12.3405	14.1295	11.3299	11.2391	4.48146	12.6609	12.3966	10.8225	15.4018	5.86359	12.6864	18.1066	7.9785	11.3174	14.0738	11.6079	10.4041	17.3641	13.7571	9.30032	7.41564	16.4968	14.2652	16.4286	12.226	16.4397	19.6488	11.9181	11.95	7.20418	11.0173	9.10832	10.0072	11.3896	10.4922	13.19	8.0854	9.99217
A-dominant	TCGA-2Y-A9H7-01A-11R-A39D-07		19.7469	18.2187	19.68	8.11191	13.3379	16.915	16.5298	15.7537	15.4054	11.3599	14.4006	12.9619	11.8298	1.94815	12.7449	12.3034	11.3921	17.1046	9.58122	13.0172	17.8944	2.86578	11.0227	14.0598	10.6342	11.0251	17.5253	13.5947	9.69207	4.96823	18.2524	14.9314	17.1897	12.2472	16.8732	21.3124	12.1218	11.4611	12.4156	11.7482	9.37058	10.8417	11.0159	5.09431	11.4324	5.64878	10.2101
A-dominant	TCGA-CC-A9FU-01A-11R-A37K-07		17.8627	17.2236	17.7442	7.30624	14.3983	15.5101	13.9851	16.088	13.1023	10.6546	14.4662	11.6717	11.1551	6.34915	12.0393	11.0675	11.6203	13.9406	7.01314	13.1562	17.4956	8.18573	10.7881	12.2127	12.007	10.7893	16.991	11.9403	9.40732	7.91089	16.8757	14.0703	15.676	12.9542	16.3667	18.6952	11.901	11.0429	9.0892	11.8997	10.2903	10.5626	9.51365	3.88925	12.0226	6.43905	11.2311
A-dominant	TCGA-DD-A1EJ-01A-11R-A155-07		18.9221	18.4483	18.044	9.26972	12.0935	16.06	14.7611	15.9377	14.5547	11.1562	13.8011	12.0987	11.8142	6.79347	11.682	12.0512	12.7039	16.9782	6.00213	12.9337	19.1343	10.4181	10.8898	13.1652	11.4064	10.6967	17.7326	14.2982	9.40472	7.14133	16.2335	13.5237	15.5837	12.2189	15.9878	18.9178	11.9819	12.2965	8.56326	12.3101	9.14446	10.9134	10.4095	3.08412	11.3967	5.73774	9.99749
A-dominant	TCGA-DD-AACP-01A-11R-A41C-07		18.6316	17.3513	17.0158	8.89211	13.1868	15.6536	13.7663	15.0502	13.109	11.7124	14.2035	12.1481	10.5021	6.5054	11.5529	11.8194	11.5373	15.8626	6.63052	11.4827	18.2541	8.94276	10.4486	12.6894	9.61393	10.5524	16.3466	13.2233	9.52406	5.30045	16.4264	14.5658	16.4037	11.8192	14.7209	19.8376	11.4256	10.1516	8.78122	9.89839	9.06048	9.58459	10.1577	3.49673	11.7467	6.94351	10.445
A-dominant	TCGA-G3-AAV6-01A-21R-A37K-07		19.2376	17.1488	18.6995	11.0692	17.7323	16.432	12.8814	15.5643	15.0675	12.9309	14.7777	12.2926	10.6083	4.07748	12.6199	12.4023	12.028	16.481	7.62123	12.4485	17.7805	8.54898	11.3864	12.3285	10.2101	10.2608	15.6092	13.6602	8.99888	7.59513	16.998	15.1633	15.4892	11.5201	16.327	20.0137	12.8232	10.8582	8.04411	10.3178	8.77114	10.048	9.79932	3.0106	12.5476	3.0106	9.65625
A-dominant	TCGA-CC-A8HS-01A-11R-A36F-07		16.5864	13.529	18.372	7.12901	13.5604	15.7374	15.5112	14.0602	12.5398	9.64377	13.2051	9.85632	11.0997	0	10.2076	11.9548	11.176	12.7025	2.96216	13.382	16.7443	10.9239	10.2881	12.7351	11.9138	9.87651	16.4147	12.1996	8.56924	4.23006	14.9103	13.5971	15.3252	12.1231	16.2878	18.3796	11.1069	10.5148	5.67704	12.3967	9.32677	10.3443	11.4101	6.30118	11.9934	4.1474	10.3338
A-dominant	TCGA-BW-A5NP-01A-11R-A27V-07		18.5472	15.5712	16.4829	6.06657	12.7676	16.0164	14.1769	15.6175	11.4724	11.1534	13.9412	11.4391	10.9146	4.96619	11.1078	10.8873	9.50332	14.2441	5.26975	12.6085	17.3841	7.20849	10.6681	13.3968	11.7078	9.79405	16.8256	14.3204	8.62872	9.53783	15.8642	14.7656	15.8622	11.1155	16.6074	19.2985	10.6951	11.5496	8.08674	10.0251	9.14878	10.2195	11.1152	3.05669	12.0736	8.39564	8.30281
A-dominant	TCGA-DD-A1EH-01A-11R-A131-07		16.8288	16.4602	18.0334	6.19596	10.9891	16.6095	15.4645	15.7133	9.98976	10.6451	13.0335	11.4322	9.62292	8.01557	11.8937	11.9282	10.5339	14.414	7.46563	12.3522	17.1886	10.5201	10.733	12.2234	12.2925	10.2378	18.1277	14.3706	7.5458	9.41066	16.454	13.2532	14.2984	12.4851	16.9333	18.7877	11.4707	10.4774	8.6576	10.7848	9.32872	10.4304	11.7984	4.68069	11.7994	7.87366	10.2792
A-dominant	TCGA-FV-A4ZP-01A-12R-A266-07		18.9202	12.5444	18.5259	9.28182	17.3778	15.5366	8.77475	13.0495	12.824	14.7165	13.9448	7.13565	11.1749	0	10.5495	9.6564	10.8266	17.3292	7.56664	10.1579	16.7428	0.931002	9.64664	8.79256	7.51036	10.6392	15.0073	10.5381	8.47366	16.4943	15.3527	14.2991	17.8357	10.6052	14.1501	19.0145	10.1556	10.6596	14.4817	10.1348	9.49719	2.46809	6.88208	0	11.4834	7.18142	7.55972
A-dominant	TCGA-RC-A6M6-01A-11R-A32O-07		17.7924	15.0117	15.9782	8.99946	14.6895	14.9995	10.6663	13.1457	13.7224	12.4275	13.6806	10.8432	10.0259	5.05487	9.92243	11.7941	12.5654	15.4504	11.2918	12.535	18.2601	7.18252	10.2102	11.1032	8.34933	9.54055	17.0566	12.3482	9.12792	10.4735	17.5666	13.8443	14.2185	11.8611	16.6163	21.4469	10.3351	12.0012	13.5465	8.54354	9.77816	9.01664	9.81801	1.67166	11.7259	5.92036	8.52225
A-dominant	TCGA-CC-A7IE-01A-21R-A38B-07		19.8116	19.0198	18.197	9.50379	17.7455	14.7522	15.3064	9.89898	14.8324	14.0024	14.0228	8.75629	11.675	5.5623	11.5485	10.9921	12.8582	17.8446	9.30692	12.5367	19.0084	7.3963	10.7438	13.9649	11.6131	9.29781	17.3226	12.5729	10.127	8.83397	17.0515	14.7644	16.5403	11.5346	15.1412	19.5906	11.6168	14.0337	9.1252	10.6616	8.57811	8.6342	11.6788	4.21287	9.14362	5.26604	10.0169
A-dominant	TCGA-DD-AACZ-01A-11R-A41C-07		18.5915	16.5037	16.1713	8.74555	17.2814	14.5806	13.3201	15.8586	14.3267	12.4361	12.8499	10.5481	11.5647	7.26301	10.227	11.2564	11.8758	15.6599	10.9739	11.1325	17.8856	2.55339	9.21581	14.143	9.97578	10.1349	16.7283	12.1538	10.0373	10.9997	17.6195	13.3876	15.3523	11.8931	12.1873	16.9334	10.7574	9.72307	10.9473	11.7083	9.33906	9.69132	10.4499	2.41386	6.17849	1.39144	10.2146
A-dominant	TCGA-DD-AADN-01A-11R-A41C-07		20.4813	17.4612	19.5942	10.4055	19.991	15.9437	13.1222	7.95369	16.3615	13.3893	14.1349	9.55859	12.384	4.49856	11.7237	10.2889	11.9882	17.0777	10.4535	10.1989	17.5003	0	10.4598	11.2246	8.70621	10.5473	16.7608	11.6646	10.1894	12.5948	16.614	14.9964	17.705	11.1492	15.1774	19.6844	11.5136	10.6325	14.6941	12.3118	10.5126	5.56365	6.88611	6.92327	4.28677	2.03083	5.86044
A-dominant	TCGA-BC-A5W4-01A-11R-A28V-07		19.6671	16.528	16.657	5.667	1.80203	16.6325	17.9844	12.3032	10.4405	12.6905	14.0685	9.91216	12.4596	2.10976	10.95	12.946	11.8796	15.1201	7.75302	12.2043	19.9532	6.17587	10.337	11.8847	10.369	11.8951	17.1682	13.5637	3.33905	0	17.1856	13.2769	16.9184	12.8055	14.9721	19.2804	10.084	5.43566	8.43413	11.7208	7.87012	9.57218	10.0186	0	11.5542	8.71024	10.5586
A-dominant	TCGA-FV-A496-01A-11R-A266-07		19.0673	16.4795	18.9763	8.14833	8.78303	18.3283	16.7045	14.0906	13.2455	12.1012	13.7679	9.49143	11.063	0	10.0554	13.5785	12.2223	13.6419	8.05245	12.2092	18.3006	9.4078	9.3549	12.7983	11.7422	11.3155	17.5667	14.9476	8.71838	14.4837	15.6196	12.7587	17.9357	12.67	17.0156	20.1679	10.7075	6.64529	13.7914	12.124	7.63806	9.51319	9.77293	8.22372	9.33348	8.4262	7.32722
A-dominant	TCGA-DD-A11D-01A-11R-A131-07		17.752	15.7868	18.1668	6.56398	4.96823	17.3501	16.316	7.50538	12.3902	12.1057	13.9675	11.1082	12.3292	0	11.9826	13.5149	12.8889	14.4375	10.9681	13.0939	18.3069	3.47262	10.049	14.0973	11.8626	10.4355	18.3781	15.2392	8.27968	14.6441	17.6491	14.3476	16.2417	12.8358	16.89	19.7498	10.7219	9.5413	11.8291	12.2714	8.1025	9.77548	10.1162	6.55695	2.72502	9.58623	8.48342
A-dominant	TCGA-ZP-A9D1-01A-11R-A38B-07		17.7145	14.558	13.648	8.94337	6.00051	15.6817	15.9667	14.0755	11.8298	12.6383	14.1807	10.8213	11.2482	0	10.9647	13.0962	12.0447	14.0408	9.93915	12.9889	16.1032	6.1386	9.38622	12.9082	10.8238	10.67	17.8291	14.9812	8.69971	13.9089	18.7173	14.3202	16.6381	12.1441	15.7137	19.3428	9.51354	12.2057	14.1181	11.1488	8.11649	9.57686	9.34829	6.98187	7.35492	9.30054	7.75349
A-dominant	TCGA-CC-A5UE-01A-11R-A28V-07		16.3428	16.2081	15.4917	5.11725	7.35625	17.0048	15.032	14.2998	13.2023	12.253	13.489	11.4637	11.2702	0	12.3263	12.0133	11.9068	15.1652	9.25353	10.3649	17.4062	2.06805	9.77905	12.7189	10.369	11.8654	15.6716	12.7361	8.87447	12.9482	17.7408	13.2009	15.6954	12.6825	14.2349	18.5348	10.6489	9.66262	6.85078	10.5458	8.73548	9.76235	10.1506	1.37662	12.9465	7.95385	11.0051
A-dominant	TCGA-LG-A6GG-01A-11R-A311-07		17.7916	16.7171	17.4504	8.49371	4.52103	17.6041	16.2659	12.6906	14.5895	13.2801	13.793	13.7454	13.0113	0	12.8328	13.3559	13.776	15.0109	10.5849	12.8689	17.7655	4.97295	10.3267	13.92	11.235	10.7974	17.783	14.5012	9.39632	10.2149	19.1107	13.9512	16.0268	13.1912	15.8272	20.0701	10.3317	11.3522	13.8573	12.4441	8.31802	11.0164	10.3789	4.77948	9.94269	9.81413	10.3952
A-dominant	TCGA-ED-A459-01A-11R-A266-07		16.7686	14.7032	17.7293	8.47563	4.70419	15.8685	14.944	7.58816	11.1461	11.0509	12.8307	11.0902	8.76718	0	9.16525	11.599	11.9517	14.7851	4.03407	11.7657	17.4211	10.7699	9.26347	12.3713	8.07327	11.4932	16.8287	12.9903	9.36668	11.7388	19.0662	12.149	15.2691	11.7728	13.2197	19.1594	8.93275	9.49752	14.8428	11.5239	8.58011	7.76483	9.14942	2.97023	10.5955	5.59355	8.48238
A-dominant	TCGA-DD-A1EE-01A-11R-A131-07		16.1311	12.0679	13.9428	7.00515	5.95636	15.8658	14.2551	13.6407	11.7968	10.6835	14.0104	7.67042	6.86346	0	11.828	11.482	12.5682	9.94838	3.89577	11.0607	14.5717	10.6946	9.55072	14.9267	11.1219	10.9415	17.4298	13.1511	8.78835	1.131	17.6261	13.13	15.7401	13.2049	14.1997	19.2484	8.0027	7.8793	13.1094	10.4146	7.80958	9.80986	8.5828	5.13409	7.44265	4.67784	7.06498
A-dominant	TCGA-UB-A7MD-01A-12R-A352-07		14.803	15.4732	14.1722	6.53232	7.13258	15.6902	15.5834	8.70073	11.5741	10.28	13.0174	8.32166	8.37767	0	13.1888	12.5861	12.6403	11.8005	6.74827	11.1994	17.7129	11.9148	8.306	14.927	10.3091	10.4139	16.3683	14.2246	8.83774	12.0644	18.1587	12.274	16.2985	12.8484	14.7423	19.2325	10.044	10.1639	14.0279	10.9636	8.42677	9.4101	9.22263	6.77126	6.52296	1.9555	6.21169
A-dominant	TCGA-DD-AAC8-01A-11R-A41C-07		18.1849	14.7323	11.5616	7.84349	5.22838	16.0877	12.3661	11.2768	11.8809	12.5705	14.404	7.6962	5.37433	2.14431	12.9065	12.2558	12.1359	10.3269	3.49344	11.2203	15.7765	4.7052	9.19185	13.8833	9.01394	8.81646	16.1839	13.4247	9.57928	7.37303	18.5479	12.9429	15.7128	12.9171	13.2757	19.0606	9.31059	10.0315	8.77388	8.54639	8.06514	9.22796	7.56335	2.61617	9.29365	6.33662	7.34295
A-dominant	TCGA-UB-A7MC-01A-11R-A33R-07		16.6053	15.4556	13.57	6.12215	5.36154	16.5497	16.3063	12.0253	12.3197	11.4596	13.4365	9.92996	3.62588	1.77867	13.2079	11.8267	12.4253	7.97154	3.88521	12.9692	17.8798	2.33683	10.1026	15.9552	10.9093	9.31547	16.7924	12.2294	8.49831	7.75321	17.4922	12.3376	16.2389	13.5117	15.9939	17.3892	9.97712	5.16374	4.29562	10.3221	8.61771	10.0709	7.8901	2.8233	10.1827	6.9373	4.87593
A-dominant	TCGA-ED-A7PZ-01A-11R-A33R-07		18.0372	15.9426	19.0284	9.94049	7.79262	17.3684	15.8852	15.2884	13.0723	14.6241	13.6457	9.74024	4.71808	3.02779	12.0251	10.7477	11.9031	11.6941	4.45395	11.6884	18.5993	3.8837	10.7865	13.609	12.3543	11.2733	16.212	13.0197	9.42499	11.1802	16.4932	12.1547	16.8533	12.0184	14.7106	18.9919	11.9872	6.50336	10.0204	10.1856	9.83284	8.72701	8.50018	2.57383	11.3088	1.07101	9.09838
A-dominant	TCGA-DD-A1EL-01A-11R-A155-07		16.9205	16.1421	13.7355	5.81262	7.51231	15.4471	12.1812	14.2146	13.2204	10.326	12.1764	8.03956	7.42044	3.35262	12.5011	11.6066	12.6838	13.416	6.8876	10.3783	16.7253	6.94468	9.72169	14.5837	10.6761	10.6408	16.7633	14.6618	9.33474	12.6961	15.964	11.1476	16.1867	12.4934	16.4613	17.466	9.1564	9.69045	11.473	7.69686	9.21723	9.4249	8.31627	1.43643	9.19975	0	7.55744
A-dominant	TCGA-DD-AAE9-01A-11R-A41C-07		19.0157	14.8475	17.0585	7.48482	7.50079	16.3148	15.5193	11.5522	13.6676	11.5374	14.4019	8.86601	9.58906	0	13.0324	13.1766	13.1818	12.5882	3.33093	11.0897	18.0183	9.81996	11.0175	13.945	11.6129	9.51282	15.9073	14.1525	8.36422	7.96706	17.371	14.1329	17.0049	13.2899	16.1416	17.8578	10.3684	7.90022	11.1657	10.6372	9.05915	8.17361	7.57123	3.86729	8.02468	1.70735	9.45345
A-dominant	TCGA-GJ-A6C0-01A-12R-A311-07		18.4962	16.2686	15.4402	6.79245	9.44959	16.8514	15.4777	14.7618	11.3853	10.339	13.1718	9.99042	9.71117	0	11.3202	12.6051	12.6876	14.3775	11.7896	12.3546	18.3626	5.91866	8.95694	12.9896	10.1153	11.6726	17.3566	14.0883	8.70916	8.93956	17.9351	13.1576	15.9784	12.7059	14.975	19.3324	10.2039	10.6185	11.7464	11.5481	7.89084	9.81356	10.6548	10.4272	9.79084	7.47014	9.02292
A-dominant	TCGA-DD-A4NQ-01A-21R-A28V-07		17.9274	12.4453	14.8089	8.97589	7.29175	13.9812	14.2415	12.2471	11.1651	12.0626	12.6403	9.10965	8.58709	1.85172	11.2459	12.8036	11.2891	14.2937	3.81214	9.15218	17.2484	9.43559	9.46608	13.6244	11.098	11.8618	16.938	12.36	8.41028	11.7956	18.4277	12.6818	16.0857	11.8414	13.9968	18.8005	8.38797	8.52031	14.7858	11.8438	7.49323	9.59498	10.2167	9.49419	8.47165	4.45117	6.76621
A-dominant	TCGA-BC-A216-01A-11R-A155-07		18.2118	14.7385	17.1927	7.72333	8.18672	16.7406	15.1595	12.1162	11.2218	11.3718	13.9503	10.3117	10.0318	0	11.581	11.6156	11.5039	13.8416	5.76791	12.1998	17.8197	6.44448	8.98544	12.972	10.4652	10.3449	16.3569	13.1611	8.98544	12.7956	18.2064	14.0823	16.6888	12.9189	15.4981	19.1855	9.17537	12.1338	13.5283	12.6462	9.84709	10.072	9.23878	10.7108	10.6503	5.02611	7.51463
A-dominant	TCGA-DD-A3A7-01A-11R-A22L-07		19.5669	13.272	17.9709	8.56366	9.02237	17.2653	14.5608	13.8301	12.1466	12.6285	13.6337	10.9998	9.00723	0	12.3345	11.1726	11.3529	14.9807	4.69893	12.1056	15.5868	6.16139	9.30092	13.3204	9.78392	9.80158	15.3318	13.2654	9.6044	11.8008	18.1473	14.2547	17.8777	10.7223	10.0479	19.0449	11.255	12.2266	13.5938	10.8893	9.38767	6.52678	7.89299	8.67685	4.69893	5.54234	5.24475
A-dominant	TCGA-QA-A7B7-01A-11R-A32O-07		17.0779	15.0143	18.1521	7.37348	9.083	16.9997	17.0238	14.4976	10.3848	8.242	12.9587	8.35848	8.11092	0.875544	13.209	11.0281	13.1121	13.4143	3.92508	11.8606	18.0995	11.6023	8.56337	12.2546	12.2549	10.2334	15.5448	13.905	8.38214	3.56699	17.6687	11.3604	15.9949	12.8501	14.0663	16.6753	10.3866	8.70284	9.53492	11.9952	9.23062	10.3621	9.10065	3.28756	11.2859	7.65345	8.30618
A-dominant	TCGA-WJ-A86L-01A-12R-A39D-07		16.422	15.7625	17.7261	7.20168	8.30339	16.2245	15.9472	11.7818	10.644	9.69099	12.9527	9.08643	9.37674	0	11.2868	12.9817	12.0419	12.157	6.14785	13.461	16.9317	11.2422	9.53141	12.6937	10.4606	10.8625	16.5217	13.4231	9.60109	2.93693	17.069	13.1606	16.7027	12.8456	13.799	17.5594	10.5908	9.16717	11.1724	11.3977	10.9903	9.65808	10.5115	5.40185	9.58116	9.57362	9.29194
A-dominant	TCGA-CC-A8HT-01A-11R-A36F-07		17.8272	14.7847	16.3058	5.00781	11.7878	14.3415	14.5149	14.9363	11.8143	10.6172	11.7911	7.65456	8.40262	3.72519	10.4195	11.1067	12.2312	14.3713	7.78822	10.8278	17.6923	11.2402	8.44372	13.9923	11.3592	10.1081	16.3101	13.0562	7.91055	6.05319	15.9198	12.3425	15.5516	11.3689	14.6826	17.7657	10.683	11.0133	11.448	12.1709	8.34412	9.42507	9.98212	7.44786	6.52475	4.31822	8.49351
A-dominant	TCGA-WX-AA44-01A-11R-A39D-07		17.999	15.5117	16.935	8.61495	7.90481	15.2296	15.3826	14.2198	12.663	11.3371	13.1359	8.5357	7.74561	1.3589	11.3475	11.3506	11.6789	11.8146	4.24769	12.7632	16.1335	9.08548	9.59634	13.213	11.8657	9.60217	16.3851	12.1408	9.28686	8.73431	16.8217	13.9376	17.1319	11.3784	15.5001	17.9284	10.1542	10.4244	11.3733	12.0054	9.60507	8.82422	9.9751	5.04795	9.15446	8.36474	8.64408
A-dominant	TCGA-BC-A217-01A-11R-A155-07		16.8043	16.3427	14.1135	8.30224	8.62738	18.3858	16.9695	12.9026	11.8641	12.6022	13.4622	10.6026	7.95803	0	11.6764	12.7533	12.1244	7.98387	6.78594	12.7346	17.7549	6.64909	8.25777	13.0683	9.57828	9.86066	16.4715	14.2221	9.56026	8.01762	17.466	13.3384	15.8367	11.6847	15.9938	18.3917	9.19769	7.54492	10.8959	10.9688	9.85911	9.83486	8.04515	5.44101	10.9038	5.98673	9.28458
A-dominant	TCGA-BC-A8YO-01A-11R-A37K-07		13.8725	14.5006	15.4018	7.04804	4.67808	14.8272	15.0748	12.2914	10.0355	9.16369	11.684	7.51955	7.98705	6.02149	12.4685	12.1465	13.4312	10.557	4.33863	10.6038	16.4673	7.1441	8.64375	12.851	12.4637	10.8714	16.5599	12.7252	7.83991	3.80436	16.3394	12.719	15.5687	12.7033	15.1346	17.9696	9.44586	7.37154	10.2792	11.526	8.02222	10.4379	8.93099	3.55271	10.5921	1.22762	8.51561
A-dominant	TCGA-DD-A39W-01A-11R-A213-07		17.4836	18.3709	16.2938	9.91158	6.5913	16.5737	13.1976	10.2923	13.5101	12.5452	14.5755	11.4279	10.2141	7.19495	14.784	12.727	12.2126	15.9314	3.3141	11.997	16.69	1.75941	10.6904	14.3422	10.247	11.7196	17.9172	14.481	8.55509	2.67073	12.4365	14.9883	16.4075	12.4264	17.092	19.4584	9.66868	7.14719	7.98795	10.6459	7.51491	10.8624	8.02475	3.39812	13.819	1.75941	9.24114
A-dominant	TCGA-XR-A8TE-01A-11R-A36F-07		17.7572	18.7808	16.6601	9.15331	8.19533	16.1784	12.5072	11.191	12.4569	11.6983	14.1716	10.3894	9.26779	6.3293	12.6986	12.8774	13.3503	15.5527	4.6662	11.6733	17.5407	5.76336	10.4609	13.782	10.5416	10.9342	18.1817	14.7763	8.95472	4.63361	16.7501	14.4466	15.3312	12.427	16.5159	19.8889	10.0044	12.1151	7.50733	11.3748	8.25547	10.1691	8.90095	4.78968	11.6912	1.43381	9.53926
A-dominant	TCGA-DD-AAE3-01A-11R-A41C-07		19.0508	17.9343	17.4064	10.3511	5.41345	18.3035	17.1106	9.22744	13.8346	12.4829	15.4237	11.3527	10.4305	0	13.2264	14.1868	13.4784	16.3499	10.2676	14.2134	18.6196	5.20928	11.2003	14.296	6.79748	10.2289	17.1358	14.7694	8.98317	6.73791	18.8999	15.1937	18.655	12.0447	16.563	19.727	9.41503	4.62188	8.38838	10.1033	8.91756	8.52681	9.24359	4.24776	5.41345	6.90971	8.97352
A-dominant	TCGA-LG-A9QC-01A-11R-A37K-07		17.243	13.4093	13.061	8.89264	6.2832	17.6056	15.2922	7.06515	14.0334	13.2653	15.2986	9.61017	10.3998	0	12.2795	12.251	11.8596	14.1978	2.77901	13.3275	15.0106	3.02979	10.2041	14.5048	11.3726	9.79293	17.2402	14.2777	7.77652	6.96337	15.8091	14.878	15.946	12.2977	16.0127	19.0673	9.04464	7.81041	7.83532	11.3464	8.37211	10.4697	9.48196	3.59408	7.488	0.723777	3.02979
A-dominant	TCGA-G3-A6UC-01A-21R-A33J-07		16.3675	16.2924	16.3022	8.03109	5.67347	16.9449	16.229	3.05702	11.9343	10.3308	14.3823	9.62793	7.49017	0	13.6159	11.8704	12.809	12.545	3.1591	13.1817	17.986	1.78274	9.94526	15.5047	10.0226	10.8973	17.419	14.505	8.57655	1.78274	18.4077	13.9607	16.2878	13.0123	16.0749	18.1503	10.1318	1.15082	11.7377	11.5619	7.35689	10.5057	8.05104	5.05922	11.4242	9.57004	8.83742
A-dominant	TCGA-CC-A7IL-01A-11R-A33R-07		19.2622	15.6966	17.4963	9.06904	5.90773	17.9417	16.2266	12.2029	15.0509	11.6382	13.4472	10.3407	11.09	0	12.7254	12.7516	12.2192	14.9379	7.98591	12.769	16.9937	2.69086	10.3435	14.2509	11.0642	10.3654	17.562	13.9897	8.81208	5.49673	17.9263	13.1256	17.2163	12.9799	14.7923	19.0719	9.30611	0.581207	10.266	12.7791	8.12058	9.56424	9.02625	4.82197	10.9992	0.994363	8.34186
A-dominant	TCGA-DD-AAVY-01A-11R-A41C-07		18.2423	15.621	15.9201	7.77158	5.2762	17.123	15.931	10.842	13.3643	11.5941	14.2308	9.57588	8.97148	0	13.0248	12.9432	12.7837	10.0597	9.25057	12.4331	16.6093	0	9.43838	14.924	11.6823	10.7612	17.5855	14.5757	8.61767	4.93496	17.7354	14.3756	16.8221	12.8942	15.8274	17.8621	9.0374	1.01457	10.6729	11.693	8.5248	10.4636	8.05129	4.88602	7.19875	8.48838	6.31406
A-dominant	TCGA-DD-A73D-01A-12R-A32O-07		18.5069	15.1396	16.3162	10.4465	6.99823	18.7235	16.3134	13.5236	14.003	12.01	14.375	9.38533	6.77542	3.65382	13.7789	11.4894	12.6682	12.0925	0	12.3763	15.5292	0.686882	10.3183	15.3374	11.1598	11.073	17.0805	13.642	8.85373	3.05622	18.0114	12.1757	17.2243	12.5748	16.0478	17.7387	10.0927	3.25361	5.70667	10.6244	7.38786	10.2382	7.94338	2.0176	7.43945	2.55547	9.0557
A-dominant	TCGA-XR-A8TF-01A-11R-A36F-07		18.4737	17.0017	17.746	10.2998	3.63871	14.0664	15.8991	14.8269	14.2508	14.2816	14.9032	12.5599	8.2036	0.743213	11.8482	11.1527	10.8188	14.571	8.29619	12.9457	16.8263	2.33431	10.6175	15.72	9.66231	10.1383	16.8076	12.663	9.06075	1.23125	16.2456	14.1731	16.3337	13.3287	16.4031	18.9407	10.1227	2.95205	8.76921	11.2389	9.00696	10.1157	7.93626	2.33431	9.83935	7.52054	8.54291
A-dominant	TCGA-DD-AADG-01A-11R-A41C-07		18.3504	17.0397	17.5235	8.44212	6.64448	17.6102	16.4801	8.90449	13.1214	9.73827	13.776	10.567	9.85929	0	14.0411	12.9037	13.0123	11.6998	4.5535	12.9639	18.087	6.89335	9.62182	14.9109	9.38014	10.8227	17.5803	14.6616	7.89097	1.1475	17.7618	12.4273	17.3784	13.1909	16.1062	17.8099	10.6392	0	6.60899	10.5543	7.92022	9.78969	9.19062	6.26591	4.85553	2.69345	8.83132
A-dominant	TCGA-DD-AADU-01A-11R-A41C-07		20.1445	17.6794	16.8186	8.26179	7.33977	18.0798	16.5398	9.18527	12.0585	11.3511	14.5087	9.2027	10.1167	0	14.1146	13.1048	13.153	12.0353	6.4543	12.2668	17.6294	3.16368	10.4616	15.1374	12.7034	9.32115	16.8753	14.6673	9.0689	0	18.6685	14.6322	18.0558	12.8262	15.7506	18.2678	9.2621	5.44159	8.02335	9.20918	8.45287	9.48505	8.38959	4.15435	3.74243	6.03503	4.95769
A-dominant	TCGA-DD-A3A8-01A-11R-A22L-07		18.9912	17.1823	16.7947	7.73931	7.91819	17.9329	16.4706	7.81664	13.9867	11.1483	14.9356	9.97339	11.7544	0	14.7604	12.191	12.7938	12.4962	4.44156	12.3574	17.6252	3.63653	10.5159	15.1665	11.161	10.7149	16.7525	15.2928	9.31715	2.19346	18.2419	14.5893	17.4798	12.9775	16.5445	18.8464	9.14204	2.74812	9.75449	10.6522	8.26514	9.82098	9.52459	7.54571	7.22572	6.91989	6.75781
A-dominant	TCGA-DD-AAEB-01A-11R-A41C-07		20.3755	16.7032	18.246	7.36881	7.74095	18.0747	16.5571	10.2234	14.9732	10.7328	14.0749	10.519	10.5821	0	14.8953	12.7029	12.6677	14.947	1.22595	12.8272	18.1651	1.87904	10.4626	14.7178	10.0791	9.6471	17.1751	15.0302	8.27771	0	18.2763	14.2368	19.3038	12.4849	16.3938	18.7053	10.5554	1.87904	9.95803	11.8553	7.87043	8.49141	8.86734	7.56848	3.17549	5.9369	8.01933
A-dominant	TCGA-CC-A7IH-01A-11R-A33J-07		18.1369	16.1888	14.8961	8.31072	6.00641	17.1352	16.1022	12.2602	13.5593	11.0887	14.8538	10.0149	10.4777	0	14.1146	12.4426	12.5455	13.5158	2.81293	12.1361	16.8352	6.67178	10.5173	15.412	10.8315	9.60362	16.8931	14.6922	8.36624	2.46475	18.0255	13.7668	16.9435	13.0755	16.8185	17.8946	9.47614	0	8.82827	10.9272	8.37499	9.5792	8.98234	7.82346	10.9287	0	8.57824
A-dominant	TCGA-EP-A26S-01A-11R-A16W-07		17.8353	16.8455	16.2446	7.83748	4.93101	17.2013	15.5277	9.57611	13.6526	10.6815	14.9894	10.1242	9.52442	0.52647	14.0071	12.4798	12.906	12.2502	4.91003	12.0596	17.8881	3.78357	9.61552	15.3261	10.9391	10.8042	17.4111	14.6559	6.27027	1.21481	16.8571	14.9221	16.5843	13.6446	16.5449	18.3125	8.97073	2.17731	7.54227	10.8421	7.57596	10.9815	9.97498	8.07014	10.6706	0	6.3963
A-dominant	TCGA-DD-AACA-01A-11R-A41C-07		17.3182	17.1891	16.6268	7.03602	6.4896	15.986	13.5793	14.2207	12.8652	9.84768	13.4011	10.8766	10.4899	5.21544	14.1635	10.1741	13.4442	13.1243	2.63854	12.7906	16.4582	2.99447	10.1598	13.9939	11.4806	9.73347	17.6039	14.3894	8.47044	5.07335	16.1914	11.9484	16.0943	12.7858	15.9048	17.4292	10.2596	6.31117	6.31117	10.7916	8.18105	9.82638	8.93456	3.57164	8.62168	5.74701	7.68458
A-dominant	TCGA-DD-AAW3-01A-11R-A41C-07		17.5622	16.5829	16.6314	8.85913	7.34465	16.9839	15.5512	13.5599	13.861	11.6351	13.837	10.1185	8.03421	0	13.0343	10.7623	12.3908	14.2581	3.22805	12.2399	16.5901	1.81188	9.80695	14.6297	10.9937	10.874	16.558	13.5644	9.01053	4.33991	18.4621	13.7485	17.1403	12.7482	16.0257	17.7279	9.73083	1.81188	5.3341	11.974	8.19118	9.49516	9.21129	5.03588	10.1518	5.5811	6.68809
A-dominant	TCGA-DD-AAW2-01A-11R-A41C-07		18.307	16.2811	16.8793	7.15469	5.39938	17.16	15.7362	12.4574	12.6279	10.8314	13.7436	9.29031	9.82421	0	14.1047	10.9439	12.7066	11.4044	3.32843	11.6274	17.1105	2.00544	10.1301	15.1476	10.7943	10.0934	16.9824	14.1416	8.00156	4.09427	17.9347	13.8251	17.3947	13.1842	16.5303	17.7317	8.49505	3.5916	5.62179	11.736	8.21666	10.0379	8.22153	5.36461	9.29493	6.3647	7.97875
A-dominant	TCGA-G3-A5SL-01A-11R-A27V-07		18.5443	15.2683	15.5818	7.66197	6.9603	17.8825	15.7683	12.8082	13.5136	10.7745	12.9436	10.1784	8.61187	0	14.0709	11.9022	12.264	14.0913	2.30171	11.9531	16.5889	3.91045	9.87793	15.5064	11.4926	9.7855	17.3169	14.8629	8.71956	3.05299	18.6142	13.1059	17.0614	13.2804	15.8827	18.5485	8.89826	5.16237	9.34446	10.8685	8.14968	10.1437	8.50667	5.1164	8.42182	5.90582	8.55701
A-dominant	TCGA-DD-AAVP-01A-11R-A41C-07		18.1657	16.668	12.7344	8.42109	9.64802	16.9788	15.6278	14.4255	11.9795	10.3212	14.3665	11.7897	10.0182	0	14.2044	11.8739	12.2845	11.4349	2.6912	12.5744	18.7407	3.7014	9.88133	14.2967	10.1293	10.4096	16.2779	14.2391	9.1207	6.50016	17.5911	14.1757	17.0067	12.7796	14.9312	18.5393	9.87463	2.09596	9.44154	9.67524	8.60602	8.89779	7.23423	4.36812	11.3083	7.14802	9.67909
A-dominant	TCGA-DD-AAEE-01A-11R-A41C-07		18.6614	17.2646	17.2552	7.92647	8.64765	17.4986	15.8662	14.5365	12.8524	10.7679	13.4551	11.7251	9.59359	4.26918	15.3685	11.3696	13.6743	13.7365	6.63518	13.1174	17.7215	4.82899	10.3675	15.6345	10.4923	10.7639	16.9678	12.6133	8.45773	5.29194	17.7374	12.6893	17.901	12.3998	15.9291	18.0862	9.94477	7.2841	9.16944	10.9158	9.07192	9.85297	8.78236	3.79753	9.29824	3.55509	8.47309
A-dominant	TCGA-RC-A6M4-01A-11R-A32O-07		18.5159	15.7677	16.8442	8.85967	8.74851	17.4958	16.329	11.4081	12.6565	10.2703	14.2396	10.1282	9.44415	1.06191	13.7652	11.3157	12.9461	13.5072	5.04819	11.5264	16.9092	1.89499	10.7958	15.164	10.5327	11.9685	17.2067	13.1901	8.97433	1.66694	17.8799	13.0582	17.7263	13.7149	15.7513	18.6725	9.2935	5.61054	9.68527	10.7109	8.44509	9.94849	8.24756	4.6709	10.4527	6.1307	7.49561
A-dominant	TCGA-DD-A3A4-01A-11R-A22L-07		16.0437	15.9596	12.8428	11.3374	5.72623	17.7364	15.8632	12.7068	13.1232	13.8485	13.683	10.5509	8.11895	0	13.3419	12.9232	13.0627	8.11895	1.36396	13.0298	16.6907	2.70235	9.97993	15.8684	12.1595	11.4399	17.907	15.6827	8.93572	2.70235	18.6675	14.741	16.4783	12.9002	15.1535	20.0583	9.95269	2.70235	14.3432	12.3048	8.00425	10.3636	11.0723	2.05231	4.25546	0	0.837459
A-dominant	TCGA-G3-A3CI-01A-11R-A213-07		18.637	14.94	17.1204	9.74993	5.26337	18.2975	17.2223	13.7711	11.8773	12.2954	13.9786	9.0944	9.33759	0	12.096	12.4682	13.0057	14.7791	5.51437	11.8597	17.8655	3.33972	9.88051	15.7575	10.7762	10.9737	18.1046	14.5698	8.79285	4.45847	19.2054	14.2575	16.5384	12.2544	16.2089	18.4848	9.86083	7.48317	13.6515	12.169	8.20357	9.46784	9.71965	5.77695	7.66279	1.49815	6.34504
A-dominant	TCGA-MR-A520-01A-11R-A266-07		18.0578	16.1344	17.3719	10.4314	6.64547	18.3118	16.9965	10.7686	12.5794	11.4924	13.7549	9.45408	8.45952	0	12.8826	12.5679	13.0408	14.7009	3.74298	12.4043	18.6279	3.553	10.241	16.173	11.8007	12.1504	18.4771	14.5416	8.30232	2.92742	18.9879	14.1685	16.7374	12.5663	15.9041	18.1437	9.66546	5.12364	13.9337	12.7114	8.63162	9.36834	10.0063	4.64109	4.13082	2.10558	8.30985
A-dominant	TCGA-ZP-A9D4-01A-11R-A37K-07		17.2862	16.0422	15.8611	6.60676	6.47975	17.2094	16.0193	6.58551	11.6848	9.86963	12.9995	9.96661	5.49582	1.0918	13.7489	12.6384	12.6031	12.369	6.00803	12.3714	16.4855	3.55436	9.80632	15.3477	11.4143	11.4375	17.4039	14.54	8.07825	3.6222	17.5035	12.7682	17.0218	14.1426	15.6669	18.0403	9.82983	3.55436	10.6708	11.3792	8.36981	10.2554	10.1487	7.26432	4.87207	4.02447	6.36561
A-dominant	TCGA-5R-AA1C-01A-11R-A41C-07		16.9548	16.2375	10.3386	6.4407	7.64494	15.4749	15.8865	11.8187	12.3567	10.9678	13.6087	8.20797	7.70984	0	14.0454	12.9489	13.15	10.064	3.50594	11.0438	16.3379	3.50594	10.3552	15.24	11.4015	9.95608	17.1713	14.3064	9.16271	3.50594	16.795	12.7569	16.9818	12.7076	12.4243	17.2315	9.93248	3.99685	12.5306	9.62066	7.44977	10.5428	8.16233	4.44101	2.48661	0	8.6288
A-dominant	TCGA-DD-AAW1-01A-11R-A41C-07		19.024	16.1478	15.3795	2.03545	6.37737	17.6323	15.89	12.7629	12.1356	8.90694	13.3432	9.62346	11.2786	0	15.0297	13.2704	13.1854	9.71995	3.0346	11.835	18.372	2.53511	10.0874	15.6413	10.9807	9.90183	17.6433	15.3302	8.53257	0	18.8672	13.6573	17.3245	13.6854	15.8796	18.6041	8.51139	6.28056	11.012	11.3295	7.19065	10.414	9.80266	7.52711	6.68536	3.88645	5.91534
A-dominant	TCGA-DD-A1EA-01A-11R-A131-07		16.673	15.5532	15.0647	4.71645	4.70201	16.1449	14.9638	11.8795	11.5813	9.36567	12.7416	8.64089	6.11394	5.03801	13.3113	11.9513	12.7742	12.0645	1.94265	12.8055	16.7061	3.0695	10.0203	15.0479	10.4886	11.3881	17.0782	13.7638	8.49157	1.94265	17.2556	12.1371	15.844	13.6104	14.9141	18.7724	8.7762	6.69986	13.7105	11.1906	6.74646	10.0235	7.86821	3.69437	6.31285	0.649661	7.42809
A-dominant	TCGA-G3-AAV2-01A-11R-A37K-07		18.533	17.5676	12.7866	4.57786	5.51111	17.1481	15.5193	11.9186	12.469	11.1469	14.6449	9.09899	10.4542	0	13.8481	13.0565	11.7223	9.95862	1.82733	11.9956	17.5189	4.02618	10.462	15.0098	10.6093	10.1989	16.2515	15.3523	8.4255	0	18.0417	14.7482	17.568	13.1397	15.7828	18.6213	9.72006	5.98747	11.6337	8.84083	8.02074	9.56606	7.5523	5.78562	2.88208	0.711231	8.40395
A-dominant	TCGA-MI-A75H-01A-11R-A32O-07		18.8122	16.3594	17.297	7.42829	7.7939	17.0883	15.4209	12.6336	12.7954	10.737	14.1797	8.84799	9.70245	1.74067	14.113	10.9318	12.3654	12.5794	3.5764	11.7772	16.6454	3.75384	9.79664	14.9986	10.0942	10.5766	16.607	14.5319	8.84309	1.35688	17.7909	14.8499	17.5994	12.8009	15.7352	18.5294	10.4447	6.5288	11.6659	11.9111	8.00591	9.24502	8.83572	5.75712	5.79817	0.832364	5.96972
A-dominant	TCGA-G3-AAV3-01A-11R-A37K-07		18.3414	17.2103	16.5411	8.61878	9.24936	16.8518	15.4928	12.6048	12.5924	11.1843	14.0304	10.0344	7.74764	3.4148	14.3777	13.448	13.2544	12.8857	1.83887	12.1228	17.9413	4.96733	9.9334	15.0905	11.4581	11.0465	17.3753	14.5513	9.01612	4.51773	18.3104	13.8887	16.9309	12.5813	15.7445	18.9859	9.43405	6.31485	11.6925	10.4767	8.16208	9.10321	8.09906	5.23752	8.53718	4.4342	7.87189
A-dominant	TCGA-G3-A3CK-01A-11R-A213-07		17.6158	15.4905	15.0458	8.1429	6.67366	17.3293	15.8728	13.5195	12.8416	11.34	14.1309	10.4507	8.41996	0.525568	14.1726	13.3061	12.9186	14.1262	1.46362	12.3858	16.8767	2.92459	9.79001	15.181	11.0934	11.0287	17.7093	14.5448	8.93327	1.67694	19.6195	13.9929	16.3917	12.7613	15.8916	19.5062	8.69091	5.66291	15.2034	11.5855	7.36961	9.53786	8.96787	4.92824	4.18117	0	9.41414
A-dominant	TCGA-KR-A7K0-01A-12R-A33R-07		18.5884	15.8235	16.1731	7.78788	7.58177	16.7882	15.4261	13.4154	13.0742	10.7279	13.5816	9.29227	9.45123	0	13.4064	12.373	13.3509	13.4692	3.75698	11.9666	16.1679	6.14064	9.7736	15.0849	11.6888	10.5778	16.6516	14.474	8.59626	7.64329	18.2589	13.0365	17.0437	12.4191	15.8482	19.4336	9.29227	8.74867	14.0551	10.5085	7.64329	10.0502	8.50254	5.50824	5.44053	2.16276	8.70606
A-dominant	TCGA-K7-A5RG-01A-11R-A28V-07		17.7279	16.3957	16.9093	7.84953	11.2556	16.1833	16.1868	8.50847	12.5984	11.2462	12.4178	10.1547	9.80451	6.23079	11.0439	12.3951	12.6715	12.7945	7.85374	9.88311	18.1001	8.69199	8.48177	14.1076	11.7107	10.933	17.0388	12.5212	7.75465	7.82854	16.4039	12.4334	16.5299	11.8712	14.477	17.4887	9.84592	8.16354	10.5979	11.1511	9.00293	9.66437	9.77514	7.29661	7.40287	0.737773	9.62099
A-dominant	TCGA-G3-A3CG-01A-11R-A213-07		18.9543	16.4502	14.667	8.83291	7.25588	16.1927	16.3493	7.25588	13.2935	13.7249	14.2538	10.9049	11.8481	0	11.118	12.6452	11.452	14.3103	8.58947	12.8281	16.5804	5.3259	8.94865	13.6885	11.3438	10.3888	17.4561	14.103	9.09341	7.24133	19.4681	14.4099	17.2038	12.9497	15.9118	19.4021	9.10551	11.6629	15.7118	10.9164	8.50672	8.97967	9.36911	9.00573	7.90848	9.17414	7.73238
A-dominant	TCGA-RC-A7SB-01A-21R-A352-07		19.0164	15.5759	18.0013	7.989	5.36284	17.2382	17.2917	4.6071	12.1368	11.2309	13.0578	9.20475	10.655	0	11.5052	13.0858	11.9965	14.2663	8.88087	12.8897	18.8622	4.67636	9.65965	15.1948	11.0227	11.0908	17.3359	15.525	7.91112	1.48429	16.4289	13.2838	17.2688	12.7642	15.5873	18.4685	10.602	8.94718	10.1535	11.6074	8.02835	10.1467	9.37457	7.96055	7.06001	7.00723	9.80783
A-dominant	TCGA-PD-A5DF-01A-11R-A27V-07		14.3439	14.6012	15.9899	9.76101	3.80285	16.6407	16.9493	7.77026	9.41694	10.8839	12.9113	9.12445	8.12399	0	12.3015	12.9961	12.3025	13.6177	6.02665	12.255	16.3989	7.69025	8.66179	12.1927	9.02846	10.6089	16.1183	12.6499	9.0203	5.15974	19.0093	13.008	16.7736	11.6811	15.113	19.2017	9.93026	9.20295	13.2007	11.3534	8.09321	8.98217	8.78248	4.78145	10.1451	0.668028	8.32812
A-dominant	TCGA-BC-A110-01A-11R-A131-07		17.453	16.4375	18.8142	9.32199	5.26053	17.392	16.0416	9.77204	13.271	11.6563	14.3809	11.5461	9.81538	0	12.7375	13.3217	12.4363	15.2037	3.36923	12.2892	17.4007	8.53268	9.03983	13.9528	9.10765	10.4481	17.1127	14.1307	9.64325	8.04257	19.6526	14.133	17.0335	10.9216	15.531	20.1297	9.07949	13.1669	17.1158	11.5142	9.06878	8.75377	9.71138	6.55969	8.57365	5.15651	8.28386
A-dominant	TCGA-ED-A627-01A-12R-A311-07		16.1785	16.0041	17.2047	8.88325	8.6433	16.2952	14.9935	9.49938	12.1746	11.073	13.8535	10.7378	9.21452	0	12.4972	12.8315	12.225	14.9458	3.57906	11.8163	16.8107	8.3967	9.19621	14.0335	9.72149	10.3823	16.963	13.0179	8.41143	6.08446	18.4739	13.7048	16.0137	11.4434	15.5055	19.2737	9.0564	9.70962	14.9533	10.943	8.43325	9.41785	9.18483	7.34837	9.41297	4.95285	8.46889
A-dominant	TCGA-2Y-A9GX-01A-11R-A38B-07		16.2872	15.4952	16.9916	7.92593	6.71757	16.2348	14.4672	8.67553	10.9217	9.84135	13.4549	10.2638	9.93633	2.213	12.8491	11.7478	12.119	14.8338	5.87223	12.1476	16.1881	9.00996	9.28547	14.3759	11.1043	9.83466	17.285	13.4036	8.53645	7.03008	18.3603	13.4999	16.3339	13.0682	15.9055	18.647	9.0201	11.1835	14.1875	10.8339	8.74034	9.59907	9.28126	9.14273	6.02774	3.33498	9.26998
A-dominant	TCGA-G3-A25V-01A-11R-A16W-07		17.305	15.7547	18.0348	8.43949	6.55639	16.7832	15.7859	8.42817	13.1239	11.397	13.3776	10.5235	10.8453	0	12.8982	13.264	12.5655	15.5641	6.61715	11.4124	17.2955	7.98889	9.94172	14.3598	10.5459	11.1636	16.8634	14.7444	8.61107	3.38497	19.2262	13.4126	17.3814	12.3508	16.799	20.7774	8.95107	10.5901	15.421	11.3076	8.50253	9.05172	9.11102	6.03952	6.05424	2.12889	8.20553
A-dominant	TCGA-DD-A4NS-01A-11R-A311-07		16.4815	15.9259	16.7096	8.86127	5.48808	16.5183	14.7557	12.0553	12.3043	11.1296	13.5747	9.3476	8.86785	1.34982	13.0984	11.3208	12.0553	12.9187	2.73961	11.6489	16.048	8.56569	9.10137	14.2827	10.1283	10.0823	16.6787	12.9273	8.42325	4.9989	17.4261	13.194	15.7937	12.0929	15.4119	18.289	9.13753	7.87252	12.8038	10.7361	7.74292	10.0482	9.46923	8.05723	10.6003	6.85313	7.77728
A-dominant	TCGA-XR-A8TD-01A-12R-A39D-07		17.8238	15.0795	16.9825	7.44432	7.2102	16.8628	15.2375	10.8571	10.5123	10.1349	13.1806	6.36181	10.5552	0	10.6022	11.7546	12.308	12.3866	6.06252	11.2873	16.9997	6.99736	8.80682	12.9468	10.2866	10.8739	16.7774	13.7923	6.07756	5.51801	16.7678	12.2625	15.9175	12.839	13.9851	17.8153	9.52843	8.31409	12.3718	12.2076	8.86865	9.41607	9.06253	6.09244	9.95829	0	5.49579
A-dominant	TCGA-DD-A11A-01A-11R-A131-07		17.8763	16.2872	17.0798	8.57093	5.70512	17.533	16.126	5.84273	11.619	11.4966	12.2728	10.3861	8.63597	2.04712	12.0363	12.7429	13.0173	14.9191	5.32768	11.8265	18.6299	9.26328	10.0049	15.1569	12.8214	10.5548	18.1469	14.5699	9.22729	7.47576	18.0134	11.6345	16.5029	12.8932	12.7794	17.9868	9.47391	9.43961	10.073	11.9893	8.48016	10.5012	6.73431	3.37829	9.31742	7.1495	8.59565
A-dominant	TCGA-G3-A25U-01A-11R-A16W-07		17.1117	16.4114	15.5664	6.79686	4.27907	17.2206	17.2673	4.55107	12.9497	10.0966	12.7963	9.38733	5.62464	0	13.3874	13.0737	13.459	14.8412	6.95591	11.8387	19.3319	8.66167	8.3544	15.1756	9.93642	10.477	17.8651	14.053	8.71993	2.33004	17.8407	12.4942	16.9516	13.2127	16.2145	17.6781	10.0091	6.21107	11.322	10.37	8.56415	10.0574	7.32554	5.44572	9.85629	0.65581	7.83118
A-dominant	TCGA-BC-A10T-01A-11R-A131-07		17.8749	16.8409	17.0478	8.27959	8.45388	16.2573	17.2256	9.8135	12.9226	11.6587	13.3552	10.6939	9.6833	0	11.2286	11.6597	11.4246	14.1307	7.50919	11.3964	17.6669	8.0266	9.79222	14.9528	12.0864	9.36078	17.3987	13.4151	8.79842	1.74541	16.683	13.3486	16.9812	11.8863	16.053	16.8613	9.50698	2.10236	9.46916	12.2571	9.07131	10.1765	9.18531	6.58585	10.978	6.00132	8.53847
A-dominant	TCGA-DD-AACE-01A-11R-A41C-07		18.6569	15.2859	17.8266	7.20692	4.58087	17.2258	16.2746	13.1954	11.8203	8.93164	12.9621	8.04384	9.79969	0	11.7774	12.603	12.6767	11.7747	4.62941	14.0605	17.0917	8.71818	9.29731	13.4382	9.78101	11.1383	16.8097	14.7782	8.04384	1.39944	16.7126	11.7865	16.2824	13.5943	15.8409	16.5721	10.2367	4.18579	9.35619	12.335	8.60742	9.50834	9.11755	4.76596	10.5809	2.09626	8.8924
A-dominant	TCGA-DD-A115-01A-11R-A131-07		14.8533	15.3615	16.4986	6.69992	7.57482	18.1594	17.3308	9.67251	13.0043	10.0623	13.3999	9.52838	9.90373	0	12.384	12.9655	12.9677	13.7473	6.09588	11.3058	17.6797	8.78094	8.6293	14.0663	10.9194	9.81864	17.5848	13.3746	8.62644	4.7475	17.833	13.4344	17.026	12.7714	16.2723	18.494	10.0517	6.04542	14.2028	12.6858	10.6654	9.88711	9.82862	7.63862	10.0988	6.1918	7.21272
A-dominant	TCGA-DD-AAE2-01A-11R-A41C-07		17.2383	16.3363	16.9953	8.70961	4.72953	16.897	17.6506	8.7098	13.1013	9.64976	13.0953	10.9786	10.1922	0	13.1871	13.2514	13.9061	15.7321	6.73305	11.4685	17.9336	11.0146	8.45901	14.1416	8.99578	10.7016	17.9281	14.1558	8.91529	3.42992	18.4701	11.8489	16.3373	13.0096	16.415	18.839	9.70901	2.41832	11.6596	12.4634	8.53492	8.8352	8.7098	7.65805	10.7834	0	8.6349
A-dominant	TCGA-DD-A11C-01A-11R-A131-07		16.8518	16.8371	17.7853	7.93985	7.1461	16.5766	17.3762	9.09912	13.3588	10.7835	12.7739	10.9957	7.082	0	13.0018	12.9391	12.7337	13.5428	3.62819	12.6322	18.0287	9.80429	9.27483	15.3789	9.62296	9.17908	17.2836	14.3606	9.16962	4.17373	19.1287	13.2171	16.5956	13.6772	15.5466	17.7085	8.74351	8.62219	13.9313	12.7297	8.79056	10.6923	9.53177	4.62509	7.11687	6.83512	7.18418
A-dominant	TCGA-DD-A4NV-01A-11R-A311-07		16.3241	16.127	18.3417	8.97555	5.77213	16.1474	16.3058	7.8278	11.0926	10.9298	14.2021	10.0279	10.4554	0	12.1448	12.418	13.1962	13.7484	6.3267	12.28	17.4246	11.2569	9.63675	14.0523	7.43516	9.79661	17.4197	13.7222	8.59505	1.55252	17.607	13.7267	15.8673	12.9935	14.7663	17.5326	10.2696	7.1754	13.8876	11.723	7.81547	9.75283	10.7325	6.69972	5.01864	9.20145	4.47679
A-dominant	TCGA-GJ-A9DB-01A-11R-A37K-07		17.4901	15.7421	16.8161	9.91724	4.30075	16.5166	16.3359	9.43213	11.3158	11.3307	13.1696	10.0277	9.28776	0.681224	12.4811	12.6615	12.624	13.5913	7.23523	12.3841	16.8224	7.54129	9.18978	14.8654	10.9674	10.9516	17.28	13.2747	8.75051	1.49083	17.0547	13.2375	16.3659	13.02	15.7712	18.6663	9.51895	7.98105	12.417	11.7303	8.69907	9.93112	8.81379	8.30666	6.28998	5.49363	8.1127
A-dominant	TCGA-5R-AAAM-01A-12R-A41C-07		17.1206	15.5581	18.412	9.35418	4.82768	17.0606	16.1883	11.2241	12.2493	11.0049	13.3606	10.5251	9.49678	1.33462	12.3708	13.9674	12.6697	15.6193	6.13451	11.956	16.7789	9.37804	10.003	14.3843	11.746	11.1258	18.0379	14.6666	8.5377	3.22826	18.6694	13.2648	16.8567	12.7847	16.0924	19.4948	9.30007	8.35192	13.962	11.3018	8.41761	9.67792	9.40258	7.02653	5.76215	6.9838	9.24685
A-dominant	TCGA-DD-AAEK-01A-11R-A41C-07		17.5314	16.6942	17.2567	7.11215	5.41056	17.0908	16.3228	12.3812	13.0463	10.3973	13.4372	11.4491	10.6181	5.21215	13.2417	12.1934	12.4878	15.0879	5.95904	12.7453	17.4558	9.61798	10.7466	14.8768	10.1685	10.1436	18.2134	14.2237	9.02892	3.81927	18.469	13.259	16.7151	13.1771	16.3532	18.9407	9.30551	7.25671	11.3511	11.3168	8.24681	9.63593	9.86794	7.54544	6.10364	8.92245	10.1821
A-dominant	TCGA-BC-A10S-01A-22R-A131-07		17.9773	16.4285	18.0137	10.0751	6.49756	17.3109	15.6523	8.108	13.9102	11.977	14.426	11.6133	9.99001	0	13.2629	12.8096	11.9664	16.3165	6.5423	11.8582	16.9379	8.95797	10.4204	13.3098	9.87405	10.0501	16.8699	14.2869	9.62542	9.11578	19.3729	14.6761	17.7401	11.8392	15.3122	20.1752	10.9607	10.2119	14.4093	10.7514	10.0077	8.87296	8.23879	4.50002	6.00396	0.650029	7.98376
A-dominant	TCGA-G3-A5SM-01A-12R-A28V-07		18.536	15.8644	17.5598	9.94098	4.43988	16.2496	16.4913	8.67	11.6188	12.2154	13.4622	10.9549	10.647	0.601792	11.2669	13.3051	11.9508	13.8582	7.30225	11.7499	17.2746	9.18039	10.8267	14.7135	10.3729	11.744	17.1424	14.0365	8.80635	8.82623	18.5402	12.9786	17.2811	12.1153	15.9162	19.6009	9.8402	9.23965	14.8255	11.7714	8.85393	9.15441	9.27382	9.02852	5.47503	9.01415	8.47393
A-dominant	TCGA-WX-AA46-01A-11R-A39D-07		17.8818	17.2917	18.7284	10.1093	7.53438	17.5561	16.1222	6.04144	13.797	11.65	14.6067	10.7562	11.0399	0	14.1865	13.0269	12.9749	15.6369	4.83934	12.6484	18.0446	9.00538	10.2365	15.0606	10.0651	11.5826	17.8838	14.4907	8.95738	4.37988	18.7575	14.4342	17.7252	12.1863	16.5303	19.0479	9.46619	2.80859	13.6262	12.1809	8.37995	10.2515	8.26353	4.46081	9.15119	3.03689	9.01881
A-dominant	TCGA-DD-A73A-01A-12R-A32O-07		17.583	17.0891	18.6141	9.09573	7.84709	16.9212	15.6343	9.05197	13.0973	11.5191	12.89	11.0299	10.9958	1.44217	13.6884	12.6057	12.74	15.6214	5.91279	11.9306	17.2712	7.71183	10.2076	15.1129	10.4313	11.0851	16.9749	14.0356	8.74349	2.40414	19.1933	13.5303	17.3514	12.6366	16.2886	19.2451	9.68575	9.08883	14.5385	12.4122	8.3506	9.63369	9.56666	7.19091	6.75928	4.91617	9.04025
A-dominant	TCGA-FV-A3R2-01A-11R-A22L-07		17.162	16.2596	16.7674	9.29525	4.56035	16.135	16.3142	9.06105	11.4355	11.0478	12.6098	10.177	9.58883	4.50621	12.3004	11.8145	12.3968	13.7817	4.63793	11.7371	17.9543	4.47836	9.63371	14.2543	10.8606	10.885	17.4284	12.4438	8.99624	2.16221	17.9964	11.9927	15.1148	13.0149	14.938	18.4335	10.7294	8.30977	12.3724	11.7173	9.17171	10.2022	8.45617	8.95768	10.1263	2.91025	8.31372
A-dominant	TCGA-DD-AAE4-01A-11R-A41C-07		18.8081	17.5035	18.5309	8.87121	7.40171	18.2311	17.3828	7.57293	14.0406	12.0325	14.7038	11.0065	9.18253	0	13.3222	12.9707	12.9031	17.5171	6.14656	12.1222	17.1998	3.80958	10.628	13.6496	7.92179	10.6737	15.9745	14.0471	8.82025	3.68233	18.3757	14.6815	18.9457	12.6756	15.9365	20.2128	10.4947	2.51982	16.4044	11.9241	9.24859	6.34868	8.43246	3.68233	8.96739	0	7.46107
A-dominant	TCGA-G3-AAUZ-01A-11R-A38B-07		15.6327	16.9709	19.3716	7.69252	8.41948	18.2125	16.3608	8.08008	14.2809	10.9272	13.5673	11.5284	9.62664	0	13.84	12.1485	12.8761	16.2229	6.34083	11.6007	17.7001	4.27825	10.3679	14.6938	10.5569	10.2529	16.8637	13.5653	8.95167	2.70509	19.1475	13.7921	18.7771	12.7557	15.3569	19.6299	10.5674	5.20503	15.9366	10.768	9.89273	8.05034	8.95703	5.01283	5.05338	5.90427	8.32742
A-dominant	TCGA-2Y-A9H4-01A-11R-A38B-07		16.6689	17.4138	18.4261	8.10822	6.88399	17.0221	15.7444	8.83593	11.71	10.7628	13.1356	9.41275	7.44912	0	13.5891	10.5326	13.025	15.2303	5.52721	12.7003	17.6614	5.58605	8.67245	13.6973	10.5677	10.7281	16.3414	13.2362	8.80531	5.36866	18.4586	12.9295	17.3319	11.8404	15.3282	17.5313	11.1122	2.75692	12.899	11.7959	8.5336	8.17001	8.10107	3.26893	8.10611	0	7.77414
A-dominant	TCGA-DD-A3A5-01A-11R-A22L-07		17.3211	16.9515	18.4642	9.69385	2.79759	17.032	18.0212	7.81838	13.544	11.7183	13.7689	11.2395	9.55705	0	12.0374	12.106	12.286	13.7798	8.64058	12.1261	18.3122	6.86215	10.6045	13.697	11.0953	11.507	16.6948	14.028	9.81119	3.31168	17.3816	13.6483	17.2123	12.8927	16.182	18.6295	10.4588	6.72681	14.0278	11.0026	8.86207	8.90077	7.73517	4.71696	8.37558	5.10788	8.77163
A-dominant	TCGA-G3-A3CH-01A-11R-A22L-07		17.3569	16.3237	18.5026	7.81645	5.3774	16.0952	16.2347	6.96854	12.6331	11.2013	12.812	10.3609	9.70813	0.70832	12.2442	11.9697	12.8819	14.6495	6.41456	10.9586	17.8465	7.38435	10.9489	14.6767	11.4919	10.337	17.0665	13.5105	8.73153	2.60193	17.9391	13.4949	17.2525	13.0419	16.3117	17.9551	10.6757	8.3964	13.7803	11.502	9.18553	9.80229	8.6834	4.85252	5.89036	8.38551	9.64099
A-dominant	TCGA-BC-A10X-01A-11R-A131-07		17.2656	16.7919	18.5583	9.9844	6.47713	17.6562	16.2517	8.87783	13.2995	11.7474	14.4301	10.8574	11.0457	1.67288	14.1857	13.3104	13.6269	15.0083	4.29294	13.0813	18.2498	8.22751	10.0457	14.7318	10.8286	11.5448	18.3784	14.4006	9.21185	4.40895	19.0741	14.4082	16.9902	12.3992	16.7918	19.5459	9.94277	9.28073	14.6562	11.5588	9.18769	10.0002	9.11979	6.3377	9.48949	6.84299	8.10672
A-dominant	TCGA-K7-A5RF-01A-11R-A28V-07		18.0412	17.5536	19.1953	9.59192	5.71014	17.3755	16.2059	8.87669	12.741	11.1237	14.43	10.7236	11.6811	0	13.611	13.2521	13.3674	16.5305	5.55415	12.4549	19.0463	5.97913	10.4612	14.7303	10.7289	11.392	17.3438	14.652	8.51499	2.67016	19.0471	14.5299	16.9914	12.301	15.7637	19.7938	10.4366	8.47204	14.2625	12.0092	8.50894	9.66649	9.05149	5.81206	8.22837	5.01897	5.90725
A-dominant	TCGA-DD-AAE7-01A-11R-A41C-07		17.9139	17.0603	19.3256	10.2543	8.22876	17.6291	16.5101	7.10768	13.9369	11.6346	14.373	11.3611	10.642	0	12.4387	13.1575	11.609	16.1835	4.36176	12.3658	18.401	5.16705	10.7454	14.3109	10.1131	11.174	16.9984	14.9087	9.2026	2.99742	19.6047	14.9597	18.123	12.806	16.9922	21.4331	9.51787	6.28249	15.3728	12.2043	8.27504	9.37339	8.22876	4.85513	6.22975	5.37563	8.8949
A-dominant	TCGA-2Y-A9GT-01A-11R-A38B-07		16.4673	16.3302	17.5919	8.18881	4.43451	16.803	16.6448	6.23693	13.043	10.3073	13.2451	10.4333	10.1703	0	13.7839	13.5783	13.0931	15.3863	3.03092	12.222	18.4508	6.65147	10.0177	14.7964	9.61266	10.6084	17.4441	15.319	8.65678	5.30584	18.9402	13.3032	17.2404	12.6775	16.1998	19.3646	10.0583	7.37491	15.1112	12.5736	7.46553	9.96043	9.66937	3.85299	4.43451	2.67356	8.44669
A-dominant	TCGA-UB-AA0V-01A-11R-A38B-07		17.378	17.1802	18.5982	9.64443	6.82008	17.6471	15.6463	8.16703	13.4095	10.8811	14.3582	10.5702	10.8341	0	13.8549	12.962	12.9237	15.7381	0.993566	12.6183	18.204	8.32696	9.94564	14.7395	9.79283	11.5402	17.691	14.1865	8.4949	2.31159	18.3616	14.3457	17.159	11.7864	16.3099	19.2069	9.63455	5.65975	13.2797	11.5678	8.31803	9.83727	9.50279	6.09579	9.3556	2.9887	8.82631
A-dominant	TCGA-G3-A7M8-01A-11R-A33R-07		16.3663	16.1801	17.4948	9.55356	7.45568	18.5299	17.0842	7.91799	12.5665	11.6568	13.7151	10.461	8.29582	0	12.1373	13.0701	12.6974	15.2174	5.54633	12.7022	18.3762	4.43158	9.98795	15.7853	9.58453	11.7363	16.9298	14.4155	8.86164	0.817378	19.5505	14.2441	16.9398	12.6976	16.1784	19.0185	10.4618	7.20302	13.5581	10.8581	8.92409	9.09268	10.6999	5.01123	8.05247	4.53005	10.6007
A-dominant	TCGA-2Y-A9H9-01A-21R-A39D-07		16.4518	16.459	17.6145	8.72693	6.53448	17.5843	16.7863	6.74063	11.6757	11.4505	13.2775	10.7863	8.26675	0.650397	11.8111	12.0929	12.8862	13.0717	5.48723	12.2393	17.6805	6.97422	9.31688	15.4757	11.3464	10.2891	16.9069	14.5063	8.65502	1.94403	19.3322	13.2988	17.1941	13.1816	15.9471	18.9662	8.44236	7.17521	15.0964	11.5775	7.99448	10.1976	8.63656	3.56335	4.08301	6.00497	8.45647
A-dominant	TCGA-DD-A4NI-01A-11R-A27V-07		17.018	17.2383	16.6316	8.16565	7.13293	18.416	17.1559	8.57736	12.9804	10.3397	14.2502	10.5773	9.5584	0	13.8401	13.3013	12.985	15.4637	5.57443	12.9518	19.2326	5.89754	9.87651	15.1842	10.8642	10.5557	17.5067	15.0181	8.96176	1.99653	18.8264	14.0445	17.4054	12.9441	15.8845	19.2794	9.38471	5.6451	13.5598	12.0385	8.19704	10.5115	9.61891	4.97739	1.48249	6.07441	10.0122
A-dominant	TCGA-DD-A4NP-01A-11R-A28V-07		17.4799	16.6638	17.1409	8.95734	7.24862	18.019	16.1212	3.77842	13.5864	11.1581	15.3332	11.1793	10.3574	0.613626	14.7177	14.0956	13.1983	15.776	0	12.6294	17.3188	4.24966	10.1597	15.0601	9.14077	10.9718	17.7176	14.7504	9.26654	3.88578	20.3918	15.2439	16.9709	12.0419	14.841	20.1016	9.40157	3.88578	16.2704	11.2145	7.41917	9.44939	7.47182	6.09424	3.93661	0.613626	7.05518
A-dominant	TCGA-BC-A69I-01A-11R-A311-07		18.1758	17.2537	17.9601	7.88516	6.34659	17.7198	15.7745	7.71102	13.366	10.5618	14.9658	11.4394	10.1384	0	13.578	12.702	12.3888	15.1504	4.56978	12.2526	18.0646	4.42451	9.98164	14.335	8.73093	10.3484	16.6408	14.7457	10.107	3.10147	19.5203	14.6356	17.4915	12.7206	15.7084	20.1132	10.0472	3.87276	17.328	11.013	9.01935	8.92347	10.0555	6.82308	6.90752	0	9.07315
A-dominant	TCGA-ZS-A9CG-01A-11R-A37K-07		18.5117	16.3186	16.3375	6.87783	7.02101	16.9853	16.4498	6.80805	11.5495	9.92538	13.9133	10.0256	10.7876	0	14.6671	13.3305	13.0719	13.2631	6.00152	11.4306	18.1388	5.7674	10.2189	15.5088	10.7752	9.68103	17.0334	15.0776	9.38816	4.47581	19.3535	14.1786	17.2472	13.1348	15.5483	18.4129	8.78048	3.49605	12.3232	10.8257	9.04484	9.47132	9.28255	7.19308	7.46906	4.75754	10.0265
A-dominant	TCGA-EP-A3RK-01A-11R-A22L-07		17.2565	15.3593	16.02	7.48015	7.43448	15.4667	14.5818	7.41053	11.6987	10.9686	14.4277	10.8988	9.40537	2.61478	12.4562	12.0659	12.601	14.4524	6.70148	10.3946	17.3407	7.00633	9.85549	14.2262	10.6007	9.27219	16.7941	12.8338	9.65506	5.73855	18.6145	13.4087	15.8623	12.1628	14.6792	19.5018	9.85638	9.49235	14.1816	9.68631	9.29461	8.42553	9.3141	5.3727	7.42972	5.20465	8.87378
A-dominant	TCGA-DD-A1ED-01A-11R-A155-07		16.3504	16.2235	16.4785	9.61816	6.45279	17.3301	16.2795	8.85684	12.64	11.6066	14.2981	11.5767	8.61858	0	14.5249	13.7515	12.5477	15.1051	2.18862	12.8706	17.0198	7.29453	9.64907	15.0354	10.3896	10.8692	17.6518	14.7241	8.94629	4.96574	20.5181	14.3346	16.8907	12.4556	15.6589	20.4718	8.82134	9.15281	16.4686	10.9027	7.79978	9.91677	8.99574	6.03672	7.2276	4.52013	5.56265
A-dominant	TCGA-G3-A3CJ-01A-11R-A213-07		19.0194	15.4068	16.9198	9.3095	7.28505	18.2988	16.2839	6.05851	12.8831	11.2225	15.3976	9.66749	6.15439	0	13.2381	11.9409	12.0004	15.514	1.33725	12.5676	17.3719	4.48375	10.6107	14.283	10.5894	10.0956	16.8841	14.2737	9.47355	1.33725	19.1893	14.3176	18.7912	12.1511	14.4346	20.3998	9.99771	3.54683	14.9996	10.8158	8.24092	8.40586	8.33941	5.50064	2.66528	0	3.10996
A-dominant	TCGA-LG-A9QD-01A-11R-A38B-07		17.1784	15.9448	18.5819	9.67814	6.20413	17.3487	16.8571	6.93874	12.7296	11.6105	14.3788	11.4303	10.5843	0	13.3077	14.2524	12.7989	16.6395	5.95045	11.7712	18.0723	8.04022	10.3776	14.4591	9.50278	9.80301	17.1097	14.5612	9.88532	7.44648	19.6968	15.1078	17.1091	12.429	15.5287	20.4571	10.3053	9.15363	17.0906	11.0966	8.06304	8.85343	8.64997	4.58958	1.63129	3.52224	8.58052
A-dominant	TCGA-2Y-A9GV-01A-11R-A38B-07		15.8522	15.5114	18.0254	9.22518	3.10672	16.6794	15.7626	7.78215	11.7862	10.1652	13.1405	10.5815	9.81836	0	12.2051	13.5569	11.9378	14.6553	2.79123	12.5956	16.6947	7.43953	9.58878	13.825	10.2235	10.8849	17.6844	13.2566	8.7621	3.36545	18.832	12.7879	16.1559	12.8022	15.1653	18.4966	10.2805	8.9191	14.1592	10.7304	8.58907	9.67193	9.90111	5.49163	9.92516	7.83121	8.63584
A-dominant	TCGA-DD-A4NL-01A-11R-A28V-07		16.9133	16.5785	17.8208	10.1573	6.00597	17.7802	16.4651	6.05107	12.735	11.7706	14.1332	11.4465	9.36449	0	14.4761	14.016	13.1439	15.5306	3.19587	12.7224	17.9372	9.26989	10.1763	15.1372	11.6216	10.577	17.9247	14.7729	9.21892	4.88613	20.4573	14.4561	16.787	12.1393	16.1283	20.2716	9.59135	9.65299	15.8402	11.7191	7.98903	9.73992	9.71736	6.50455	8.85245	4.42009	9.63459
A-dominant	TCGA-DD-AADF-01A-11R-A41C-07		19.2935	15.5647	19.1192	9.45982	6.98972	17.721	17.1538	5.75013	13.7446	13.3105	14.0389	10.9693	10.0966	0	11.2891	11.4142	11.912	14.9276	8.65815	13.3583	17.5759	8.89086	9.44337	14.2584	9.4469	9.3949	16.7334	13.9263	9.28295	4.36424	18.3869	13.9024	18.2165	12.217	16.2652	18.3719	8.50755	6.23115	14.8008	11.9222	9.82845	8.78338	8.66725	1.83021	5.16715	6.47172	8.18746
A-dominant	TCGA-DD-AAVU-01A-11R-A41C-07		19.0707	16.2705	18.3438	7.08898	7.91562	16.9245	16.1083	7.56291	14.2121	12.3304	13.8538	12.0441	11.8036	1.30754	11.9948	10.5787	11.5938	16.0219	9.58099	12.088	16.6468	2.22897	10.9731	13.0984	9.44867	11.139	16.572	14.663	9.20901	6.60919	17.4344	13.9496	17.4717	12.1434	14.2361	19.7213	10.5168	7.61269	14.4665	10.2925	10.3294	8.91924	9.43028	0.797096	4.38648	7.47593	9.81636
A-dominant	TCGA-CC-A9FS-01A-11R-A37K-07		18.8363	11.3754	17.8349	7.41769	6.96145	17.091	16.0392	16.0898	13.6918	11.4759	12.9077	11.7697	10.8819	1.55665	12.2465	12.4028	11.3089	16.1636	8.81232	9.76851	17.8496	3.13208	10.6135	14.7513	11.2907	8.6978	17.1984	13.1452	8.75079	0	16.9396	13.5516	16.9366	12.7994	16.1838	19.049	10.5225	9.43922	12.7585	11.6258	9.42298	9.72504	10.6627	3.92974	5.66784	6.09411	10.2661
A-dominant	TCGA-DD-AADR-01A-11R-A41C-07		19.1276	16.1984	18.5634	7.80362	7.97032	16.7522	16.3634	11.1787	14.2285	11.3591	12.9776	11.611	11.4223	0	12.2873	12.9444	13.151	16.4164	10.8501	11.1417	18.0942	2.96719	10.5206	15.036	11.5964	9.86806	18.0636	13.9643	8.95014	3.37541	17.3169	13.6243	17.4262	12.0425	15.2688	18.7391	10.1054	9.42832	13.8729	12.0497	9.02051	8.82826	9.96477	3.25173	2.39578	7.68969	10.6895
A-dominant	TCGA-DD-AAEI-01A-11R-A41C-07		17.9583	15.9975	18.4258	7.99854	8.13782	16.9677	16.0363	12.0476	12.4964	10.4771	12.898	10.9347	10.0678	0	13.0431	12.5041	13.5238	15.937	9.80559	12.0783	18.6132	7.37317	10.3737	15.5246	11.5674	11.2178	16.9315	13.5126	8.33896	1.70368	18.2736	13.5083	17.1642	12.957	16.6593	18.9245	10.3289	8.49754	12.3415	11.4675	9.86849	9.2413	8.71721	2.95829	2.25163	8.16833	10.2338
A-dominant	TCGA-DD-AACJ-01A-11R-A41C-07		19.3403	15.3578	17.9127	5.25949	8.15958	17.8609	15.9405	10.2579	14.8696	11.5263	13.5255	10.452	10.9818	0.556012	13.7551	11.8563	12.5133	14.0774	7.26946	12.2313	16.7597	3.00953	10.0035	14.1992	10.8905	8.83338	17.0253	14.2823	9.34611	7.68655	18.2331	13.1095	18.0758	12.1771	15.52	19.3896	11.1679	6.83097	12.6631	11.2714	9.06633	8.24702	7.62946	1.74459	6.06238	0.556012	9.20612
A-dominant	TCGA-G3-AAV5-01A-11R-A37K-07		19.5886	16.5903	17.0727	7.24963	7.50355	16.6229	14.1816	11.5069	15.1107	11.8555	13.4146	9.91117	11.6716	1.74936	13.2486	11.3065	11.7939	14.0144	5.12988	11.9549	14.9396	1.2734	11.4814	13.9889	9.61609	11.0426	16.3968	13.7967	8.53123	2.39281	16.9951	13.5136	17.8268	12.168	16.5751	19.0553	10.0963	5.02911	13.7344	11.6003	9.18038	8.44194	8.81617	3.17492	2.83623	0	7.04287
A-dominant	TCGA-DD-AAEA-01A-11R-A41C-07		18.8402	15.7917	18.5308	9.05174	8.5928	16.9487	16.1534	13.8168	13.6179	11.9191	13.11	10.0097	10.0241	1.1968	11.6939	12.2094	11.6301	15.6492	6.27134	12.9041	17.2203	2.89943	10.0872	14.4044	10.1311	11.1486	16.5441	12.9746	9.33791	0	17.1926	12.5992	17.9204	12.2031	14.9446	18.005	11.1609	6.84196	10.4249	12.0659	7.98294	9.36077	9.36077	5.21658	6.70571	7.16137	9.7003
A-dominant	TCGA-G3-AAV0-01A-11R-A37K-07		19.1933	17.1209	20.5197	10.815	7.83757	17.7302	17.4566	14.6238	13.7681	13.1885	15.5943	11.0033	11.4487	0	10.7343	13.4977	12.3876	15.5972	7.23348	13.0049	19.412	1.00238	10.5477	13.3405	9.43305	10.2031	17.814	14.5027	8.43095	6.04902	18.1344	15.6157	19.6998	11.9994	16.3992	19.0338	12.0664	8.8812	10.956	11.6372	8.34898	8.1288	8.3356	5.43085	3.00411	9.03259	7.70511
A-dominant	TCGA-DD-A39Z-01A-11R-A213-07		19.8173	16.716	19.1401	9.52233	7.9677	16.5653	16.2961	12.6558	14.1704	14.6822	15.5268	12.2995	11.4666	1.47555	12.2466	12.0812	10.8228	17.0489	7.84456	12.0842	17.6118	1.87633	11.6926	12.1134	10.5993	11.2245	17.4893	14.0132	9.73821	2.66512	18.8064	16.0981	18.4878	11.0771	16.0505	21.1965	11.1018	9.36426	12.8823	11.2574	9.64341	7.99817	9.59107	4.30012	10.3534	8.22977	7.75224
A-dominant	TCGA-ES-A2HS-01A-11R-A180-07		20.1085	18.3674	20.0099	10.0842	8.46922	18.7757	17.6382	14.6273	13.9259	13.675	14.6098	11.9214	13.3531	0	14.0109	13.1466	12.0693	17.6323	6.26052	12.3216	19.0849	5.61916	11.3459	13.7887	9.56705	9.7936	17.6326	14.6151	9.29225	1.44345	18.936	14.6037	19.5912	12.3833	15.5859	20.6506	12.1618	3.96508	14.1281	11.1746	8.43379	7.88104	9.53731	3.96508	9.36366	3.50056	9.0954
A-dominant	TCGA-DD-AACO-01A-11R-A41C-07		19.9792	16.8868	18.2809	8.34859	9.32687	16.8152	16.7104	13.6135	14.5185	14.247	14.4058	10.5053	10.4712	0	12.9314	12.9134	12.3223	16.6609	8.01562	13.2165	18.6256	8.05165	11.2286	12.9816	10.7595	10.0863	17.2116	13.7973	9.27601	5.33117	18.9502	15.1936	19.6575	11.4025	15.061	19.4388	10.3721	5.18314	15.1213	12.5675	9.27296	6.49157	8.15461	4.27202	9.68207	8.92623	10.302
A-dominant	TCGA-DD-AADS-01A-11R-A41C-07		19.8545	18.1072	20.8407	9.97698	9.27566	17.2454	17.1177	10.672	14.077	13.3924	14.7121	10.9674	12.1481	0	13.3112	12.6635	12.8821	17.9525	8.48664	13.0114	19.4672	4.95541	11.5189	13.469	8.10408	11.7109	17.7354	14.8029	9.53119	0	18.7791	15.5234	19.7102	12.1381	13.8358	19.7258	11.2133	5.46208	14.0805	11.1567	9.49772	6.48821	8.34902	3.94113	2.91215	5.6236	10.8022
A-dominant	TCGA-DD-AACX-01A-11R-A41C-07		17.9426	16.828	14.5815	7.40999	6.34282	15.9921	14.271	13.0672	12.96	10.6925	13.2493	9.3658	10.8374	1.11223	13.6185	11.1269	13.1251	12.6705	7.45348	11.5391	15.8293	4.15758	9.52215	14.9228	11.5408	10.4636	17.5945	13.3953	8.54894	6.88686	16.228	12.753	17.0103	12.6833	13.8197	17.9702	9.90704	7.3287	13.5073	12.4231	8.53319	9.63397	9.39223	2.16527	2.49756	5.73559	7.3999
A-dominant	TCGA-DD-A116-01A-11R-A131-07		20.0487	16.7993	17.6783	6.16162	7.65199	16.5738	16.0712	11.3885	13.7457	11.0998	13.6975	10.1196	12.7376	0	13.9972	12.4095	11.4239	13.7118	8.42309	10.662	18.0878	4.16585	10.9192	14.4152	10.3711	8.48214	16.73	14.0443	9.09615	3.99941	16.9224	13.5178	18.0954	11.731	15.2796	19.3126	10.284	6.33147	10.8628	10.1043	9.23529	8.70584	7.17409	3.34006	0.724126	6.03425	8.28217
A-dominant	TCGA-DD-A39V-01A-11R-A213-07		19.539	17.5719	17.2929	6.5017	9.5412	17.285	15.2107	11.3612	13.7878	13.1178	14.8398	12.1484	9.65006	2.51329	13.6841	12.7066	12.7781	15.2414	8.44518	9.06853	17.6085	3.09334	10.4075	13.3498	9.41552	9.55391	15.7787	14.1556	9.14732	6.78468	18.4481	14.4647	18.9623	12.6188	14.478	20.2611	11.0716	8.81762	13.6494	9.52285	10.0532	7.47627	8.68855	5.77307	6.02337	4.44099	7.8797
A-dominant	TCGA-DD-A11B-01A-11R-A131-07		17.5657	17.4195	17.4035	8.50583	7.82764	17.4629	17.1747	12.9854	12.9633	12.7315	14.4922	11.1159	11.3904	2.11849	14.5373	13.2794	12.4538	14.7594	5.93461	13.3733	18.3697	9.764	10.9024	15.1502	10.9808	10.5298	17.7087	15.3486	8.38667	4.19135	17.4361	13.9109	15.8789	13.1797	15.7863	19.285	9.58722	7.74013	11.4136	11.676	7.36926	10.1782	10.9364	6.13087	11.0702	8.1412	5.67628
A-dominant	TCGA-FV-A23B-01A-11R-A16W-07		17.9222	17.5115	17.4886	7.06606	10.2285	17.0292	15.7682	15.5109	13.0608	10.339	13.4517	12.62	10.9423	5.34852	12.8733	11.6284	12.6988	16.1831	6.33887	13.5614	17.142	8.61151	10.5519	13.4128	11.4671	10.3339	17.8012	13.6981	9.36277	4.46036	18.4936	13.2917	15.5364	12.9242	16.5077	20.1459	11.3569	11.9284	11.6344	10.7455	8.38383	10.4983	12.0178	6.28917	12.1953	9.18961	10.2898
A-dominant	TCGA-DD-AAE6-01A-11R-A41C-07		20.1214	16.8078	16.21	8.77016	4.04116	15.703	15.094	15.2223	14.7484	12.7683	13.304	10.9945	11.1125	3.98592	11.6464	10.0838	10.9672	13.5572	5.60367	12.7309	16.7847	8.32821	9.53526	13.6154	9.65742	11.515	15.8385	12.7139	9.35214	6.52236	13.8214	12.913	17.0989	12.5143	14.5302	16.6277	11.9708	7.03221	7.53388	13.2054	8.39335	8.70054	7.97088	1.16157	12.0972	8.57513	9.52682
A-dominant	TCGA-DD-AAED-01A-12R-A41C-07		19.2374	16.3749	17.8738	7.72916	9.36309	16.6772	15.5478	11.3279	15.2887	14.0227	13.488	11.3421	7.62086	2.93026	11.6057	12.676	10.3038	13.5766	7.21517	12.4298	17.2478	6.44448	10.1	14.0758	12.7262	8.73399	16.811	12.9421	7.857	5.80406	16.2388	14.7354	17.8645	11.8277	16.7709	19.1765	9.89452	11.3785	10.3348	12.8095	8.77818	9.93691	10.1074	1.53212	12.17	11.1453	9.68333
A-dominant	TCGA-FV-A2QR-01A-11R-A213-07		18.6299	14.9236	15.9528	7.72348	5.84795	17.7763	16.395	13.9771	11.5956	11.2181	13.6629	8.04294	12.0589	0	11.5585	13.299	11.3948	12.8876	9.72214	12.3867	16.8953	9.75733	9.58562	12.8728	10.5964	10.527	16.8962	14.7263	7.26784	3.12846	15.4576	13.8282	16.284	12.3982	15.2346	18.5129	9.52275	9.13651	11.106	12.3001	8.13754	9.95472	10.5059	9.47885	10.9827	11.3765	8.8816
A-dominant	TCGA-KR-A7K8-01A-11R-A33J-07		18.013	16.1455	17.2835	9.01261	6.8119	17.0822	16.8833	12.9126	14.1634	12.6713	14.501	9.12352	10.532	0	10.3708	13.4797	10.6465	15.1452	7.6521	11.4554	16.2462	9.04022	9.60821	13.0056	10.1166	10.0248	16.2087	13.4308	7.48632	4.64487	16.9258	14.1476	15.9694	12.8599	13.8906	18.8548	10.1704	8.16504	12.0621	11.4316	11.0446	7.71342	8.4823	7.86072	10.9158	8.40386	9.40947
A-dominant	TCGA-HP-A5N0-01A-11R-A28V-07		17.7012	16.289	18.1918	8.33522	1.56662	17.1144	16.7426	12.6688	14.405	10.9801	13.3612	9.30408	10.8815	0	12.1148	12.8676	11.6209	15.4267	5.01762	12.247	18.1314	7.97811	9.2966	13.56	9.65247	11.2425	17.1025	14.7231	8.40291	5.62637	17.6815	13.9683	17.167	12.133	16.4618	18.8352	9.97381	6.03888	10.988	12.4725	8.21881	9.18917	9.83504	6.32439	11.7842	9.36545	9.78992
A-dominant	TCGA-UB-AA0U-01A-11R-A38B-07		17.044	15.2876	17.4332	8.34483	7.77267	16.8115	15.739	13.7123	13.5409	10.1579	13.1055	10.4608	10.7573	5.18424	12.2025	11.8442	12.0174	15.0663	6.03652	11.6574	16.5481	9.37019	9.64067	13.6108	10.7171	10.6333	17.4014	12.6617	8.73049	4.5972	18.3196	12.7806	16.2226	12.3097	16.52	18.9788	9.81892	9.52967	13.007	12.5951	8.76388	9.54362	10.0568	9.64367	10.4443	9.63367	9.79669
A-dominant	TCGA-2Y-A9H6-01A-11R-A39D-07		18.5015	17.7493	17.9569	10.4578	7.92574	16.5335	16.6139	12.1987	12.4259	12.7181	14.5689	9.12897	11.0361	3.06743	12.9477	12.5374	8.99343	15.3932	6.85092	12.8628	17.6187	6.92291	10.8015	14.7333	11.6244	11.1683	16.2079	14.898	8.77012	9.7782	19.3887	15.5362	17.3863	11.3556	16.7872	19.9231	10.6259	10.2385	13.2722	10.3299	8.57725	8.85308	9.23352	6.77514	10.4709	9.97307	10.6866
A-dominant	TCGA-DD-AACU-01A-11R-A41C-07		17.2739	17.0941	17.5021	9.88393	8.65573	16.7639	15.9844	14.6504	11.7029	13.1433	13.1577	9.88607	9.82779	5.05644	13.2221	12.852	11.8681	13.1964	5.74011	12.4737	17.3178	5.28689	10.1371	13.7563	10.8035	11.6961	16.909	13.0646	8.43084	9.12204	17.0666	13.4741	16.2626	12.7763	15.441	18.5553	10.0867	10.0488	10.9607	11.6286	8.39917	9.4692	9.47505	4.84125	11.3213	9.46332	10.34
A-dominant	TCGA-2Y-A9GS-01A-12R-A38B-07		16.3694	15.1491	16.3615	8.03776	5.47155	16.5684	15.1599	12.3902	13.0428	11.1893	12.5276	8.64817	10.1277	0	12.2638	12.6319	12.3405	12.7286	6.70735	11.1401	16.9899	6.8249	8.43256	13.1796	10.8275	11.6472	16.7788	13.1414	8.7123	7.58296	16.4017	13.1213	15.8429	12.5858	16.0389	18.3588	9.71735	7.84041	11.0541	11.7345	9.57452	9.55857	8.85118	4.81285	9.88464	8.35651	9.55006
A-dominant	TCGA-DD-A4NJ-01A-11R-A27V-07		16.5296	14.7187	16.2404	7.39464	7.02595	16.093	14.8638	14.3426	12.2955	10.4287	12.1184	10.7617	8.90274	0	11.3249	11.4504	11.7143	13.8624	6.7457	11.8414	16.3097	4.48682	9.7312	14.7456	11.4009	9.82882	17.1354	12.2628	8.96362	4.6778	18.227	12.5259	15.7632	12.3703	15.5395	18.4513	9.40126	8.54954	13.8095	11.9602	9.20964	9.50729	10.184	4.72184	7.67319	9.01762	8.48711
A-dominant	TCGA-EP-A2KC-01A-11R-A213-07		18.4591	15.1328	16.1745	6.40764	5.94234	17.508	15.7795	12.7546	11.964	10.1772	13.2679	9.72592	9.07988	2.54052	13.2361	12.6603	12.3443	13.7208	4.37902	11.7967	17.2545	5.90416	10.1859	14.4575	10.0635	9.87154	16.9701	14.6346	8.66621	5.41805	19.0561	12.5575	17.3285	12.6022	15.5885	19.1782	9.29924	9.08558	11.8123	9.69177	8.8313	9.13724	9.11095	4.9532	8.73308	8.78302	8.18562
A-dominant	TCGA-DD-AADC-01A-11R-A41C-07		17.6052	15.8545	16.9183	8.28715	4.5911	17.1174	15.4028	14.3938	12.6819	11.9644	13.2146	11.0035	10.2639	5.45629	12.6992	12.9593	11.8028	14.5388	5.42892	11.5329	17.5283	4.94031	10.6638	13.3406	10.6431	9.48285	16.8769	12.0816	8.9852	5.28369	15.8932	12.6783	15.1935	11.8885	16.1324	19.0785	10.8009	7.97628	10.7875	11.2696	8.84986	8.94229	9.57469	2.57301	10.2346	3.64975	10.4336
A-dominant	TCGA-G3-A7M5-01A-11R-A33R-07		18.5949	16.6385	20.0453	8.80161	5.57568	18.2055	15.7095	13.0673	14.0949	11.7702	13.8283	11.5028	9.7721	0	12.7836	13.8463	11.9482	15.2397	2.02212	12.5342	18.8236	1.72085	10.6907	14.2526	9.14049	12.0431	17.4959	13.3532	9.23331	6.35996	17.7095	14.2043	17.4902	12.8831	14.6231	18.4862	10.844	1.33965	13.1213	10.7801	8.70793	9.31707	9.19614	2.6686	12.0041	2.6686	10.3968
A-dominant	TCGA-ZS-A9CF-01A-11R-A38B-07		14.9541	16.9413	17.3861	8.60207	4.68989	17.2995	17.0773	13.0904	13.4201	11.0607	12.5732	10.6654	7.30499	0	12.9833	12.6927	13.5063	13.8132	6.72459	11.5221	17.098	4.1326	9.11481	15.6414	10.0762	11.1531	16.6833	14.4367	9.18994	6.94234	17.6889	13.0287	15.8248	13.0654	14.8421	18.2296	10.5042	6.52312	13.503	12.4535	8.32853	10.6872	10.0427	9.15548	11.936	6.21049	9.02032
A-dominant	TCGA-3K-AAZ8-01A-12R-A39D-07		18.2597	16.7197	17.6235	8.71973	3.96885	16.7854	16.8736	11.4519	12.6944	11.9678	15.0269	9.59397	10.1045	0	12.5176	12.3905	11.9997	15.4954	4.97471	12.1798	17.4764	3.91594	9.92706	13.8972	12.0939	11.0072	16.5127	14.176	9.80235	0.645056	18.6415	14.6314	17.1537	12.3365	16.2865	19.5827	10.0716	8.68845	15.9214	11.7215	9.22274	9.12997	8.00853	3.54989	10.6669	8.03047	8.36246
A-dominant	TCGA-2Y-A9GZ-01A-11R-A39D-07		16.1009	16.5218	17.6949	8.84621	7.25945	18.3109	16.6339	10.4231	13.1045	10.4952	13.3203	11.511	9.34311	0	12.52	13.8174	12.2174	14.146	4.22862	13.0417	19.0559	3.20024	9.63083	15.1107	10.8118	11.8354	17.9673	14.3083	8.83165	0.750692	17.9648	12.8821	15.273	13.8506	16.3617	18.5998	10.5586	6.62368	11.1248	12.8246	8.51644	10.504	9.67246	4.9237	11.1865	9.22136	10.1766
A-dominant	TCGA-DD-A4NK-01A-11R-A28V-07		17.5716	15.7907	17.6495	10.294	3.86916	16.8854	16.0563	10.485	12.9784	11.487	14.1527	10.3988	8.16063	0	11.5757	12.3392	12.9786	13.8437	6.44253	13.2682	18.523	6.15407	10.7516	14.2501	10.4625	11.734	17.4847	14.2172	9.09713	3.15074	18.4083	13.6973	16.4415	13.3451	15.7175	18.0896	9.90309	4.92481	12.5208	11.3848	8.43303	10.1559	8.58072	4.24119	10.7778	9.26109	9.51529
A-dominant	TCGA-ED-A7XO-01A-11R-A352-07		17.6861	17.3505	18.1623	9.58055	5.6596	17.1808	16.6159	11.9985	12.1451	11.203	13.859	10.6768	8.96048	0	12.2592	12.5258	12.0223	15.2312	8.616	11.3903	19.0583	5.56039	9.5298	13.6378	10.1577	11.3275	16.662	13.1023	8.39267	3.46959	17.5154	13.6029	17.5473	12.5634	16.1594	19.0833	11.7082	6.58343	13.8342	11.6991	9.36687	8.6067	8.0799	4.66416	10.4487	8.64655	9.82119
A-dominant	TCGA-DD-AADV-01A-11R-A39D-07		17.0489	15.4182	18.2689	8.82728	5.91141	16.8443	16.7208	13.027	11.8713	11.4265	13.1428	11.0968	10.0894	3.07013	11.4496	12.5769	12.365	13.1548	6.62822	12.1719	18.0826	9.20524	10.0917	14.2339	10.2283	11.4955	17.3995	13.6603	7.54897	1.4546	17.3474	12.4981	16.7935	13.4341	16.918	18.5695	10.2077	5.07213	10.2878	12.2036	8.54175	9.03016	8.86492	5.72219	10.4393	7.90647	10.0155
A-dominant	TCGA-DD-AAD3-01A-11R-A41C-07		17.9623	16.8727	18.6226	9.06465	6.4303	17.1903	16.0105	12.3011	13.4339	11.8463	13.51	9.98644	10.2708	0	10.8127	13.3162	11.3372	13.5796	5.53797	12.4659	17.8714	5.98891	10.4804	13.9046	12.4982	11.6357	17.7478	14.9797	8.12646	5.08038	18.4595	13.448	16.8526	13.0647	16.7998	19.6884	9.96745	9.59944	11.1937	12.6022	8.3383	9.78227	9.52967	8.03912	11.2161	8.86722	9.21407
A-dominant	TCGA-DD-AAEH-01A-11R-A41C-07		17.8671	16.0737	18.3061	10.9354	7.45943	17.2485	16.3902	11.6053	13.9048	13.0337	13.8975	10.571	10.0486	0	13.2085	12.6026	12.2157	14.078	4.86917	12.1264	17.3604	4.65498	10.0758	15.2573	11.0923	10.3064	17.2108	14.6672	9.30297	3.52154	17.8442	14.6769	17.5394	13.0248	16.0017	18.1495	10.5455	7.92443	12.3405	11.9501	9.08678	9.02335	8.76712	8.55768	10.322	5.0902	8.33798
A-dominant	TCGA-CC-A7IF-01A-11R-A33J-07		18.405	15.1074	18.9077	8.13064	6.43047	17.9392	16.8648	11.006	13.0768	10.2372	11.4227	10.8221	9.51908	0	11.9424	12.5378	12.5795	13.5493	5.95416	13.1622	18.0891	9.75823	10.5065	15.2435	11.1318	9.23753	17.0666	13.9348	8.87163	3.58782	18.2463	12.4301	17.7347	11.7428	16.1064	18.2895	11.5512	6.40567	8.62272	11.5785	9.66596	9.81347	8.82563	5.05903	5.93696	9.37002	8.74143
A-dominant	TCGA-DD-A4NE-01A-11R-A27V-07		16.425	15.7109	15.0185	7.3882	7.36425	17.2009	16.3848	10.5354	10.6824	10.7641	13.045	8.46081	9.82576	3.09582	12.6727	12.1922	13.7251	14.0816	6.76066	11.1726	17.6228	10.6166	9.7817	13.75	12.1996	10.4948	17.1372	13.7865	9.02765	7.42401	17.91	13.5147	15.6458	11.5259	15.5629	17.8616	9.65857	7.01502	10.006	11.4542	8.60549	9.75189	8.60549	5.33946	11.2963	9.05153	8.06053
A-dominant	TCGA-DD-A73B-01A-12R-A32O-07		19.3612	16.1198	15.905	8.55564	5.86267	16.7773	16.4684	14.0405	13.7134	11.236	12.9169	10.7637	10.7646	3.3343	11.8338	12.4709	12.9584	16.0648	8.05871	12.4993	18.8467	10.436	10.8194	14.9315	12.1032	10.6881	18.5701	13.577	7.33875	3.3343	17.783	12.7407	17.8743	12.7	16.2757	18.4821	10.3129	5.58598	9.90907	11.4039	8.67526	9.34278	8.49893	7.00231	8.04418	4.22014	6.59501
A-dominant	TCGA-G3-A5SI-01A-31R-A27V-07		18.7805	17.3705	17.6314	9.52672	6.2056	18.4281	17.7859	16.7623	14.0143	13.5621	13.5898	11.4823	9.46155	0	9.58944	12.4762	12.3325	13.4053	7.80974	12.0636	19.4794	10.0743	10.7061	14.8324	11.1227	10.3687	16.8458	14.1073	9.03757	7.62861	18.457	14.0913	17.6383	12.5083	17.2193	19.2882	9.30242	6.17289	10.4245	11.383	10.0799	9.26605	6.71754	6.65969	10.4044	5.4048	6.34426
A-dominant	TCGA-BC-A10Y-01A-11R-A131-07		14.796	16.142	17.2978	8.8576	4.89178	17.7666	16.6111	13.6109	12.8305	11.3826	12.9617	10.3675	6.12619	0.563744	12.2154	12.873	12.3063	11.7952	7.15507	11.5405	18.1982	10.1661	9.63858	13.7686	8.49597	10.6757	15.6575	13.285	8.84099	2.75221	19.1349	12.7712	15.0997	12.8086	15.8343	18.171	9.57036	7.60821	10.5106	12.4016	9.14868	9.75492	8.72025	5.65097	9.45322	7.76548	9.15957
A-dominant	TCGA-UB-A7MB-01A-11R-A33R-07		17.6336	15.9286	15.9257	7.97943	7.56021	16.5117	16.1861	12.2727	11.9673	10.2478	12.5647	9.28461	7.67372	0	12.0716	10.596	12.4907	14.5018	7.23213	10.7809	17.8204	11.9601	8.70297	14.0282	9.89954	9.72458	16.9487	13.9875	8.1792	3.30671	16.6366	12.8646	16.0551	13.6342	14.5309	16.43	9.4366	7.53858	11.2583	11.6294	9.17904	10.143	7.83918	8.49406	8.83603	6.42972	8.50711
A-dominant	TCGA-ZS-A9CE-01A-11R-A37K-07		18.7892	15.4475	19.281	9.54059	5.55311	17.5427	17.2396	9.50023	13.0483	11.1768	13.6	10.8003	11.3579	0	13.7535	14.1007	13.0098	14.4118	9.72296	13.3098	18.9797	8.69546	9.62941	14.4448	9.78511	11.3121	17.2895	13.914	8.35573	3.8754	17.4551	13.8312	17.5284	12.3687	15.6363	17.8145	10.174	5.96044	11.3582	11.8103	8.87428	9.94738	10.0015	3.01999	8.19805	10.503	10.708
A-dominant	TCGA-RC-A7SK-01A-11R-A352-07		17.6165	17.4159	17.5938	9.46113	5.93696	17.3741	16.6031	12.9114	13.0888	13.4939	13.1698	9.90624	11.592	0.702835	12.081	13.0728	11.4162	13.0024	6.06422	12.5466	18.1188	4.70653	10.4796	15.1261	10.897	11.1697	16.6553	14.0439	8.83524	4.26338	17.5242	14.198	17.5884	12.2992	16.4536	18.1781	10.1608	5.29618	8.53183	11.7796	8.94773	10.1304	9.50017	3.09305	10.4061	9.78829	10.2144
A-dominant	TCGA-ZP-A9D0-01A-11R-A37K-07		18.5372	17.2314	16.4322	10.6533	4.2973	17.5706	17.5202	10.328	11.6505	12.6986	13.2249	10.7486	11.1464	0	13.5788	11.924	12.5567	14.8617	7.41143	13.3355	18.8671	4.66976	10.838	16.248	10.627	12.1071	17.6169	13.8845	8.81224	7.10921	19.6476	14.9905	15.8912	12.8425	17.5139	18.2825	10.6375	6.89191	8.87883	12.1465	8.37679	10.2996	7.60982	4.90484	11.3852	9.54088	9.98931
A-dominant	TCGA-BD-A2L6-01A-11R-A213-07		18.3524	15.1021	20.2649	9.8709	4.51972	17.7876	16.804	10.0078	14.3786	11.3312	13.6274	8.9539	10.8557	0	12.5307	13.2609	12.9057	15.507	4.67185	12.1931	16.6736	9.95393	8.62899	12.9802	9.38555	11.1706	16.9367	15.1645	8.58749	3.72736	17.3625	14.0342	17.6338	12.4252	16.2121	18.9469	10.8461	7.21382	10.2711	12.5328	8.35549	9.03892	9.79233	6.9418	11.0919	8.41492	8.30285
A-dominant	TCGA-DD-AACQ-01A-11R-A41C-07		18.4943	15.4661	16.5979	9.17579	6.39968	15.9451	15.096	11.4736	12.3606	10.7727	13.354	7.81724	10.3996	0	12.0414	12.8167	11.8342	13.5252	5.04133	12.0349	17.0748	8.23972	8.78233	13.4908	10.7752	10.2138	15.5936	12.7733	9.04819	7.53426	15.5705	13.0723	17.7982	12.679	15.0041	17.9919	10.8083	8.00248	10.2219	12.3973	9.54243	9.70437	9.29524	4.59544	10.8358	7.67906	8.51013
A-dominant	TCGA-DD-AACV-01A-11R-A41C-07		17.2714	17.1969	16.9277	8.40061	2.88362	17.6043	17.3797	10.8819	13.256	10.8017	13.1986	10.4706	8.37488	0	12.1412	13.2157	12.8885	15.0008	8.8885	12.2698	19.0856	10.6228	8.73494	13.8297	10.4236	10.4891	17.0957	14.1482	8.1422	6.1534	17.5042	13.3056	15.8721	13.7035	16.3754	17.8938	10.7914	4.49394	6.89519	12.4017	8.04099	10.332	7.92269	4.332	10.9591	7.94154	10.3829
A-dominant	TCGA-DD-AADL-01A-11R-A41C-07		17.826	16.7275	16.6795	6.18968	3.81412	15.9644	16.3939	13.0019	12.462	9.94759	12.8161	9.74204	10.5022	1.26297	11.5568	12.3525	11.928	13.8553	7.48587	12.1954	17.8027	8.81347	9.28098	13.9239	10.5564	11.408	16.6872	13.3553	8.54268	1.51929	16.1245	12.419	16.2578	12.8744	15.4915	16.8852	10.0654	7.44008	9.49015	12.6898	8.62683	10.3614	10.0342	3.4939	8.96934	9.24482	10.3757
A-dominant	TCGA-BC-A3KF-01A-11R-A213-07		18.8747	16.7113	16.4297	8.57896	10.3501	16.8236	15.8824	15.3118	12.7668	11.0301	12.7016	10.1236	11.175	5.34231	13.0035	11.0496	11.9487	15.36	6.82577	13.6366	16.8343	10.6025	10.1068	15.2411	10.5864	12.2321	17.0561	13.1527	8.65869	2.86164	16.898	12.1899	15.6029	12.5226	15.6345	16.6589	10.3012	6.63423	9.34467	12.5667	8.76775	8.64181	8.63898	5.34231	10.3673	7.03418	9.9315
A-dominant	TCGA-RC-A7SF-01A-11R-A352-07		19.3294	17.4884	18.8905	9.46843	8.27317	17.1714	16.1998	12.8955	13.3038	13.4718	14.0456	11.3637	11.2176	1.97023	11.8569	12.9245	12.7337	16.3796	7.70854	10.8535	18.6848	9.75624	10.4052	13.873	11.6537	9.14758	17.3738	13.5404	8.52251	6.61877	18.7188	14.2881	18.4067	12.3885	16.7563	19.954	10.5629	8.31784	11.7138	11.6813	8.87911	9.16235	8.69157	7.85515	10.01	8.54523	10.464
A-dominant	TCGA-BC-A10Z-01A-11R-A131-07		17.6111	16.2454	17.1703	9.44189	4.94316	17.1718	16.9437	14.6382	13.6863	12.14	12.7623	10.5411	9.64752	0	11.7807	12.6005	12.5428	13.3622	6.82214	12.5115	16.6064	9.41388	8.28346	14.3486	12.1339	10.939	16.3566	13.3145	9.45347	1.84326	17.3244	12.7223	15.3815	12.347	13.4932	16.808	9.73337	8.8222	8.96727	13.1701	9.85864	11.0823	8.74453	9.27311	11.084	7.58241	1.44647
A-dominant	TCGA-MI-A75I-01A-11R-A32O-07		18.7673	17.2308	17.0719	8.61121	6.98608	16.9838	16.7197	13.4763	13.1537	10.3961	12.85	8.82896	9.99277	0	11.1992	12.8763	12.0185	12.8423	5.95503	11.2975	17.6101	3.44154	9.37586	14.0368	10.5434	10.5851	16.9409	12.7352	4.84516	6.69129	17.6301	12.6673	16.9233	11.9963	15.1427	18.5047	10.2785	9.32684	12.3076	11.9741	8.83871	9.71228	9.87267	10.3292	11.0094	2.56857	8.27842
A-dominant	TCGA-BW-A5NO-01A-11R-A27V-07		17.9503	16.6477	16.6381	7.96689	7.43816	18.0493	16.9232	16.3561	13.432	12.7574	13.4516	10.4031	8.23512	0	12.61	13.6932	11.3587	13.7246	8.51278	10.5367	18.1899	8.65851	8.86693	15.3482	10.2178	9.66283	15.9824	13.669	8.55719	10.2814	17.5253	12.7196	16.7997	12.5395	15.7719	18.3683	9.75913	8.64622	11.3251	12.1221	9.75723	9.10692	9.609	10.5109	9.88294	8.85985	9.64442
A-dominant	TCGA-4R-AA8I-01A-11R-A38B-07		17.4324	15.8295	16.9303	8.90411	7.28743	16.5559	16.6223	10.034	12.8647	10.672	13.5892	9.49479	10.3356	0	13.0571	13.1523	13.229	13.8943	8.12139	12.2747	17.6481	10.7892	10.1317	15.5201	9.79389	11.3389	17.638	13.6277	8.54931	9.15749	17.2335	12.4806	16.0535	13.0834	14.7304	18.0933	8.53067	9.53541	13.0899	12.4039	9.03061	10.1527	9.36707	8.69509	10.2348	7.47177	8.13203
A-dominant	TCGA-MI-A75G-01A-11R-A32O-07		19.035	16.8339	18.5826	9.1179	6.68949	17.4079	16.3231	10.7921	14.4265	12.9497	14.7092	10.3542	11.6746	0	12.403	11.8451	12.991	16.5208	8.66636	12.5988	18.4019	8.09994	10.4499	14.215	10.1278	9.92397	17.0629	14.5814	7.68248	11.1132	17.4665	14.4952	18.4359	13.3571	15.166	18.7286	9.53883	8.85777	12.8329	11.8807	8.81843	10.1618	9.05763	8.5568	7.38197	8.18783	7.73574
A-dominant	TCGA-DD-A4NG-01A-11R-A27V-07		17.4224	15.124	14.8027	8.96149	5.80502	16.2823	15.0432	13.4663	10.9767	12.1566	14.1928	11.0033	10.7961	1.84157	11.1176	12.1811	12.7972	13.923	4.10013	11.4776	15.7459	9.01624	9.89663	13.3492	8.52073	9.39964	16.8569	12.438	8.59009	8.98531	17.5968	13.2533	15.8055	11.7908	15.9092	18.8009	9.53519	11.7023	12.6908	10.6083	9.24542	8.9963	10.1514	4.39409	10.8988	8.17871	9.26978
A-dominant	TCGA-DD-AAD8-01A-11R-A41C-07		18.3133	15.8806	16.8923	8.10714	6.30962	16.8119	16.6617	10.824	13.832	10.8669	13.6335	10.2495	10.8359	0	12.5756	13.636	12.721	15.2789	6.12689	12.3019	16.3255	11.0117	7.85914	14.0925	8.59244	10.4112	17.5987	14.1288	9.31728	8.55674	18.2144	13.7262	17.6397	12.4293	14.9935	19.0771	10.657	11.1105	11.5406	12.6714	8.30024	10.09	8.86773	8.12114	11.1068	5.80038	8.10145
A-dominant	TCGA-DD-A1EK-01A-11R-A213-07		18.6796	14.8793	15.8378	8.32838	6.3158	16.9557	16.3894	12.4541	12.9097	10.9833	13.5061	10.9743	12.2421	4.96003	12.1232	13.3075	12.555	13.8754	8.24759	12.9657	17.1638	9.70327	8.39474	13.5965	11.5088	10.6746	17.8388	13.5536	9.26104	5.07193	18.2995	13.4283	16.0675	12.8098	15.73	19.3839	10.3356	7.93871	12.6918	12.4737	9.5825	9.83204	10.1419	8.95778	11.1948	7.31432	9.47634
A-dominant	TCGA-BC-A10U-01A-11R-A131-07		18.9202	17.3152	15.0309	6.20195	5.43584	16.8551	15.0329	13.9269	14.3614	11.3977	13.033	10.3807	9.64348	0.550605	11.5278	12.7425	11.024	13.4381	7.15243	12.2388	18.3166	9.80733	9.56068	14.0274	10.3863	10.5423	17.203	14.021	8.52759	6.92307	18.1081	12.8693	16.8555	13.3605	14.777	19.5184	8.87325	9.11851	12.7035	12.4988	8.64109	10.5237	10.3128	4.18534	11.3994	2.99463	7.19423
A-dominant	TCGA-DD-AACK-01A-11R-A41C-07		18.0397	16.6702	17.7009	8.91276	6.16115	17.0359	15.3439	12.2451	12.8348	11.5175	14.6028	10.5285	12.094	4.37484	13.5151	13.1339	12.6376	16.1215	7.75388	12.0398	17.6125	12.0693	10.0201	15.0914	11.1485	11.568	17.606	13.6542	9.01199	2.76394	18.2028	14.4561	16.2208	12.8353	16.8875	19.943	10.0957	11.2956	14.1925	12.3198	8.48181	9.61818	10.0113	7.82261	9.45295	0.337197	8.40657
A-dominant	TCGA-BD-A3EP-01A-11R-A22L-07		17.7478	15.1158	16.7388	8.87405	8.77004	16.3756	14.6493	13.1879	12.1687	12.3512	13.4167	9.04368	9.32658	3.84059	11.1413	12.9344	10.9883	13.7019	3.23521	12.2858	16.2146	10.6127	7.8477	12.6514	11.2354	10.8031	16.4753	13.8254	8.28408	11.1023	18.4521	13.2123	16.3063	12.0575	16.533	20.3281	9.47899	11.348	14.0206	11.1368	8.70606	8.8729	8.43789	6.19461	10.637	5.79981	8.05214
A-dominant	TCGA-DD-AAVV-01A-11R-A41C-07		16.8576	12.6648	15.9301	8.90543	6.73486	16.2423	15.4873	15.563	11.8132	12.8916	13.9999	9.58837	8.5623	0	9.55782	12.8371	10.0537	12.8689	2.94868	10.6623	15.6584	10.5874	9.71836	13.119	10.9455	10.1919	16.2534	13.187	7.63358	15.6959	19.4127	12.9899	16.7338	12.0832	15.7349	18.3737	9.80978	10.5887	13.6797	10.5918	8.80273	7.41808	7.71428	6.52979	7.29383	8.12181	6.16117
A-dominant	TCGA-FV-A3I1-01A-11R-A22L-07		17.4239	15.5633	17.1698	9.00526	7.60412	16.7957	15.299	13.1088	13.7077	11.7302	12.6506	10.3232	9.46988	4.72702	12.3841	12.4585	12.3971	13.7805	6.2238	11.9575	17.0281	7.77456	10.0093	13.5103	11.7485	11.4648	17.1937	13.0828	9.13767	11.9256	17.9999	13.1141	16.2336	12.4968	16.1596	19.1818	10.0637	7.43813	12.1757	11.6387	9.8224	8.78729	9.06066	4.66671	12.6541	9.02956	9.22261
A-dominant	TCGA-CC-A3MC-01A-11R-A22L-07		16.3909	14.8906	15.9696	7.07471	8.08128	16.3006	15.522	13.06	11.5646	11.053	12.4419	8.62224	8.88917	0	10.3744	11.3161	12.394	12.4023	5.73784	11.578	17.365	6.69882	9.26784	13.9325	10.9421	9.78056	17.6067	13.331	9.12552	12.9175	18.1389	12.9543	16.5036	12.1115	15.3842	19.4167	9.7027	9.41571	13.6049	11.4899	8.75982	8.54581	8.78018	4.14027	7.35982	7.99681	7.85814
A-dominant	TCGA-DD-AAVR-01A-11R-A41C-07		19.035	16.3269	16.8697	8.65399	10.4561	17.0119	15.8373	13.1789	14.6778	12.1479	13.0889	7.84683	10.5112	0.806613	12.4338	13.0586	10.9199	14.8666	4.35584	12.2296	15.4477	6.12751	10.2372	14.5026	12.2273	10.4266	16.1249	14.478	9.85151	13.554	18.6743	13.9868	17.6771	10.9922	16.4867	20.039	10.0982	10.7049	14.3988	11.1059	8.58692	8.47596	8.51784	6.56427	10.8618	7.69865	9.91892
A-dominant	TCGA-DD-A1EG-01A-11R-A213-07		18.6859	14.7593	17.0538	7.56238	9.26787	16.5449	14.8555	15.435	13.688	11.6844	12.9393	9.01871	10.3693	2.57613	10.7493	11.7391	11.0558	13.5831	8.5986	11.5697	15.8923	8.02836	9.65208	13.1105	11.3337	10.4818	17.0503	14.3139	8.87359	13.2148	17.9539	13.3608	17.3199	12.3037	16.4794	19.0506	9.49721	11.4552	12.9282	10.6803	9.5392	9.13152	8.62605	4.8724	9.98447	5.25646	8.67768
A-dominant	TCGA-O8-A75V-01A-11R-A32O-07		19.472	15.8396	17.3981	8.67001	7.09725	17.5601	15.6979	15.6174	13.5611	12.0695	13.1858	9.93738	9.70776	0	12.2896	13.1411	10.7565	15.7312	6.1807	11.7565	15.3836	8.76885	11.352	14.2194	11.8307	9.27293	16.7462	12.9337	9.42206	10.8111	19.7982	13.4487	18.045	12.0105	15.771	19.3615	9.6964	10.3284	13.6658	10.7369	9.47499	8.29456	9.1252	4.32749	9.8023	7.84504	8.53613
A-dominant	TCGA-DD-AADQ-01A-11R-A41C-07		17.2121	15.0157	17.0344	10.8223	6.04121	17.1462	15.6875	12.2224	13.556	13.6826	14.3385	11.7964	9.69922	0	12.3837	14.0807	12.8313	15.2137	4.44741	12.764	16.8101	5.46716	9.61481	12.9212	8.69956	9.6669	17.4553	13.9268	9.54075	12.9332	20.808	14.9364	16.5851	10.9561	15.344	19.8049	9.79725	12.0706	17.014	10.5359	9.31998	8.28383	8.67998	0.848558	9.38879	7.19694	8.63129
A-dominant	TCGA-EP-A2KA-01A-11R-A180-07		16.3001	10.8788	17.58	7.78864	6.23151	15.8861	13.7222	13.3033	12.8361	13.1507	14.0645	9.442	10.8008	0	11.31	12.1839	11.3334	16.1866	4.40368	11.4222	16.7662	3.12277	10.1791	11.5569	11.3321	10.1523	16.0387	12.8428	8.99909	13.6314	17.2479	14.5668	15.9217	11.4296	15.8845	20.631	9.7519	12.2263	14.5269	10.8466	9.95348	7.63736	8.76541	4.9381	7.73699	7.03877	8.45508
A-dominant	TCGA-DD-A3A3-01A-11R-A22L-07		20.2009	16.3904	18.2348	10.4021	5.77604	17.7609	15.0841	14.4887	14.0991	13.6579	14.2474	10.8294	10.0826	1.63678	13.5501	13.3227	12.3644	16.2688	5.77604	11.7018	17.2325	6.53562	11.2344	14.1508	10.928	10.9435	16.199	14.1054	9.61804	11.5654	20.0493	13.9026	18.8352	11.4709	16.1926	21.223	10.5788	8.44314	15.7696	10.2852	9.72261	7.34334	8.99277	2.38388	5.56723	6.28548	8.07675
A-dominant	TCGA-DD-AACD-01A-11R-A41C-07		18.6336	14.6128	19.3829	8.00811	7.17095	16.5542	15.5481	10.9388	12.7424	13.6482	14.1737	11.3003	11.252	0	13.9365	13.5528	12.4607	17.1032	5.69521	11.3641	17.0576	5.7238	11.0782	13.1762	9.45532	9.50352	17.2022	14.2184	9.61264	11.3866	19.4952	14.7483	18.1594	11.7296	14.9117	20.5237	9.89781	8.0856	18.0968	10.3955	8.46586	7.45295	7.05198	3.21658	3.85606	4.80536	8.55606
A-dominant	TCGA-DD-AACY-01A-11R-A41C-07		18.6015	15.095	17.7222	9.77642	7.65548	17.4577	15.6604	16.1716	12.6245	14.641	14.5924	11.421	9.62509	0	10.1539	13.3226	11.5336	13.0233	4.02365	12.6142	16.1812	7.46088	9.95381	15.3498	10.4135	11.2742	16.9036	13.9857	8.80276	12.4904	19.8621	15.2641	17.5186	12.0541	16.632	19.9086	10.5216	9.53467	13.788	11.5623	9.38115	9.40145	8.37702	6.10013	8.46571	8.01298	6.03765
A-dominant	TCGA-MI-A75C-01A-11R-A32O-07		19.1187	16.3408	16.4018	9.39614	6.20147	16.59	14.6959	15.0916	15.0642	13.9336	14.4166	8.68457	12.2	2.34216	12.9279	12.7302	12.0109	15.3081	6.14726	12.2738	17.3911	4.58895	10.6236	14.0386	10.0818	10.8912	16.2423	13.217	9.42251	12.1542	18.6162	14.9101	17.9223	12.275	15.8251	19.9276	10.3125	10.2088	14.8691	11.6764	8.38124	8.27465	9.25801	0	7.42596	8.12492	8.92302
A-dominant	TCGA-2Y-A9HB-01A-11R-A39D-07		19.0372	16.0175	17.5773	9.87293	6.99533	17.5721	16.2321	13.2827	13.1906	13.0305	14.4059	10.2352	9.30274	0	11.9195	12.6642	12.8537	15.2178	6.20646	13.0099	18.4722	5.5901	9.91665	14.9511	11.6598	10.6525	17.0277	14.6241	9.08843	13.0533	18.7244	14.9488	17.4588	12.7674	16.4987	18.4518	9.44795	7.81705	14.6038	11.3807	8.91547	10.0363	8.81768	9.6651	8.9594	6.79269	8.38965
A-dominant	TCGA-DD-AAEG-01A-11R-A39D-07		17.4419	13.4758	15.512	9.86166	6.18068	16.502	15.8301	14.7293	10.8973	13.5747	14.1936	10.1593	9.63225	1.02098	12.0543	13.0844	11.3709	10.7176	7.01293	12.0102	16.2915	9.64621	10.9684	14.4356	11.7256	10.6499	16.3225	12.868	9.21532	14.7282	18.8289	14.5512	16.2986	11.6779	15.4481	18.485	9.96054	7.65621	14.3696	10.1111	9.25839	8.7507	8.89337	9.99587	9.65821	8.46366	9.86504
A-dominant	TCGA-DD-A39X-01A-11R-A213-07		19.9451	15.0635	16.0667	9.24644	6.10215	17.1124	14.6085	10.6753	13.7253	14.2494	14.0728	9.36274	11.0355	0	10.8437	12.7698	11.3073	14.9581	8.80975	12.8812	16.4013	8.16603	10.5448	13.1773	10.8437	10.4689	16.6982	11.5366	9.44616	11.0598	18.3734	15.0304	16.7488	12.055	14.8022	19.3894	10.5557	9.58315	15.5109	10.2556	10.6584	7.67724	7.7427	5.21813	12.1286	7.42644	9.20039
A-dominant	TCGA-T1-A6J8-01A-11R-A32O-07		19.3998	17.1396	17.624	10.3253	4.76358	17.023	16.8834	10.9534	13.3108	11.6843	13.1787	9.61273	11.8782	0	10.9183	12.6643	11.4548	13.6316	7.85248	12.685	17.3401	8.40151	10.1078	13.8561	10.7281	11.4152	17.1515	14.5037	9.35815	13.1312	17.7829	13.6575	17.6195	12.7973	16.1289	18.892	9.97001	7.38796	11.2063	12.2358	8.7231	8.57125	7.33049	5.02302	8.85863	8.04016	9.64737
A-dominant	TCGA-DD-AADM-01A-11R-A41C-07		18.5333	14.6366	19.2212	10.4176	8.63101	17.4676	16.27	13.2154	13.5179	13.6603	14.8447	10.6014	10.7704	0	12.4105	11.7366	11.7767	15.3455	8.87512	12.3817	17.1433	5.3578	10.4509	13.5678	11.1479	10.1544	16.4203	12.9579	9.14589	10.4604	18.9331	14.992	18.9002	11.1965	15.5554	19.6675	9.88184	9.67743	15.4882	11.0398	10.3285	7.77301	8.51747	7.21644	4.76333	7.01663	9.04444
A-dominant	TCGA-ES-A2HT-01A-12R-A180-07		20.7349	16.2342	17.2557	11.7298	6.35745	17.8168	16.4817	11.176	14.819	15.9336	15.7121	10.9177	12.4396	0	11.1929	13.0303	11.0008	16.4272	9.37197	12.9365	17.4958	5.36093	10.2733	14.0348	10.0912	11.2472	16.4742	14.5183	9.08508	13.1989	20.1931	16.1117	18.4675	11.1246	15.1792	20.8709	9.25565	10.7731	16.916	10.3779	8.82428	7.87258	8.59217	4.50157	2.07303	7.15927	8.76966
A-dominant	TCGA-DD-AAVX-01A-11R-A41C-07		17.5345	15.3668	17.1933	8.33178	5.14583	15.7173	15.6486	12.7078	13.1986	11.9834	14.5159	12.4188	11.0984	1.10219	13.5772	12.6984	13.065	15.7244	7.8333	12.0969	16.3564	3.34686	9.88388	14.3784	9.72678	10.3344	17.2475	13.9385	9.32655	12.0563	19.6056	14.3724	17.0011	12.2757	15.0917	20.3261	9.28737	7.95163	16.8858	11.4431	8.69294	9.28207	9.05518	2.97832	2.75144	4.5811	8.01056
A-dominant	TCGA-G3-A5SK-01A-11R-A27V-07		18.2214	16.8958	17.5606	7.99994	4.65595	17.8695	16.9972	12.5502	13.2373	10.8965	13.5233	9.13996	11.4244	0	13.1091	13.9665	13.3031	15.8753	7.5248	12.5673	19.1016	6.1173	9.12371	15.4736	10.2032	10.8797	17.8321	15.4585	8.88762	7.61277	19.9837	13.5881	18.1638	12.0314	15.8383	19.906	9.05685	7.23337	15.8649	12.243	7.7175	9.9763	9.51684	5.82755	2.38142	6.67317	8.63986
A-dominant	TCGA-XR-A8TG-01A-11R-A36F-07		16.3438	15.8406	15.1769	9.78121	3.03759	17.2633	17.1734	12.523	12.8567	11.614	12.895	10.4339	8.54598	0.636636	11.6493	12.7813	11.545	12.8646	4.78795	11.7046	16.7754	5.58947	8.75491	14.0043	11.79	10.1699	16.8747	13.7763	9.48385	6.00533	19.8396	12.8486	16.0961	12.154	16.3793	19.0163	9.40931	11.5538	13.746	12.0343	8.7987	10.4345	8.62716	7.77113	10.9372	3.22042	6.34754
A-dominant	TCGA-BD-A3ER-01A-11R-A213-07		17.906	15.4921	16.7843	9.51061	4.17314	16.5734	15.6782	12.2851	12.3808	11.6382	13.9102	10.3701	10.1184	2.44501	12.9104	13.1535	12.025	15.7756	5.66217	12.6764	17.0838	10.2567	9.77719	14.4567	11.0264	9.98447	17.0311	13.9367	9.16787	5.85916	19.2282	14.4359	17.0418	11.4781	15.991	19.8594	9.81565	12.0186	15.3341	11.3924	8.88325	9.1845	9.75138	6.58244	9.43358	7.60266	8.94311
A-dominant	TCGA-DD-A4NO-01A-11R-A28V-07		17.668	15.9436	17.377	10.1003	6.34504	17.8215	15.4583	13.2257	12.1118	13.2247	13.4055	11.0872	9.34165	2.69477	13.0915	12.5188	12.4007	14.8139	6.12381	12.1278	17.1699	9.53267	10.3687	14.626	11.9068	10.117	17.5067	14.0412	8.82126	1.77951	18.7602	12.7517	17.2888	12.5735	16.1066	19.2848	8.0129	9.59754	14.7584	11.4213	9.0084	9.56662	8.7125	7.22321	7.10707	6.01945	9.39346
A-dominant	TCGA-DD-AAD1-01A-11R-A41C-07		16.8767	16.6388	18.0199	7.93274	7.10065	15.4319	14.7474	13.9936	12.65	11.278	12.7296	10.7574	9.97087	6.05034	11.7384	12.9801	9.86701	15.2323	5.70959	10.9097	15.9431	7.60671	10.5807	13.3378	11.9951	10.1006	16.911	12.5768	7.62071	4.88348	17.6876	13.1947	16.1549	11.3119	16.629	19.7351	9.88549	11.4358	13.5886	11.1309	8.63095	9.1646	9.87968	6.83037	9.36923	8.20168	9.85027
A-dominant	TCGA-CC-5262-01A-01R-A131-07		18.7132	17.027	15.8141	7.10607	9.9886	15.7199	15.4061	14.4566	11.557	10.908	12.9719	10.0566	11.0555	1.17485	11.8228	11.4339	11.5324	14.8751	7.70401	10.8254	16.8616	8.82779	9.00952	13.558	10.7573	10.6349	16.8799	12.9957	8.79753	7.17367	17.6667	12.8806	16.7523	11.5171	15.4039	19.8311	10.6676	11.5177	13.3126	10.472	9.12775	8.62444	9.50642	8.29824	5.76689	6.34857	7.37291
A-dominant	TCGA-2Y-A9GW-01A-11R-A38B-07		18.1403	14.3722	16.0622	8.00196	5.35215	16.6319	15.2342	14.844	11.9402	11.5775	13.6304	10.0571	9.28891	2.27244	11.7321	13.0187	11.3282	14.3761	6.66367	11.78	17.8968	8.01813	9.91436	14.1435	10.6585	10.5087	16.5948	14.5665	8.52075	4.48902	19.4183	13.781	17.1604	12.5906	15.6568	19.8156	9.69584	11.3843	14.1188	9.86661	9.15764	8.63916	9.22938	5.55388	7.73128	7.47583	8.14071
A-dominant	TCGA-HP-A5MZ-01A-21R-A27V-07		18.5412	15.1825	17.0426	8.51478	6.86001	16.485	15.2712	14.0453	12.4697	11.9473	13.3177	10.3715	10.2854	1.18878	12.5754	12.5417	11.9958	15.8103	7.22951	11.2465	17.3523	8.41249	10.2986	14.6234	10.7008	10.2172	16.0947	13.889	8.42329	6.26933	18.9138	14.0219	16.9303	11.826	15.7201	19.5215	9.33663	11.3163	14.3708	11.4542	8.79564	9.06229	9.18154	6.69163	5.17747	6.1313	8.37127
A-dominant	TCGA-DD-AACF-01A-11R-A41C-07		18.2605	16.4076	18.4981	7.54636	2.07711	16.4212	16.5635	12.4975	13.7669	12.3574	13.5587	10.3383	9.97463	0	10.0147	12.8078	11.5975	13.4496	7.2871	11.9514	18.8398	8.19325	10.2797	13.5608	8.59749	10.1245	16.215	13.5298	8.8974	8.27949	18.347	13.8089	17.6257	12.3794	16.3748	19.0172	10.282	9.43446	14.8254	10.5947	9.15048	8.74768	7.80187	3.98277	7.90624	8.07765	7.26914
A-dominant	TCGA-DD-AADP-01A-11R-A39D-07		18.7791	16.5537	16.833	10.2012	4.80875	16.4765	17.1575	14.636	14.0838	14.2457	14.5749	12.866	10.5209	2.95546	11.4659	12.5224	11.9705	15.6172	8.90908	13.3771	17.5518	5.55293	10.0742	14.8361	12.6008	9.37175	17.6826	14.0804	8.57774	6.56862	18.7798	14.9556	16.6861	12.4189	17.1622	20.1658	10.89	12.6667	12.7401	12.233	8.44137	10.2178	9.39075	5.1481	11.3638	8.0361	8.65231
A-dominant	TCGA-KR-A7K2-01A-12R-A33R-07		19.7965	14.9189	18.3336	11.0698	9.83816	17.2331	16.2938	14.7151	13.95	15.6313	15.1122	9.99533	9.66342	0	10.6465	13.0957	11.2461	13.9862	5.52833	13.303	16.6313	5.61396	10.1467	14.472	11.4407	10.7682	16.2443	13.1601	8.61589	9.23609	18.5187	15.346	18.4736	11.9983	16.267	19.2103	10.5015	10.6965	12.5434	11.0372	9.43153	8.44729	8.39986	4.86889	9.17166	8.72895	8.04652
A-dominant	TCGA-DD-A119-01A-11R-A131-07		19.7403	16.2027	18.8916	9.91371	8.35479	17.7766	15.0465	15.1421	12.9812	14.0431	13.2673	10.2504	9.55191	0.767146	11.6019	12.4361	12.1907	14.6658	6.11024	10.424	16.7936	8.27858	10.6626	15.1588	10.8738	10.1209	16.1005	13.7232	9.5329	7.06237	18.2671	13.9875	18.6206	10.9824	14.9915	19.8438	10.451	10.7357	15.3749	11.2246	10.1108	7.83103	8.96589	5.33289	9.06185	5.52106	7.8399
A-dominant	TCGA-FV-A2QQ-01A-11R-A22L-07		19.0074	16.104	17.1228	10.6603	6.51047	16.7092	16.3697	14.0742	13.9329	12.697	14.0161	9.80401	10.9715	0	12.5984	12.1133	11.5168	15.8126	8.38154	12.8836	16.9364	8.78529	9.97533	14.8164	11.3569	10.2558	16.4217	14.3681	9.24141	7.55152	18.1079	14.2778	17.5625	11.9386	15.891	19.7314	10.0582	14.1647	12.8102	11.6652	9.44305	8.94044	8.0202	4.51829	9.80905	6.81325	7.17387
A-dominant	TCGA-G3-A7M7-01A-12R-A352-07		17.377	13.7389	18.3818	11.5937	7.42071	16.9213	15.5569	13.4874	11.7527	14.9261	13.9128	10.1748	9.7065	0	11.3511	12.95	11.6786	14.1917	8.13305	10.904	15.9243	7.55265	10.1452	15.1687	9.89826	11.6631	16.7019	14.2524	8.67552	5.45863	19.794	14.4881	16.9983	11.9923	15.2273	19.301	7.87904	8.42636	15.598	10.7063	9.17211	8.93705	9.49783	3.00581	2.50797	6.72389	7.76965
A-dominant	TCGA-DD-AACT-01A-11R-A41C-07		18.5758	14.8076	17.072	9.85531	3.11347	16.8165	15.913	14.996	11.9056	12.7252	14.7353	10.4504	10.6272	0	10.6583	13.3676	12.2289	14.5535	5.29546	12.5026	15.9108	6.93307	10.3955	13.3227	10.9529	11.1334	17.159	13.8721	9.33088	7.47841	19.4425	14.1125	17.453	12.1514	15.5488	19.0006	9.81648	10.1551	13.296	11.1674	8.7298	6.77399	9.44618	5.09465	8.90511	8.9355	8.7809
A-dominant	TCGA-DD-AADK-01A-11R-A41C-07		20.3993	15.557	18.7768	10.5866	7.7803	17.0524	16.7679	15.2692	13.0164	12.7338	14.4868	11.1577	13.0216	1.9304	11.7463	13.0101	10.6932	16.1644	7.37459	11.234	19.1471	7.26458	11.5262	13.8539	11.9442	9.94545	16.9569	13.7135	8.72204	5.90795	18.1126	14.192	17.6002	11.469	16.9459	20.4491	10.1774	9.52311	13.8029	11.6331	9.59131	8.50474	9.06648	5.3181	6.77763	7.66177	9.31703
A-dominant	TCGA-ZP-A9CV-01A-11R-A38B-07		17.3807	14.7651	15.5619	8.60335	6.38727	16.4997	15.9765	14.1318	12.5259	13.733	14.2176	10.6949	10.304	0.701859	12.1274	13.2583	12.1211	14.1579	5.5271	11.7164	16.3136	5.87391	9.63796	14.7809	11.505	11.0443	17.0104	14.3447	9.339	8.90031	18.9173	14.7182	15.9749	12.5442	15.8294	19.0622	8.48187	10.6862	13.9769	11.678	8.26099	9.55387	9.332	5.48734	6.39803	7.26568	8.39054
A-dominant	TCGA-DD-AAD2-01A-11R-A41C-07		18.1143	16.1242	17.4964	9.62866	8.96064	17.0431	15.6973	13.662	11.4787	13.2396	13.8546	11.6212	9.5075	2.49303	12.0406	12.7566	12.1205	15.7531	4.84688	11.7052	18.0083	8.11817	9.98974	14.2777	10.8461	10.9058	16.6941	13.707	8.58969	8.55459	19.9298	14.5294	16.6223	11.9688	16.4341	20.1787	8.90042	9.77479	14.7666	11.6351	9.64399	8.92261	8.33638	6.19421	5.8216	6.2654	8.71259
A-dominant	TCGA-DD-AAC9-01A-11R-A41C-07		19.3244	16.2972	17.4347	10.7587	4.21287	17.7925	16.446	11.5048	13.0845	13.4115	14.1918	10.662	8.33069	1.0229	12.4196	13.2934	11.8972	16.0681	5.56802	12.6597	18.5639	6.91541	10.2957	14.5224	11.0112	11.1728	16.4447	13.8947	8.98785	7.43748	19.985	14.8735	18.2795	12.1355	15.9259	20.6252	10.0552	11.0747	16.0732	11.2475	8.66737	8.50063	8.21018	5.85199	8.59606	8.04526	7.04508
A-dominant	TCGA-ZS-A9CD-01A-11R-A37K-07		18.3173	15.3294	17.0901	10.5294	6.06858	16.2973	15.0109	13.6682	13.2863	13.3733	14.1731	10.2025	9.97694	0.808426	11.9783	12.7772	11.6446	15.3046	6.59122	12.2701	16.2932	7.91541	9.98016	13.7495	10.967	10.7953	16.2703	13.8196	9.03938	8.06861	19.0851	14.453	16.9489	12.7188	15.5052	19.3437	9.69514	11.3645	15.6108	11.3788	9.30059	8.55134	9.45528	3.9331	6.19232	7.13694	6.88515
A-dominant	TCGA-K7-A6G5-01A-11R-A311-07		19.0268	16.5969	18.3363	10.2106	4.76501	17.5533	16.4711	11.1688	14.229	14.1248	15.0277	11.0218	12.8485	0	12.5953	12.8672	12.4002	16.2168	9.32393	12.1857	17.7132	5.59769	10.3394	13.9154	10.5137	11.4357	16.8091	14.7321	8.62668	6.3646	19.6115	15.0417	17.57	12.7192	15.8801	19.1915	9.91662	8.72166	14.5517	11.5066	9.17994	8.39149	9.21988	4.60637	3.53824	7.67848	5.9839
A-dominant	TCGA-MI-A75E-01A-11R-A32O-07		17.8943	16.5185	18.0677	8.1645	5.72889	16.5112	15.7465	13.4873	13.8366	11.7921	13.6235	11.1881	10.8892	0.74485	13.3166	12.9789	12.2563	15.7166	7.11046	12.0176	17.2531	5.98123	10.1346	14.0023	10.9928	11.164	17.1216	13.9098	9.07033	5.22854	18.967	13.5071	18.0115	12.6388	16.0501	20.2894	10.6254	8.98439	16.0006	11.0971	8.78885	9.28714	9.42117	7.03069	6.12785	7.90013	7.56125
A-dominant	TCGA-ZP-A9CY-01A-11R-A38B-07		17.6966	17.1076	18.1625	10.048	6.50916	17.5385	16.7345	11.0732	12.3619	12.5193	14.3837	11.6601	11.6024	0	12.8544	13.6773	13.3322	15.8845	7.716	13.1786	18.6948	7.6513	10.3203	15.1009	10.6212	10.8842	17.965	13.4661	8.8913	4.9445	19.5721	14.7186	17.098	12.937	16.19	19.9017	9.73266	8.76055	14.2525	11.9505	8.87613	9.70227	10.0226	8.94003	6.65846	7.06228	8.90203
A-dominant	TCGA-DD-AAW0-01A-11R-A41C-07		18.9917	17.3066	18.1336	8.99783	3.25155	16.4635	16.5004	12.3481	13.218	12.3337	13.6064	10.7444	11.3425	1.43552	11.5555	12.9803	11.7064	15.0477	8.33122	13.3053	17.8232	9.52643	10.7007	14.6567	11.5336	9.7476	18.0477	14.4853	9.58632	7.20566	17.5472	14.2475	16.6839	12.4075	16.4597	18.9512	10.3144	10.3195	12.9491	11.904	9.16013	9.59906	9.25845	6.50439	5.03662	8.83165	9.67122
A-dominant	TCGA-G3-A25Z-01A-11R-A16W-07		18.4024	16.2158	18.3797	8.85687	4.05801	17.9757	16.1309	12.0603	13.3687	11.4156	13.1616	12.3381	10.4029	0.622837	12.1114	13.4688	11.5846	16.143	6.55242	12.3297	17.7245	7.8651	10.8313	14.2253	11.407	10.5525	17.6294	14.7028	9.65649	6.51032	18.8137	13.1341	17.2676	12.5243	14.8263	20.0307	10.8626	11.5985	15.3212	9.44481	8.66884	9.40401	9.22295	4.56529	7.51522	5.0846	9.69177
A-dominant	TCGA-2Y-A9H1-01A-11R-A38B-07		19.7492	14.8171	20.1569	9.81245	8.12172	18.6008	16.0374	14.7036	14.4252	14.7096	15.1476	10.7084	9.97595	1.72805	13.6883	12.5663	11.5868	17.0462	7.19679	11.5666	17.5601	5.72896	11.1804	13.2666	10.6883	9.66264	16.2278	14.0837	9.22049	7.53035	19.754	15.4161	19.7692	11.5196	15.7607	20.1389	10.8489	8.05429	15.8981	10.3362	9.61663	6.79257	8.04168	2.98885	4.84568	2.49201	6.18382
A-dominant	TCGA-WQ-AB4B-01A-11R-A41C-07		19.1205	15.3345	17.5823	9.60336	7.38781	17.2662	15.9817	12.0723	13.6212	13.4936	13.9416	10.5097	10.008	0	12.2589	12.8372	11.8185	15.9167	8.09934	12.4531	16.8726	8.85701	11.1045	13.1463	9.63362	9.70481	16.3341	14.2626	8.34326	8.1527	19.205	14.9315	18.5949	11.554	15.2337	19.4875	9.57835	10.1044	14.2978	11.2932	8.58672	7.12847	7.95995	4.6502	6.02888	5.58713	8.49787
A-dominant	TCGA-DD-AACC-01A-11R-A41C-07		19.6029	17.6041	19.5375	8.93521	11.0155	17.6435	16.6046	15.1758	13.4845	11.6742	13.8888	12.1635	11.2432	2.2433	12.0125	12.5089	11.2213	17.304	7.26798	12.5546	18.2623	8.373	10.9123	13.4898	10.1714	9.96723	16.7962	13.9068	9.2978	9.3379	17.915	14.0985	17.4376	11.4465	16.3689	20.9832	11.2465	9.45	15.9914	11.3518	8.93741	7.93486	9.35446	3.90743	9.06361	3.49452	10.0265
A-dominant	TCGA-EP-A3JL-01A-11R-A213-07		19.4124	14.8217	16.801	10.3306	12.5607	16.7562	15.3493	15.724	13.0334	13.6885	14.0847	10.1987	10.4933	0	11.6878	12.9214	11.468	14.8235	5.53135	11.8545	17.2726	7.99519	10.5291	13.9099	9.89935	10.5437	15.6352	13.4568	8.902	7.04681	18.5848	14.2413	17.5077	12.2692	15.1776	19.2478	9.67017	10.068	13.7746	10.5661	9.25528	8.51275	8.40132	4.89033	8.32195	7.27469	8.3422
A-dominant	TCGA-DD-AACS-01A-11R-A41C-07		17.524	15.7	14.6263	9.00349	8.25226	16.2817	16.5393	15.5171	12.1108	12.361	13.4971	10.2614	6.96957	0	10.8272	12.5347	10.3102	10.587	3.81217	10.5462	17.8924	4.22123	10.2072	13.7256	12.6587	10.9403	16.996	12.6813	2.67179	6.49226	17.3358	13.3669	16.8653	12.9558	16.1879	16.5555	9.41955	8.48638	6.88778	11.2454	8.90427	9.2787	9.20369	4.71843	4.80018	9.03032	7.8957
A-dominant	TCGA-ED-A7XP-01A-11R-A352-07		18.8727	15.9558	13.1668	8.72359	4.55326	17.2167	15.8307	13.0933	11.2637	12.1793	13.1062	9.96473	6.71076	5.15308	11.6817	11.4985	11.9757	10.25	6.5336	11.9898	17.3568	8.04972	9.80937	15.5157	11.0598	11.0967	17.3083	13.9972	8.04972	10.2266	18.1132	13.5042	16.024	12.3762	16.3573	17.7626	8.68431	9.78507	10.7023	11.4452	8.94777	9.31324	8.63496	5.12952	8.44761	5.12952	8.21834
A-dominant	TCGA-G3-AAV1-01A-11R-A38B-07		18.1795	17.5511	17.2633	8.09474	6.16851	16.9406	14.638	12.6011	12.9668	10.8579	12.8376	10.6836	9.29974	6.87119	13.8411	11.1445	13.6556	13.9701	5.23034	12.4532	15.9525	5.03137	10.1066	15.6601	10.2498	10.1248	18.1369	14.6481	8.31304	8.5278	17.7705	12.4982	16.7363	13.1324	16.0414	18.1756	8.95233	10.7186	9.03298	11.3227	8.40281	9.64391	8.19102	3.17954	5.31066	2.25139	8.87518
A-dominant	TCGA-NI-A8LF-01A-11R-A36F-07		18.4227	15.2082	18.5994	8.71697	8.20201	17.3519	15.8057	11.5704	13.0155	10.9145	13.4322	10.0144	9.94466	3.49504	14.1478	10.58	13.8686	15.0457	2.4582	13.1129	18.2045	6.55637	10.4072	14.7866	11.1262	10.5181	17.2446	13.4428	8.3598	10.0437	18.612	12.9274	16.7434	13.1031	15.8262	16.9261	10.672	6.1497	9.77844	10.1904	8.98046	10.1519	9.96519	4.19684	9.44793	2.4582	8.73947
A-dominant	TCGA-DD-A118-01A-11R-A131-07		17.7314	9.7726	18.1903	9.82132	10.9622	16.1959	15.57	14.3652	9.83758	11.7221	13.342	9.59974	8.99946	0.885809	9.08077	13.1724	7.40337	10.3223	4.09664	11.1462	18.1171	6.15722	10.2723	13.5032	12.697	10.6549	17.485	12.526	8.62966	11.5361	18.8729	14.3951	16.2471	12.0886	17.1612	18.9839	11.1726	5.10806	8.08005	9.03137	9.38969	9.52865	7.96483	5.35217	11.5334	10.1767	10.3474
A-dominant	TCGA-2Y-A9H3-01A-11R-A38B-07		19.4572	17.7751	19.3127	12.172	15.3409	17.6926	16.6324	15.268	13.7832	14.7609	15.2917	9.1932	10.3729	0	12.0751	11.7119	5.85977	14.2591	6.00619	12.5202	18.1379	7.19142	11.1982	11.8119	10.573	11.2314	16.4013	13.3026	8.55815	14.6113	19.0493	15.9086	18.6712	11.1921	16.2402	19.2146	11.7215	4.61901	9.41655	7.36433	10.0624	7.64033	6.84729	4.29355	10.069	9.72013	9.77632
A-dominant	TCGA-DD-A73G-01A-22R-A32O-07		20.013	16.6694	19.2227	12.4156	18.0893	17.2817	16.3681	15.2585	12.6469	15.3789	15.5898	11.9952	12.1724	2.36729	13.2228	11.9899	9.12731	16.3859	7.90048	12.3528	18.1731	3.83906	11.335	12.5262	11.7674	10.9288	16.1072	13.0081	9.3478	9.52116	18.9956	15.6278	19.2657	10.7777	16.1462	20.3598	12.789	6.90651	11.8604	9.51133	9.7586	7.12861	6.4378	1.80562	11.7015	9.58194	11.1578
A-dominant	TCGA-DD-AADA-01A-11R-A41C-07		19.7545	16.6698	18.9858	8.96872	16.5154	17.6058	17.1893	14.1422	14.5698	13.5608	14.7736	8.9873	12.0978	0.849119	11.2146	13.5432	6.52927	14.5983	7.21398	13.5818	16.6958	6.50401	9.99384	13.7	11.5101	9.27359	17.1186	14.3332	8.53631	11.4539	19.0606	16.1653	17.6897	11.7599	17.1528	19.5851	10.9863	9.98815	9.26798	11.3712	8.86864	8.28892	10.1475	8.58229	11.7549	10.3148	10.915
A-dominant	TCGA-RC-A7SH-01A-11R-A38B-07		17.9594	15.2744	17.9719	8.37286	11.636	14.8514	15.3858	13.409	10.6474	13.2642	13.4953	10.4727	9.69287	3.31078	10.8073	11.7109	1.82758	11.5131	7.68363	10.738	16.8728	8.83714	10.0963	12.5331	11.4696	8.99324	15.4437	11.5704	7.23628	9.46595	15.2901	13.5529	17.0335	10.893	13.7176	17.2944	12.444	9.86446	8.60181	10.9679	10.9988	8.18801	9.56031	3.90899	10.4856	10.6668	9.14875
A-dominant	TCGA-2Y-A9GU-01A-11R-A38B-07		18.5794	17.5924	18.2407	10.7434	6.70644	17.3398	17.6226	13.9021	11.7303	12.9039	14.2038	10.3112	11.6521	6.38508	12.7287	12.5876	3.56606	14.3111	4.55593	12.8677	19.1312	7.19942	11.0192	15.1041	11.6088	11.9518	18.1239	14.7354	8.40795	8.0293	18.5343	15.2693	15.904	12.2944	17.556	18.9058	10.9805	6.2493	5.95169	9.73441	8.80499	9.9626	8.89368	4.87581	10.2641	11.3197	10.924
A-dominant	TCGA-DD-AADY-01A-11R-A41C-07		18.5166	15.8481	12.1241	7.21759	0	15.4429	17.3996	12.5068	13.4721	13.3208	13.646	10.2142	13.0454	0	10.675	12.6515	0	13.448	11.7949	13.7909	16.8384	2.70969	8.8543	12.3211	12.3159	10.318	18.4811	14.6304	8.37357	4.53401	17.9873	14.2942	16.2298	12.5754	18.1211	19.0302	10.1847	8.7374	6.42583	11.5436	7.35367	10.2253	9.42858	4.47532	12.4488	8.97042	8.50775
A-dominant	TCGA-DD-A3A9-01A-11R-A266-07		18.8002	18.4643	17.3741	8.40094	8.52289	16.9379	16.1447	10.2541	12.1704	13.4524	13.8748	10.9114	9.75611	1.90801	11.9868	12.6119	7.45788	14.852	7.43511	11.5386	14.7082	5.77299	11.9131	9.58696	11.7084	9.75496	16.5583	12.8014	9.1777	9.05053	16.954	13.9155	17.5283	10.6907	16.8811	19.7908	11.6806	8.10646	11.2047	7.78943	9.53437	7.66775	10.6492	5.49335	12.8245	9.26744	10.586
A-dominant	TCGA-BC-A10R-01A-11R-A131-07		16.3082	12.5492	13.7714	9.68442	7.49354	14.4121	16.9251	11.1606	10.277	11.617	13.2101	8.41065	11.4433	1.67152	11.2678	12.0754	2.42519	13.1377	7.00343	11.6024	14.8303	7.20387	8.18278	14.2736	13.2007	10.3663	16.9923	14.7781	9.1249	9.61764	18.3785	14.225	16.9798	11.2859	18.2397	18.5297	10.9417	8.40601	11.7872	9.15701	8.69369	10.2865	8.45625	6.30618	9.19247	9.99896	9.47871
A-dominant	TCGA-FV-A3R3-01A-11R-A22L-07		18.1584	16.4956	17.1567	10.8526	0.653335	15.3352	15.9066	12.9566	12.5006	12.6174	13.5571	7.87814	10.1588	4.5796	12.2869	12.232	7.52133	12.9854	5.73125	12.485	16.7268	8.13487	10.2279	15.2551	9.90059	12.5192	17.1327	13.7465	8.26145	7.45223	19.6438	15.155	15.4602	11.1967	17.2383	19.8706	10.7151	6.31234	11.4654	9.91093	8.70333	10.1192	9.30293	8.00258	11.635	9.39049	11.54
A-dominant	TCGA-BC-4072-01B-11R-A155-07		10.8593	10.8368	16.1863	6.87889	12.8751	13.5664	13.922	11.8489	11.3963	12.0419	11.646	10.0013	9.95309	1.27453	10.5955	11.9477	11.5788	13.5712	3.70744	10.3067	15.6209	8.92484	10.0446	13.9751	11.2878	10.0881	16.859	12.8108	9.50987	12.2308	17.5442	12.6441	15.3227	12.4378	15.7412	19.0551	8.89612	11.2098	13.7951	9.78863	9.56226	10.3188	10.3827	4.17235	11.7318	6.57018	8.79833
A-dominant	TCGA-ED-A5KG-01A-11R-A27V-07		15.8507	16.3878	15.502	5.846	14.7002	14.6216	13.2951	14.8352	11.4779	9.99101	12.315	10.9763	9.97303	3.96572	10.1364	10.5136	9.19469	13.1467	6.36089	10.3224	15.1176	6.49599	9.64166	11.8166	9.03881	9.27204	16.6585	12.3142	7.70574	4.68426	14.1164	13.0481	13.1635	10.428	15.6495	18.6447	9.47786	10.9026	9.92743	9.60289	8.7755	9.39276	10.3522	8.26494	11.7034	6.8764	9.52108
A-dominant	TCGA-WQ-A9G7-01A-11R-A37K-07		19.0821	13.0951	15.3208	6.86388	13.3958	13.4684	13.32	11.8882	10.381	10.7325	13.1863	7.83324	8.94369	2.57821	9.43486	10.1606	8.86126	12.0307	6.37571	11.6066	14.4641	5.05824	8.43003	12.5209	7.75792	8.94854	14.5951	11.8973	5.46241	6.57695	15.3118	14.3476	15.9031	9.32172	14.0906	18.4342	10.7339	9.33288	12.7771	10.4604	8.47776	8.12208	8.64537	3.45208	9.74736	9.31985	9.5684
A-dominant	TCGA-DD-AADI-01A-11R-A41C-07		18.7958	14.3796	17.818	8.50346	8.39347	17.0906	15.6989	15.6188	12.0638	14.2245	14.931	10.2859	10.7647	0	12.0446	12.1166	3.57111	14.2868	7.56742	11.2651	16.2642	6.42468	10.4173	12.2373	11.7509	9.02401	16.2406	13.8834	7.3727	5.32866	16.3906	15.5685	16.694	10.1816	16.9584	19.7122	10.3918	10.9639	11.7115	10.1506	9.73388	7.184	9.26769	5.61163	10.0962	8.39347	8.87812
A-dominant	TCGA-G3-A25Y-01A-11R-A16W-07		17.0325	13.9321	16.8003	6.55478	8.31166	15.8059	15.4976	14.834	10.8453	10.7427	12.9038	9.19121	10.4059	0.772139	10.2769	11.5456	3.53813	12.6659	7.15895	12.2677	16.2429	6.52831	9.68055	13.6465	11.678	9.16299	16.5803	13.2998	8.31807	8.12858	16.9701	13.6564	15.3269	11.8861	17.3346	19.743	10.1812	11.2522	11.4833	9.12417	9.41935	9.22829	10.2402	5.99982	10.5694	8.4095	9.86431
A-dominant	TCGA-DD-AAE0-01A-11R-A41C-07		15.1601	12.6918	17.8364	7.41456	13.5169	13.8601	14.2962	14.3742	11.1168	10.7913	12.793	9.6287	9.26698	3.33667	7.55655	9.86431	7.54655	14.3163	6.4615	10.8585	15.9945	7.15727	9.22057	12.5403	10.8112	9.0111	15.3501	11.4873	8.88185	7.38759	13.6784	13.207	15.3065	10.1697	16.3668	19.3807	11.1997	10.6938	10.3772	9.123	9.66612	7.9993	10.7208	4.44667	11.0705	7.69879	9.48163
A-dominant	TCGA-DD-AACN-01A-11R-A41C-07		17.0519	14.9918	17.8793	7.92008	12.639	16.4066	15.5939	14.6856	11.3658	12.4066	14.0434	10.6744	10.7833	5.61681	12.0666	11.9954	10.7324	14.4255	4.7609	12.664	17.1439	7.23982	10.087	13.3131	12.3668	9.5265	16.7125	13.2287	8.47049	2.18929	17.2619	14.5032	15.8125	11.9515	15.821	18.7068	10.8292	9.30482	13.2825	10.5707	9.59342	9.44408	10.1411	6.11373	11.6088	8.22935	9.7793
A-dominant	TCGA-DD-AADW-01A-11R-A39D-07		16.3462	13.3442	17.3659	6.81948	12.5293	16.165	14.8402	15.3173	9.75164	9.34152	12.7535	10.2745	10.5149	4.36243	11.5313	11.165	5.06546	13.53	8.02942	13.0813	16.8835	7.92873	9.63717	13.1183	12.1265	9.76857	17.2088	13.2791	6.78906	4.80766	16.051	12.801	14.6236	12.1277	17.2435	18.8944	11.1867	10.4348	9.85403	10.5813	8.73488	9.44154	11.9902	9.18928	11.8905	8.20616	10.7534
A-dominant	TCGA-CC-5261-01A-01R-A131-07		15.3093	13.5159	15.3462	5.30924	13.658	15.7008	14.7892	14.2611	11.8767	10.1977	12.2014	8.99313	9.82839	0.753091	10.3817	11.1772	8.11487	10.8508	5.59373	11.8266	15.2685	7.97253	8.92966	12.9108	12.0785	9.87336	16.7554	12.7544	7.09497	9.77746	15.9398	12.6341	13.9622	12.197	16.3262	17.9718	8.84403	11.5506	9.72	11.2654	9.45285	8.98535	10.2244	8.41055	11.279	7.88739	8.19466
A-dominant	TCGA-DD-A4ND-01A-11R-A266-07		16.5967	17.0892	16.7017	9.0615	17.0141	16.6431	15.4871	15.5386	11.938	10.4607	13.2722	10.5901	10.3565	6.50083	11.6377	12.2627	10.8463	15.0784	6.58677	11.8825	17.944	7.28572	9.81825	14.1717	11.2146	10.9144	17.8221	13.7313	7.85032	6.88699	18.5633	14.1269	14.9713	11.908	16.576	19.4716	9.45923	10.7814	12.3741	11.4244	8.18331	9.82809	9.71494	9.91926	11.2303	7.69987	9.46303
A-dominant	TCGA-DD-AAVW-01A-11R-A41C-07		19.0571	16.2936	17.8663	7.98785	12.048	16.8027	15.8124	13.2172	14.387	12.4005	12.334	8.51965	11.2972	5.12039	11.4557	13.2686	11.122	15.8377	7.02801	12.2641	17.1709	10.336	10.7067	14.4436	12.0552	9.35043	17.3225	14.6509	7.83062	6.54233	15.9854	13.412	15.5152	11.3546	16.744	18.8894	9.95628	12.5677	9.67005	11.2497	9.47409	9.31738	10.1564	7.06639	12.4757	7.74327	9.5985
A-dominant	TCGA-BC-A10W-01A-11R-A131-07		15.7689	8.77457	15.5068	6.78935	5.26298	15.604	14.1729	11.0504	11.127	11.0552	12.3636	8.44429	7.87435	4.442	10.166	10.8741	12.0249	12.8511	5.67209	12.8921	16.674	2.86687	8.65111	13.2562	11.5881	9.57562	16.8121	10.7042	8.33438	8.82255	18.0762	13.3505	14.655	12.0962	15.1509	19.3332	9.11523	10.5478	13.8571	12.9419	7.36014	9.22106	9.39777	2.79171	10.1571	7.32058	9.74828
A-dominant	TCGA-DD-AACH-01A-11R-A41C-07		10.8488	8.44013	15.209	7.37431	7.89186	14.4275	12.5745	11.9811	8.08179	10.873	12.196	8.97978	7.5597	2.61862	11.1031	7.48181	10.3167	9.89009	1.07163	10.541	16.0718	8.028	8.14117	13.4996	11.0037	9.67361	15.5368	13.0783	8.08764	13.052	17.3131	12.2595	15.0272	11.3975	15.2862	17.8655	8.4837	9.11396	12.4942	8.9944	9.36198	9.51393	8.51735	4.45506	8.18553	8.17089	5.13565
A-dominant	TCGA-DD-AACI-01A-11R-A41C-07		17.1923	8.89147	17.9491	10.9686	7.00198	17.2638	15.7697	13.3722	12.3926	15.7896	15.2762	10.3963	9.5546	0	9.4727	12.8901	9.54687	13.9667	6.60564	10.269	14.901	8.85856	10.4414	12.5648	9.58005	9.87973	16.6169	12.4794	7.49493	13.0403	18.7891	15.3891	17.2635	10.3541	14.3647	19.1547	9.29656	11.7544	15.0516	10.258	8.21359	5.73359	7.90259	1.87869	10.8676	6.56542	8.47473
A-dominant	TCGA-5C-AAPD-01A-21R-A39D-07		17.2608	14.9983	16.2722	6.64273	7.17723	15.1275	16.4499	15.7137	12.499	10.6164	12.6246	8.52645	8.5908	0.819259	11.4661	11.4257	10.2414	14.8532	5.26535	8.74014	19.6976	6.18716	9.07679	12.0157	9.53791	10.76	14.5298	13.2634	8.49316	5.9756	17.2046	12.3366	16.7815	11.3479	15.1045	17.1191	10.6044	9.99451	11.7873	8.98617	9.59179	7.89946	8.95762	3.64015	11.1534	9.1111	7.84294
A-dominant	TCGA-GJ-A3OU-01A-31R-A38B-07		18.5083	12.8871	17.598	7.43782	7.41033	15.3644	14.6102	14.8713	10.3985	10.6907	12.4093	9.06222	10.5282	2.98231	9.94543	12.787	10.8545	15.2896	7.41033	10.9269	15.6847	11.7725	10.0739	12.4602	10.4521	8.9798	15.5929	10.9442	7.95483	9.56644	16.9622	11.8504	16.349	11.2871	14.3099	17.9058	10.0183	10.1202	13.4006	9.87612	8.8127	8.11426	9.81773	6.80903	9.76491	7.43931	6.88682
A-dominant	TCGA-G3-A25X-01A-11R-A16W-07		15.147	8.37211	12.9734	7.5134	8.00517	13.8264	13.8899	12.3262	9.93269	11.6464	12.8493	6.86491	9.59902	1.08909	8.22223	10.3396	8.96542	12.3578	4.29293	8.37211	14.2176	4.59166	9.91343	9.84699	10.2931	9.0197	14.6395	11.7922	9.29164	5.00015	20.2741	13.4866	15.6736	8.59878	13.8262	19.2719	9.27204	11.3344	16.0012	9.43247	8.4671	7.59831	9.09152	4.45001	10.6832	4.20747	5.59546
A-dominant	TCGA-UB-A7MA-01A-11R-A33R-07		16.3852	7.0695	14.5752	7.03294	9.31805	15.2907	13.6948	13.4197	10.7256	13.2911	13.4225	10.6148	8.24169	2.75412	9.09668	10.0678	9.80876	12.654	3.08243	11.3712	14.9634	10.9861	9.72111	13.1756	10.2436	8.22793	16.7612	11.5973	9.01731	7.75433	17.463	13.8314	17.1507	10.5477	15.8616	17.2056	10.0492	12.034	11.0928	8.55111	10.5587	9.49392	7.7272	4.1428	11.106	6.1165	7.73501
A-dominant	TCGA-YA-A8S7-01A-11R-A37K-07		11.859	11.0866	13.216	5.32733	7.35216	12.9202	11.1296	5.35631	7.90858	7.87478	9.52761	6.00529	7.59421	2.18307	10.0755	10.1824	9.21406	10.5107	9.26121	6.98828	14.6226	10.7055	4.99362	9.35781	7.20658	8.63888	12.9688	10.9916	6.21631	6.10409	16.7867	9.66341	15.1281	10.9487	14.1193	18.8595	6.06101	10.6688	14.6378	9.59993	8.48443	8.48443	7.41338	5.54007	3.96998	1.81942	7.63149
A-dominant	TCGA-ED-A97K-01A-21R-A38B-07		13.2217	13.3909	14.7952	6.924	4.5515	13.9545	12.9173	7.45018	9.8791	9.6493	11.6268	9.20451	8.06002	0	10.4883	11.2139	10.5552	12.3032	1.67848	9.64137	14.011	8.45512	7.07486	11.2806	7.14385	8.52747	15.5294	10.9777	6.96732	12.4489	17.3027	11.6131	13.7678	10.8414	13.7689	18.5201	6.99248	8.49087	12.9516	11.0784	8.32651	8.94712	12.1335	5.97881	8.25139	7.77118	6.4329
A-dominant	TCGA-K7-AAU7-01A-11R-A38B-07		14.8895	12.8825	15.9531	6.84542	12.3108	13.7317	11.7782	7.23191	10.8948	10.2086	11.2967	7.38481	8.1339	2.62557	10.2658	11.5378	11.0312	12.8558	4.04561	9.55732	15.2434	9.46796	8.07286	13.558	9.6012	8.52673	15.5461	11.7208	8.63391	11.208	17.8157	12.1039	14.2642	11.0841	15.3179	19.1186	6.96707	11.629	13.4287	11.0441	8.80003	8.95652	9.73963	5.70229	10.0239	5.87112	8.86548
A-dominant	TCGA-CC-A3MA-01A-11R-A213-07		12.7053	12.1849	13.8467	4.05803	1.8048	13.161	11.0174	4.87099	8.96747	6.20427	9.72305	6.49096	5.89733	0	9.12397	7.82983	8.08299	10.9325	0.501414	8.06071	13.1689	4.38889	5.49366	9.97201	5.74912	7.89678	12.5484	9.19321	4.20605	2.67879	15.4689	9.96842	12.5896	9.44882	11.7433	16.3344	8.5203	5.62096	10.579	10.7796	8.76735	8.85542	9.5126	3.65965	4.85035	6.22847	7.33479
A-dominant	TCGA-2Y-A9H2-01A-12R-A38B-07		12.7134	12.7342	14.127	4.68084	0	13.307	12.9932	4.76815	9.64038	7.13261	9.86707	7.00235	6.85914	0	10.1831	9.9817	9.58361	11.7376	2.18066	8.97085	14.7851	3.96709	6.50547	11.642	7.1117	7.63575	13.9118	11.9308	5.10083	3.09962	15.3976	10.0102	13.6751	9.83553	12.6586	16.0333	8.32888	10.6671	12.435	11.2447	8.80001	9.41783	8.37348	3.59759	8.25928	8.98816	7.14296
A-dominant	TCGA-G3-A25T-01A-11R-A16W-07		13.7945	12.4518	14.3718	6.85534	4.01594	13.7285	11.6621	6.65449	10.3373	9.02379	11.0124	7.55385	7.41044	0	9.5338	9.90203	8.57319	12.149	1.20226	8.11497	13.0417	5.68099	5.8532	12.4371	5.08566	6.71529	12.7753	10.3114	5.95756	3.45602	15.3552	11.6282	13.6041	9.1525	15.2879	18.3812	8.51623	7.48218	13.4264	10.8003	10.1785	7.52696	8.88645	3.61764	11.9739	8.45515	10.5928
A-dominant	TCGA-DD-A114-01A-11R-A131-07		16.2484	12.4558	13.4426	5.95559	6.73691	14.3192	12.5953	14.021	8.01482	9.48825	10.9077	7.16563	7.936	5.00539	9.74828	10.6701	10.6468	11.4368	3.56751	9.09647	15.4632	7.52435	7.41235	11.1484	10.5017	9.70265	15.2191	10.4697	5.42544	1.66498	14.7464	10.6886	12.6846	11.0767	12.2483	16.8635	8.87864	8.14961	11.1002	11.2793	7.79268	8.82209	8.6586	8.71684	10.5998	1.66498	6.2801
A-dominant	TCGA-ZP-A9D2-01A-11R-A38B-07		16.2293	12.1069	11.7567	3.75372	7.24118	13.9252	13.6439	13.7409	8.84397	8.29274	10.9166	7.19893	9.20851	2.51871	9.85832	10.1128	7.42349	9.6109	3.53021	9.07373	14.3676	5.27968	7.96525	13.6138	11.1716	10.0443	16.0047	12.7041	7.42349	4.08845	16.0423	11.2018	13.6473	11.3521	14.395	16.8725	8.86664	7.44775	10.9762	10.7743	8.67957	10.175	9.97351	5.44548	5.48117	4.14889	6.64882
A-dominant	TCGA-G3-A5SJ-01A-11R-A27V-07		14.2461	13.1663	16.4264	4.84281	4.00933	16.3523	13.7174	7.19352	12.0875	9.89754	12.2527	7.95609	9.91269	2.2558	11.6697	11.768	11.4601	15.1274	4.16927	8.82891	16.4954	5.47325	7.5539	13.3892	9.93605	7.87332	15.7236	13.1355	7.96701	5.91065	17.896	11.9233	16.2394	11.6073	17.269	20.2303	8.08873	12.476	11.9559	12.2051	8.33916	8.89906	9.79499	4.44412	11.5317	0	9.22759
A-dominant	TCGA-G3-A7M6-01A-11R-A33R-07		15.0848	13.1691	15.184	5.7037	9.33512	13.8375	12.7714	13.1148	10.7384	9.3615	10.9812	8.84276	8.62048	0	10.0892	10.4578	9.49142	12.3348	1.37262	9.76813	14.3526	5.48243	7.16636	13.44	10.8538	9.13962	14.7006	11.9873	5.21559	7.6472	15.5552	11.4849	14.9197	10.7836	14.5217	17.3069	9.64609	11.0577	11.0001	11.3592	9.211	9.3615	11.052	9.60913	10.3327	3.59997	7.82709
A-dominant	TCGA-DD-AA3A-01A-11R-A37K-07		11.2615	8.39629	11.9572	4.73844	0.721154	10.5715	9.18985	6.56049	7.64942	6.95671	8.52124	4.39943	5.57569	0	6.99389	6.58992	5.47411	8.72733	0.721154	8.36542	10.1289	4.4431	3.42326	7.83685	4.25989	5.6144	11.6471	9.24794	7.8772	1.84559	12.4392	8.7207	11.3877	8.62441	10.7902	14.5219	8.97612	7.21781	13.0002	9.59865	7.83685	9.33598	7.85313	4.05	8.97797	7.51752	8.35688
A-dominant	TCGA-ED-A7PX-01A-51R-A352-07		15.6913	10.4589	7.09237	1.96162	8.0578	9.38003	14.0458	11.1226	8.57043	5.67955	10.2567	2.91737	8.68948	0	3.57586	8.11861	1.8996	8.30705	5.05429	9.29352	10.6632	5.72496	5.14617	11.8138	5.73978	8.2066	14.1329	12.3123	6.23432	3.92617	14.511	12.2521	13.967	9.41277	13.2255	16.2024	8.94428	7.6107	10.8301	9.18262	7.29162	9.83737	9.28848	7.93115	9.95398	4.61398	8.80851
A-dominant	TCGA-DD-AAD5-01A-11R-A41C-07		9.98111	7.51463	7.85654	7.24423	6.8146	13.8725	8.45522	10.5834	9.3723	12.6213	11.3757	2.48151	7.00972	0	9.75057	11.0375	6.39294	7.10356	8.93528	10.1497	12.8535	3.11127	1.33817	11.7726	8.52472	7.86603	13.9349	11.3313	8.80331	11.9591	18.1284	13.747	14.4816	9.32496	13.8133	17.538	8.77842	6.6633	14.7019	8.08483	8.11695	8.4019	8.2363	3.93205	6.17631	8.44893	7.38872
A-dominant	TCGA-MR-A8JO-01A-12R-A36F-07		11.3749	7.80288	14.9912	10.2532	4.74398	12.7403	12.1058	10.449	9.313	12.6887	12.4368	8.9882	6.27857	2.65789	10.917	11.879	10.2046	10.4861	5.36501	8.807	12.8585	9.78444	7.23332	13.721	8.3971	8.94443	15.9082	11.3889	8.60536	11.0821	18.994	12.9731	15.4123	10.5334	14.9566	18.7071	9.22794	5.81729	14.3548	10.5884	7.86054	8.90159	9.49998	7.43655	3.71585	2.65789	6.85259
A-dominant	TCGA-RC-A6M5-01A-11R-A32O-07		13.5216	12.8979	16.2757	10.8166	6.19365	16.0724	14.1332	12.0053	11.3471	13.8351	13.9094	10.9021	7.83834	0	11.8214	11.3956	12.0405	12.1115	5.92566	11.0038	15.5515	9.27811	8.41882	14.9698	8.10978	10.2545	17.0889	13.2616	8.40448	10.5714	19.7664	14.185	16.0188	12.3557	15.4264	19.6654	8.85113	5.25645	14.5302	11.6151	8.30765	9.38664	9.25432	9.03144	8.25269	2.84884	7.30707
A-dominant	TCGA-5R-AA1D-01A-11R-A38B-07		15.2224	12.4935	15.7612	10.8305	5.66557	14.8217	14.22	10.4207	10.4875	12.8957	13.0078	9.95321	6.51621	0.757962	12.0185	12.9345	10.9774	12.5573	4.19196	10.9013	15.4076	8.09792	8.35704	14.7687	7.9765	9.75632	16.5013	13.1621	7.94852	9.73307	19.8505	13.5794	16.2777	10.7589	14.9591	18.9694	7.80432	5.96594	15.073	11.1001	7.61387	9.00113	9.87998	8.82327	7.33389	3.31963	4.97305
A-dominant	TCGA-DD-A4NB-01A-12R-A266-07		14.2358	11.9837	15.3907	10.455	6.16029	14.9599	14.5398	9.83899	9.07276	11.8533	12.8106	9.65342	5.26619	0	12.2399	11.5697	12.188	12.223	2.60469	11.1169	15.0131	9.09136	9.16506	14.6622	8.18343	9.78703	17.3384	13.6643	7.74889	9.23822	19.4514	14.0744	15.6276	11.9215	14.9844	18.5185	7.94389	6.23521	14.0691	11.2654	7.04998	9.87653	9.39211	8.60431	8.69777	0	6.24732
A-dominant	TCGA-WX-AA47-01A-11R-A39D-07		11.8618	6.32098	9.67786	10.8391	6.09815	14.1865	12.3976	3.9886	10.8929	13.9974	14.0923	12.3462	6.49577	0	14.3772	12.862	11.5201	8.40313	5.14261	12.615	17.389	2.97545	8.07004	14.241	9.65347	8.97852	17.4519	12.9917	9.42281	10.9665	20.1733	15.5648	15.236	11.8057	13.5886	20.8462	8.94542	8.15357	16.5374	10.1439	7.83724	9.23012	8.52912	1.71734	5.04599	3.6371	5.51167
A-dominant	TCGA-DD-A1EC-01A-21R-A131-07		7.59234	2.32423	10.4193	9.19136	1.13908	13.0278	11.909	5.31751	6.74022	12.3322	12.8268	8.69846	2.32423	0	10.4231	9.5678	11.1186	2.96599	3.74683	8.69846	16.2205	5.01179	7.76176	14.3439	9.8895	8.87386	15.8538	13.0596	8.7233	12.2303	19.8198	14.1472	11.9367	10.9302	10.0277	19.4136	7.13832	5.34623	13.5956	10.4256	8.47456	9.4709	9.94628	2.72491	10.7364	5.7416	3.46205
A-dominant	TCGA-RC-A6M3-01A-11R-A32O-07		8.24175	4.74174	13.4025	8.1035	3.97427	11.3976	12.359	5.16805	8.68814	12.9897	11.4842	6.49051	6.66629	0	7.51668	10.4939	8.45593	6.31273	4.02949	6.25598	14.1417	2.70463	5.60972	12.9229	8.10706	10.2197	14.3664	12.3544	8.38889	12.024	18.453	12.7597	12.5828	10.2743	13.866	18.8926	7.04018	7.15636	13.2406	10.4325	9.21129	8.54626	9.09153	6.10992	8.58824	4.27772	4.32263
[truncated: 34 more columns]
