# Supplementary material for: Gene expression profiles of liver cancer cell lines reveal two hepatocyte-like and fibroblast-like clusters
Source: PLoS One. 2021 Feb 4;16(2):e0245939. doi: 10.1371/journal.pone.0245939 (PMC7861371; doi:10.1371/journal.pone.0245939)
Supplement: S5 Table — (XLSX) [file pone.0245939.s006.xlsx]

## Sheet: Sheet 1
Supplementary Table S5. Gene expression data of liver cancer cell lines and primary cells
sample_tag	category	Gene Symbol	GLTPD2	TF	THPO	(AK023818)	APOH	HNF4A	SERPINA10	PAH	NAT8B	PAH	LOC105371264	F7	FABP1	NAT8	FABP1	TM4SF5	PLA2G12B	PAH	ADH6	GPC3	ITIH2	CPN1	FGA	PLA2G12B	APOB	CPB2	(T90064)	SLC51B	SERPINA1	CCL20	S100P	SLC5A9	MPZL2	MPZL2	MPZL2	APOB	KLB	MTTP	AFAP1L2	TF	TF	APOM	APOM	AFP	EPB41L5	(AI248850)	THPO
		Probe ID	230971_x_at	214064_at	211154_at	233404_at	205216_s_at	230914_at	220626_at	242375_x_at	206963_s_at	244742_at	230642_at	207300_s_at	231693_at	210289_at	205892_s_at	206242_at	224411_at	217583_at	214261_s_at	243243_at	204987_at	206256_at	205650_s_at	231009_at	223579_s_at	206651_s_at	236389_x_at	230830_at	230318_at	205476_at	204351_at	232378_at	203779_s_at	203780_at	230518_at	205108_s_at	244276_at	205675_at	226829_at	214063_s_at	203400_s_at	214910_s_at	205682_x_at	204694_at	229292_at	243193_at	211155_s_at
		Cluster	A	A	A	A	A	A	A	A	A	A	A	A	A	A	A	A	A	A	A	A	A	A	A	A	A	A	A	A	A	A	A	A	A	A	A	A	A	A	B	A	A	A	A	A	A	A	A
Blood_cell_GSM1209571	Blood_cell		3.72432	5.28207	3.73549	7.81308	4.90477	5.22522	7.02831	7.78364	4.86654	4.63076	7.21569	8.60269	5.17376	7.37993	4.3317	5.05929	5.63272	6.06931	8.21425	7.8242	7.98729	8.61208	5.46291	5.63061	4.70469	4.56438	8.96487	5.6581	8.51688	5.45447	8.46004	4.65483	7.64162	7.33187	9.1125	3.72254	9.89292	7.26035	7.50935	6.33882	3.17915	8.70868	9.92233	4.94623	3.77296	4.62116	3.96731
Blood_cell_GSM1209565	Blood_cell		3.21549	7.76585	6.38749	6.99281	4.98096	5.85318	7.55905	7.21377	7.00794	6.57558	5.52255	8.22821	4.38494	6.68792	3.03572	7.89249	4.48936	5.16251	7.21753	7.62681	7.18017	7.79204	6.72767	5.45349	7.48638	6.5046	8.15452	4.29836	5.40318	6.13499	8.26266	4.32148	3.20497	4.58982	7.80541	6.91077	8.18044	7.31703	7.14109	7.82379	4.17716	8.40931	9.73798	6.20201	3.7813	6.1027	6.29987
Blood_cell_GSM1209590	Blood_cell		3.46925	5.94064	5.28398	5.08008	8.12748	4.39918	5.74835	7.57861	4.53848	4.25748	5.57413	8.18126	5.07162	5.46976	2.68563	8.1123	4.41151	5.16626	7.59623	5.08129	7.5174	8.56853	7.35881	6.26672	3.98099	6.60748	5.18267	5.6734	8.67298	5.15964	9.55849	5.45037	5.29074	9.19045	9.57318	6.89051	8.45905	4.56364	7.07105	4.57271	2.93758	8.85398	9.83312	6.12098	3.57246	4.50312	6.83746
Blood_cell_GSM1209567	Blood_cell		4.80572	5.74426	5.94948	4.66471	7.50836	4.36908	5.5191	7.75562	3.98363	4.27297	7.47216	7.97983	4.07096	5.50338	3.73431	7.68023	6.07539	4.25501	5.42407	5.76881	7.39373	8.00937	7.62314	5.90814	3.47466	5.93084	8.51909	3.92461	5.37986	5.46216	8.11501	7.16415	5.11928	7.84512	8.76251	6.67667	8.85511	5.71969	6.46028	6.36578	7.33608	8.90615	9.35694	4.74754	5.84763	7.07546	3.79756
Blood_cell_GSM1209570	Blood_cell		4.11144	6.20935	6.04615	7.27432	7.7459	3.87773	7.10259	8.03878	7.19148	5.25388	5.3668	8.85479	5.56074	6.90637	3.69215	6.69959	4.59659	7.41676	9.39443	8.35104	9.35918	9.01576	5.82254	7.51493	3.6904	5.25889	7.6504	4.16786	5.01084	6.0931	7.57268	7.13845	4.53909	6.83956	9.63595	8.21531	8.78874	7.10845	8.2543	8.09928	5.02228	9.22749	9.76449	3.65495	6.30442	6.28377	6.96892
Blood_cell_GSM1209566	Blood_cell		4.07479	5.85834	6.97807	8.30127	6.86309	5.40852	8.1377	7.75186	4.0875	2.33927	7.42289	8.70159	5.14064	5.47218	3.52763	8.03984	6.19489	7.26587	7.50694	8.64592	8.89037	8.36528	5.56864	5.31497	4.66579	4.19556	8.73559	4.49819	5.82506	5.30019	7.36678	6.0256	4.50518	5.98365	9.36816	6.99213	9.13871	3.90812	7.80948	5.94006	5.17487	9.02211	9.64683	6.06548	5.21033	7.21152	6.04853
Blood_cell_GSM1209568	Blood_cell		3.4279	8.34122	7.45084	8.18672	7.24942	4.25771	5.27339	7.78887	4.32765	3.33361	6.90996	8.78778	5.60101	5.04352	3.2901	5.62587	4.55421	6.86213	8.44512	7.93893	9.05206	8.58191	5.54402	3.46824	3.37367	6.91368	9.27794	4.81246	6.14719	5.22659	7.42645	6.91348	3.18992	7.12687	8.50335	7.28691	9.58805	6.78918	7.72933	5.05237	4.43309	8.98693	9.23974	4.66602	4.21812	7.24151	3.49004
Blood_cell_GSM1209564	Blood_cell		3.64976	8.3352	7.19442	8.12002	7.23454	5.2034	7.579	7.41445	7.47462	7.02151	7.18276	8.70747	4.84232	7.07044	3.21595	8.00432	4.44993	6.22512	6.26112	8.78087	8.54141	9.20266	8.36817	7.40628	5.44466	4.40991	6.59087	5.96176	7.32686	4.99273	5.45494	5.65893	4.14492	4.93453	9.55516	7.09286	9.89652	5.75614	7.83962	6.83127	5.74078	9.29376	9.51908	4.67809	4.92181	5.80157	6.90725
Blood_cell_GSM1209557	Blood_cell		3.40671	5.52967	4.23726	3.8711	7.67798	4.47765	8.25075	6.22572	4.83007	4.47012	5.75963	8.68399	8.22478	4.89955	3.0368	7.74053	5.28981	3.87054	6.42047	8.07666	8.60643	8.19216	6.91615	6.32127	4.1834	2.43976	7.96883	4.38821	6.69203	4.6626	6.92225	4.93925	3.90945	3.35571	8.9967	5.04332	9.3548	5.78862	7.7371	4.66204	3.98531	9.69747	10.2617	3.96026	7.1739	4.81996	5.20896
Blood_cell_GSM1209555	Blood_cell		3.91864	5.94101	8.4717	6.72119	6.65663	4.78744	7.62636	7.56006	6.17714	3.16487	7.23688	8.25762	4.12868	5.23726	4.52646	5.45906	6.02382	5.12939	8.74972	7.21051	7.90515	7.55086	8.52423	6.52999	4.67209	4.37536	5.95675	4.46047	8.63607	4.52006	4.6224	5.26401	4.27014	5.93196	8.36621	6.42894	9.54839	3.81071	8.24427	6.8482	5.60681	9.16107	10.1217	3.90267	6.28739	3.53354	7.18307
Blood_cell_GSM1209572	Blood_cell		3.55968	5.2186	6.97125	6.93373	6.60655	2.59985	8.31809	6.75188	5.4876	1.98766	4.51835	8.34091	3.95367	5.11124	2.39159	7.57592	5.16916	7.27127	5.77158	4.30013	6.79755	7.83108	6.98077	7.06493	5.77791	5.9096	6.62851	3.39411	8.0213	5.07619	7.67771	5.12243	3.19057	6.5434	8.33796	7.28773	7.9594	5.12603	7.19818	7.54038	6.22016	9.0667	9.62927	3.72936	4.15835	7.29627	5.88176
Blood_cell_GSM1209556	Blood_cell		4.48661	5.82668	5.34032	7.40952	4.90425	4.29381	5.98015	7.85702	6.38224	2.92186	5.49635	8.77933	7.55416	7.77792	4.09051	7.3776	6.115	4.40471	5.33088	8.89187	8.59474	7.40156	6.21128	6.72246	5.02199	4.91893	6.04065	4.50822	5.91737	5.2584	8.73808	5.81093	4.82738	5.98783	9.13597	7.46342	9.46811	5.18614	8.14566	6.76029	6.3896	9.45251	10.2051	6.04988	5.36348	6.67346	6.72279
Blood_cell_GSM1209569	Blood_cell		3.7502	5.72947	7.6312	7.84233	7.43446	5.4095	7.78902	7.69016	7.33677	5.139	6.3424	8.85681	5.34091	7.90109	4.34613	7.90587	5.68282	7.30937	8.87606	8.01852	8.46148	8.78011	5.47928	7.5215	7.9877	7.66426	8.11263	4.84586	3.91079	5.90468	6.87395	3.845	4.83733	7.00708	9.17029	6.78727	10.1105	4.38216	6.22292	4.2957	6.97381	8.91564	9.81239	5.05848	5.1147	5.18758	6.57963
Blood_cell_GSM1209554	Blood_cell		3.81254	7.20565	7.23639	5.28409	4.06941	6.10925	8.22796	7.95259	6.71581	7.14906	7.70919	8.48543	6.18832	5.79413	4.25058	8.01257	5.14942	6.65694	8.74258	8.03641	8.1225	8.5984	5.96573	4.38204	8.69263	5.87671	5.64463	5.04473	5.22694	4.97504	5.57792	4.731	4.97904	6.91263	8.56241	5.3557	8.44425	3.25488	5.70008	6.06053	5.73706	9.54277	9.68313	6.9568	3.62567	4.69257	4.1533
Blood_cell_GSM290423	Blood_cell		3.95566	4.55847	4.59056	4.7173	6.58317	10.1338	8.08961	5.8204	10.449	4.34484	6.28525	7.72162	6.09077	5.04043	2.9103	8.59361	6.51041	2.63774	4.8363	3.68034	4.58566	7.09748	4.31565	4.35376	7.37779	6.50001	5.85064	3.38061	3.7886	5.12304	5.65489	6.72837	5.01603	6.87289	7.68642	6.65576	6.40754	5.72124	8.79989	3.30401	3.84758	6.84542	7.49159	6.58337	5.93189	3.55441	6.50018
Blood_cell_GSM290421	Blood_cell		5.41564	3.18577	6.48102	5.88141	6.87353	10.1935	5.00569	3.96908	10.4137	4.64991	5.15877	8.80992	5.71347	6.73069	4.47347	8.17752	4.18642	3.81133	6.79826	4.18574	6.19411	6.98873	5.60992	6.04647	6.77261	6.02116	6.98602	6.71084	6.86137	5.41187	7.78296	4.87321	6.41451	5.63911	7.51979	6.7952	4.70226	6.24602	8.55543	3.98814	3.29247	5.22126	7.65314	5.89745	4.85216	5.55185	3.44725
Blood_cell_GSM290415	Blood_cell		2.98322	4.95839	4.56519	5.1646	3.32313	2.8062	8.0609	3.91623	11.3073	4.66601	5.17712	8.5395	6.65816	8.17398	3.36901	6.86244	4.84904	3.92161	4.98854	6.43496	5.98548	7.48633	5.85845	7.35744	4.63275	2.16938	5.08448	6.93013	7.20158	3.07381	7.41751	4.77502	6.76815	6.89464	8.30083	6.8929	6.29753	3.31393	11.3516	3.27561	2.53723	6.76032	8.39756	6.47151	5.04514	5.90286	5.98615
Blood_cell_GSM290414	Blood_cell		4.85522	5.10379	6.59464	2.51045	5.95677	4.24843	7.09692	5.91402	11.4932	3.65403	5.59242	8.09838	4.3576	7.30608	2.50804	7.03762	5.16472	4.29157	5.18633	3.36235	5.23474	7.38518	6.20249	4.45694	6.20646	1.74604	7.66503	7.75285	7.21878	4.30119	7.49471	4.69021	6.1301	6.5193	7.97671	6.41404	1.64443	2.84245	11.3484	4.69422	2.97418	6.76713	7.68063	2.8345	7.19485	2.55029	4.91296
Blood_cell_GSM290420	Blood_cell		3.18136	4.83618	6.58842	4.02297	6.91555	6.0322	6.99217	3.9135	10.5258	2.82214	4.27651	8.53802	4.85635	6.90225	3.48074	4.53391	5.12859	3.9138	4.8287	3.75375	6.09616	6.63779	5.35139	7.58782	3.46154	6.4159	7.22844	7.18679	7.6634	4.52166	5.5079	4.47392	3.57472	5.1854	8.21555	6.1226	5.78768	2.18981	9.70072	5.40472	4.17437	5.59288	7.61559	3.07639	6.7524	5.06028	7.64738
Blood_cell_GSM310438	Blood_cell		6.41451	6.45107	6.78096	6.51178	3.96495	4.95854	6.37866	7.22545	3.17702	2.90038	7.45788	7.05054	6.46057	5.1588	5.06882	6.85139	4.39539	4.38121	3.02803	2.94833	5.65231	7.95332	4.19312	3.62684	3.17766	6.02285	8.30505	6.9198	7.38638	5.01022	6.70911	6.83449	5.29647	7.43466	8.48102	1.68653	7.50848	6.82071	5.53109	6.98965	4.35947	8.53998	8.78341	6.71515	3.26455	6.88184	7.42162
Blood_cell_GSM310430	Blood_cell		3.20724	6.06559	4.8926	6.25565	6.80684	6.82124	6.77761	6.65195	4.59588	4.56982	6.277	7.65909	5.5767	5.19594	2.02389	7.83566	4.37888	7.11257	4.7099	6.49947	6.68548	7.32036	6.10625	5.14685	2.97546	5.69701	8.29669	6.35768	6.87322	2.75999	3.82527	6.987	3.56861	4.9487	7.49709	4.62737	7.15159	4.14863	7.34155	4.81709	5.51274	8.85107	9.46893	7.69719	6.84785	5.84348	6.47141
Blood_cell_GSM310435	Blood_cell		3.38839	4.55064	3.6623	6.33787	2.68927	7.67209	6.00754	7.49011	6.52705	3.63235	6.5725	6.66878	4.47993	4.93758	5.75744	4.74319	4.95685	6.64424	5.1546	7.66912	7.85071	7.52596	7.23822	7.11641	7.26906	3.75855	9.80999	4.26316	7.47167	5.17976	6.60647	5.34302	4.58481	4.917	7.35504	6.73489	3.27401	4.83262	7.50788	4.72606	7.56773	8.08264	8.63438	6.66395	4.02382	7.21059	4.79578
Blood_cell_GSM310434	Blood_cell		3.87107	5.31998	5.9469	3.49304	6.55242	5.17112	6.33454	7.41335	4.92521	6.15203	6.99128	8.91583	4.48454	3.00943	4.33813	7.25689	4.37875	5.35443	5.32439	7.52335	3.99398	8.43837	5.57496	7.49307	5.1722	6.56753	9.90767	3.3444	7.07757	4.81116	3.97381	4.18459	4.07817	7.34677	7.77983	7.51139	7.96091	7.17297	7.23596	6.9288	3.88686	9.14783	8.83842	7.75342	6.86242	3.44367	3.56395
Blood_cell_GSM310433	Blood_cell		3.49141	7.41267	6.33385	3.94492	3.63728	4.0734	5.09555	6.18657	5.09217	6.43544	6.29237	7.74122	7.39378	2.79524	3.13242	7.95616	7.19504	5.05222	7.62264	7.95821	6.76383	7.91984	5.05302	5.13877	4.52181	5.8984	7.80414	3.38766	4.88853	4.32462	6.02364	4.52367	4.17833	6.97341	7.17438	6.416	7.13172	6.40197	7.05448	3.77726	5.40029	8.44164	8.8863	6.30993	7.59844	3.96329	2.8528
Blood_cell_GSM310436	Blood_cell		3.44157	3.62187	7.7727	6.49548	4.82027	3.51982	8.02327	1.71409	3.00604	3.74047	3.6048	8.12876	2.93699	4.16285	2.67969	5.98104	4.72961	2.74439	4.25294	6.88985	4.7937	7.06318	4.44077	5.92234	3.43019	2.2817	7.76547	6.89355	7.6877	4.63917	3.13495	5.80245	3.14047	6.39484	7.50791	5.49641	4.66943	4.2859	7.12669	8.19128	3.21424	8.23484	8.11471	6.94828	7.11821	3.66014	5.61796
Blood_cell_GSM310432	Blood_cell		4.91268	6.32161	4.82317	2.89516	6.59062	2.98069	3.67935	5.28858	4.91875	5.16997	7.46114	8.18691	4.33116	4.77875	4.78233	7.68042	6.91689	6.18669	5.64707	7.29302	6.05782	7.37856	7.65861	4.86065	2.65273	3.83774	5.41047	3.37405	4.58054	3.4344	4.13791	5.62814	2.61715	2.66349	7.66283	4.8304	6.69238	4.37701	2.86768	6.84798	2.82948	9.04877	9.40888	6.44652	6.81243	7.27141	6.8616
Blood_cell_GSM310439	Blood_cell		2.73318	5.29362	2.8094	1.7574	6.02988	4.01377	3.44141	3.10421	3.95341	2.18377	6.93473	7.35385	3.65081	3.6189	3.59062	6.10824	6.1885	3.17086	5.81342	1.88189	6.1387	5.44456	3.5499	6.12931	4.13788	2.93671	6.74092	3.03261	6.24801	4.559	2.58209	5.38874	3.09702	5.22265	6.34083	5.76774	6.01542	4.69084	7.08903	4.22767	1.99677	7.77783	7.66727	3.16497	3.83092	2.56992	2.35597
Blood_cell_GSM310437	Blood_cell		3.22509	5.9597	4.00503	5.59018	2.50282	3.91451	5.81639	3.55594	4.36365	1.56572	3.79067	7.67311	3.83481	3.97061	2.15205	4.08181	4.24334	4.77378	3.97642	5.61897	5.96158	5.31317	5.87844	1.88118	5.30469	1.93049	5.8862	5.3609	6.1315	2.52836	6.55241	3.30743	2.80547	6.25613	7.32299	6.63938	6.74802	3.18888	5.8994	6.81742	3.55779	7.20259	7.85299	3.59768	7.30382	2.21521	1.40081
Blood_cell_GSM310431	Blood_cell		2.46976	5.37535	3.3961	1.74522	2.86017	1.78379	5.33369	4.72429	5.98783	2.69341	3.07128	6.53759	2.90003	3.69577	3.04118	3.78554	4.16071	1.42259	6.49447	3.3875	3.12439	2.54007	4.67573	4.09036	3.58285	2.91248	3.38465	5.40247	6.9813	2.47077	3.68992	5.84408	0.663808	3.05592	6.42223	6.41348	3.16772	6.12681	6.36521	5.04437	3.4311	9.12402	9.69154	5.84125	5.59906	2.70286	1.56904
Blood_cell_GSM488973	Blood_cell		5.20866	2.90134	4.53404	4.12343	4.55877	1.57767	2.72763	3.11621	3.02957	-0.230764	3.04255	6.35506	4.10715	3.8687	2.38341	4.5343	3.52902	0.405545	2.44787	6.3701	6.46286	6.43566	3.07709	5.67644	2.41496	4.85284	6.61186	0.530057	5.28682	1.41079	2.55989	6.4195	1.33162	3.45607	6.15107	5.30068	4.57758	4.57355	6.88684	5.35292	2.45889	7.7172	8.45464	4.71539	8.1266	4.39814	1.54925
Blood_cell_GSM488972	Blood_cell		2.28462	5.2956	5.48719	4.18799	6.18668	3.61458	3.27123	5.909	6.12356	0.723806	2.78628	6.59755	6.09622	2.77643	2.34822	3.59692	6.44066	3.71448	3.69431	5.91407	5.61616	5.32831	3.49564	5.36432	2.0951	5.51173	4.75709	1.58349	4.17912	3.12085	12.676	6.29404	0.0331899	5.17304	6.6598	6.33471	6.12605	5.13845	6.9565	3.82162	5.11045	7.53193	8.09756	6.94724	7.35462	1.50525	1.63901
Blood_cell_GSM310440	Blood_cell		2.70451	4.34107	5.34947	3.34906	5.07445	3.31423	5.14301	6.20102	6.01474	2.64312	4.75683	6.53845	6.48465	5.19507	3.80261	7.29591	5.08196	2.34254	4.64467	6.27042	3.85751	3.02103	2.34741	2.86681	5.44895	1.73245	7.3968	3.70783	3.92023	7.6796	7.16999	6.42518	3.93082	6.16147	7.61803	3.17651	5.99334	5.81765	7.21477	3.68772	2.01526	7.58787	8.24623	4.95714	7.24986	2.80289	2.76115
Blood_cell_GSM381344	Blood_cell		1.66204	4.68183	5.78106	3.18234	3.26311	2.73364	2.75004	5.00704	3.87439	1.70005	2.84213	7.00174	4.13293	2.66516	2.97861	5.78167	3.84343	5.19974	6.01473	4.78243	5.72258	6.34444	6.19718	5.62928	3.91545	4.99296	5.76815	4.67093	3.97212	2.65724	4.06175	3.48973	2.86429	2.22847	7.33283	4.79617	6.23897	5.45808	5.7855	3.43178	4.07716	8.2857	8.86768	4.37579	6.15487	4.51359	3.02995
Blood_cell_GSM381342	Blood_cell		2.00986	6.95545	5.24004	4.82259	3.46366	4.78961	2.87073	5.28175	5.37126	5.54998	3.13642	6.88487	4.59915	5.34453	2.52086	5.60499	4.19765	3.75355	6.64355	6.31942	7.06074	6.78963	3.98098	6.29343	5.34639	6.46773	6.18373	4.37206	4.33688	2.67286	5.26606	4.6404	2.0154	5.31915	7.31899	5.91431	5.654	3.4572	6.26455	6.32093	0.807815	7.62953	8.64935	3.73151	5.82217	4.68656	4.79848
Blood_cell_GSM381346	Blood_cell		2.39742	6.23425	4.37983	4.72201	4.44093	3.90923	6.02639	4.53192	3.72289	5.37546	3.43341	7.24888	4.04249	1.45003	1.01924	5.61979	4.57668	2.77723	6.34979	6.19084	6.4619	6.72676	4.21624	5.641	3.87723	5.85043	5.29601	3.14239	4.45462	2.59503	4.12654	3.60906	2.48262	4.88383	6.61677	5.64606	6.54224	4.7114	5.90593	2.94233	3.11753	8.3152	8.67829	6.05087	5.34293	5.3724	5.2743
Blood_cell_GSM381340	Blood_cell		2.31519	6.41582	4.75637	0.975271	2.07458	4.31779	1.86269	3.86032	4.46116	4.18157	5.08216	7.71166	3.48419	3.41327	2.06174	5.34432	4.60909	3.73111	6.47085	5.98426	6.55101	6.52096	3.78744	6.46906	2.4511	6.13097	5.22495	2.33528	5.25628	2.41084	3.51107	4.13117	3.30477	4.52079	6.99125	5.6493	6.16503	4.73709	6.51054	3.50325	2.7112	7.79007	8.79419	6.36506	6.25341	5.13299	4.99804
Blood_cell_GSM381345	Blood_cell		1.52071	4.21291	4.48612	1.74127	5.54758	3.00373	3.25566	4.6309	3.19479	5.22628	4.26421	6.91733	5.18532	4.7094	2.28166	4.4071	6.09936	4.97962	5.60535	5.94686	6.41618	6.0005	2.58321	6.27565	3.52331	5.04896	4.90252	4.52921	5.63717	2.4762	6.47559	3.38587	1.3767	4.87871	6.2363	4.73	5.64859	3.48158	6.53444	4.89004	2.44137	8.45431	8.56508	4.17897	6.04639	4.73384	4.41504
Blood_cell_GSM381339	Blood_cell		1.54523	5.18499	3.11495	-0.236831	5.62446	3.05066	2.83931	4.49447	5.01046	4.33764	4.48065	7.23826	3.72518	1.47121	2.04052	4.66186	5.06938	3.80592	5.36435	5.92951	6.00725	6.14446	6.42103	6.46154	1.39279	5.17179	6.07943	2.83421	5.54163	2.06774	4.45081	4.53172	1.52714	4.54956	6.62418	5.66088	5.16503	5.08742	6.18413	6.6058	2.92957	8.28382	8.72088	2.20405	6.30605	5.1554	3.18843
Blood_cell_GSM381343	Blood_cell		1.70867	4.25078	2.87037	0.348692	3.67966	5.25222	4.50595	4.1854	1.75542	4.39361	3.78916	6.9462	4.20479	1.67061	2.02974	6.35988	4.33157	3.41361	5.61934	5.3838	4.99131	5.20834	3.64361	4.96479	2.72928	3.27501	5.91909	5.00802	4.53702	1.5396	3.54007	1.14752	1.49821	3.43182	5.99851	4.43756	5.29848	1.96444	6.18869	3.83988	3.53309	8.68555	9.04182	4.52692	7.07027	3.95606	2.47281
Blood_cell_GSM381341	Blood_cell		2.43771	4.90145	3.0374	1.44853	5.73396	4.56727	4.85097	4.38496	3.68469	5.34515	3.93162	6.75349	4.21357	5.16172	1.45937	6.02686	5.41186	4.82901	3.0768	6.48792	6.47101	5.90184	3.50958	5.59428	4.32749	4.81907	6.30428	4.78504	5.42692	2.24031	5.36372	4.33736	1.4724	5.11252	6.94651	5.61524	5.40045	4.95129	6.86268	6.43548	2.90274	8.42011	9.15005	6.23183	7.03321	5.46187	3.52089
Blood_cell_GSM198943	Blood_cell		2.29814	4.34624	3.5818	4.33117	2.35786	5.29881	5.08346	6.13674	2.28322	1.96024	6.78551	6.38062	3.45432	3.66561	1.98987	6.22589	6.59014	3.0985	5.05246	5.132	5.85672	7.12248	3.64223	6.04789	3.64083	5.58437	6.98834	5.5826	6.36778	3.26787	6.9756	2.22067	2.45927	5.73969	6.65282	5.47983	6.53506	1.40905	3.17227	3.34993	3.11217	7.13678	7.53639	5.27317	7.17617	5.80265	5.46599
Blood_cell_GSM198942	Blood_cell		1.69376	7.02592	4.98404	2.84233	3.96777	2.00585	2.70795	5.73693	3.58402	1.02207	6.22439	6.76085	4.05656	6.30613	1.05519	6.68347	3.40284	2.61524	6.45788	6.20823	5.33073	6.31245	3.96166	5.05848	4.92385	1.46088	5.5075	3.544	3.68731	6.61947	4.89558	2.74118	2.73873	5.65561	6.51161	6.36009	3.29874	2.31677	3.22986	6.14756	6.40629	6.89558	7.63576	5.96349	7.26763	5.16109	3.56864
Blood_cell_GSM198945	Blood_cell		2.0683	5.34551	5.98602	1.56511	3.39482	4.41465	5.88088	5.50711	2.44627	2.47228	6.39552	6.15878	3.34957	3.58626	2.94127	5.20641	4.50199	2.76439	5.62215	5.48044	6.69063	7.23189	3.65454	4.8005	3.72776	6.1863	5.53714	2.27283	6.16235	2.28741	5.9387	4.31328	2.0295	7.74358	7.59003	7.07166	5.30847	5.31519	7.55125	6.42377	2.2281	7.54645	5.22903	5.08636	7.74615	1.00707	2.20194
Blood_cell_GSM198944	Blood_cell		2.61841	3.92678	6.03523	2.65855	6.57051	2.14514	2.47407	3.13434	4.21891	5.74825	5.37041	6.80406	3.57405	3.5735	1.00585	6.05007	4.68858	2.47057	3.26864	3.11566	2.59862	6.77387	5.58784	5.67381	3.82181	5.40183	6.58592	3.05322	6.91399	3.4828	5.65334	3.43298	3.83278	7.85994	7.99566	6.12452	6.37234	6.28001	5.51211	6.34495	5.59435	6.40127	7.67935	6.37254	7.06825	3.32016	1.64892
Blood_cell_GSM310429	Blood_cell		3.01023	3.65074	3.58659	3.48226	6.76868	5.05101	5.68617	6.91156	6.72777	7.37866	6.85028	7.92489	3.39867	3.50025	4.00714	5.84576	3.91293	4.26862	5.24646	4.64874	4.36521	7.78111	4.48423	7.52382	3.02864	6.69828	8.14842	5.63213	4.10035	6.27437	6.68111	7.04104	2.92915	6.67738	7.76961	7.48164	6.92996	3.65938	3.53039	4.8727	3.44956	9.72242	9.09639	7.04883	7.18275	4.38396	4.13695
Blood_cell_GSM349849	Blood_cell		1.9998	4.98992	4.85486	2.60352	4.67979	1.72599	5.14717	3.67814	4.7504	2.79028	5.0377	7.16936	2.20339	4.44815	1.00473	5.50171	3.55543	1.55519	3.32065	2.60549	6.30405	4.52393	6.11933	2.70466	3.04294	3.16133	5.29553	0.977771	6.07553	4.37035	7.83093	4.08832	5.55734	5.78275	6.62607	3.32225	5.39284	3.48191	9.3055	4.93997	4.46655	7.86475	7.9876	5.72496	6.09648	2.21481	4.18635
Blood_cell_GSM349848	Blood_cell		3.36141	4.85646	5.491	4.89591	2.81188	1.01541	3.16757	5.0353	6.11697	2.76402	4.60367	6.98732	3.94719	5.81789	1.21087	2.92103	4.70794	4.59231	5.71176	4.86323	4.12113	5.64246	2.6871	6.47549	3.07955	4.0399	3.38825	1.1424	2.39695	3.87269	7.52061	4.1298	2.96961	5.73066	6.25091	2.72245	6.26849	3.44135	8.5355	3.131	4.55408	7.3477	8.27492	1.47022	6.02501	4.82904	2.50064
Blood_cell_GSM542578	Blood_cell		3.47183	4.68899	4.04123	5.56131	6.75681	5.10021	6.08052	3.34464	6.54598	2.72453	4.5214	5.39949	5.5295	6.09276	0.551571	6.02062	3.46924	2.95752	4.68141	5.83862	4.3693	3.41287	4.59525	5.36369	3.20593	4.25915	5.95763	1.17582	3.14857	3.59377	6.45221	5.917	1.60232	5.95185	6.91083	6.67391	6.63153	3.12981	5.73896	6.60171	5.73109	8.49527	9.0268	6.69262	7.5652	2.73129	2.15496
Blood_cell_GSM548001	Blood_cell		2.73023	6.09584	3.75817	2.15192	6.25438	4.07985	6.03295	6.14005	4.0034	4.6103	2.2082	7.50906	2.96942	5.14453	0.282388	4.83283	3.54005	2.83933	4.44054	6.70939	6.82572	3.03091	3.19651	4.88159	4.25993	5.78786	5.53799	0.577836	2.52026	3.18059	4.0649	4.07087	1.34474	7.00027	7.6309	5.13512	3.66915	2.50086	6.03672	4.94945	5.51121	6.44922	7.53322	5.49952	5.04427	4.07698	2.01882
Blood_cell_GSM547999	Blood_cell		3.30233	5.3785	3.09152	2.74081	5.2645	3.95711	6.32333	5.34148	2.03667	2.81045	2.94756	7.17878	3.80915	2.22107	3.13305	4.79853	1.99606	4.20275	5.75999	3.05068	5.21661	6.38821	3.86067	2.77145	4.86417	4.26453	4.69424	4.43504	3.40619	9.10336	3.08303	2.70768	3.14863	6.21788	7.12741	5.66065	3.90709	1.62427	6.54263	6.00903	5.86238	4.60331	7.26108	3.64014	4.39718	4.14605	2.42835
Blood_cell_GSM548000	Blood_cell		2.45267	4.95212	6.04119	2.25356	5.61677	5.13111	4.59628	5.74796	3.6265	4.92997	4.78549	6.31333	2.86455	4.17276	2.39866	6.61752	4.9658	1.33086	4.20811	6.34271	6.67886	2.39111	2.54861	4.31493	2.24472	6.1525	5.25571	2.89624	5.45581	6.60785	3.16063	3.75213	0.519602	5.89958	7.07139	5.73173	5.8004	2.29301	5.08147	5.94726	4.37842	7.06322	6.99095	3.53854	5.22725	2.02983	1.05647
Blood_cell_GSM547998	Blood_cell		4.9081	5.9655	5.13388	0.836284	5.00335	3.33617	3.11507	6.00089	4.2085	5.66083	3.4746	6.66992	3.5191	5.3658	2.87799	4.83628	4.07848	2.70105	4.87139	5.71285	4.28876	6.49153	4.56656	5.10211	5.93435	1.63278	6.64	2.89037	2.44679	9.58215	6.22296	6.05193	2.80092	2.71148	6.40333	4.04862	6.25791	2.8203	7.2912	6.16178	4.32709	6.27915	7.14259	2.36201	6.35925	5.56287	2.26953
Blood_cell_GSM154081	Blood_cell		2.95126	3.5681	2.9688	3.86494	5.0263	3.35313	4.62623	5.60954	6.17426	2.425	3.16946	6.4069	5.53728	5.49743	1.84316	4.15368	3.98047	4.7327	2.30001	5.49114	5.49797	6.25873	4.64693	6.09462	4.3454	3.7942	3.03652	3.66206	5.34277	3.03442	7.37421	3.38135	3.5871	7.21653	8.0016	6.09611	5.51731	2.35872	6.67161	4.41257	4.39774	6.21298	6.39414	2.92944	7.6897	3.20037	4.00442
Blood_cell_GSM154078	Blood_cell		2.32149	4.32577	3.10922	4.03531	5.67196	1.95683	5.83418	6.23019	6.47659	4.64539	5.24118	6.50364	4.15166	3.48114	2.44902	1.9447	4.05511	3.53228	4.02239	6.66749	3.85665	5.98888	5.79169	4.16647	1.37093	1.36235	6.38037	2.692	5.8442	2.03031	6.58705	2.29545	3.25431	8.34977	9.08654	4.71182	4.9043	3.38568	5.85167	5.8101	4.23755	5.24116	7.49793	5.14224	6.69365	1.5505	1.75131
Blood_cell_GSM154077	Blood_cell		2.62116	3.36875	3.89846	2.74598	3.47472	3.95271	5.52721	4.34131	5.88148	4.92517	2.9547	6.58511	2.28116	2.64788	2.91609	4.82298	5.01034	2.26604	5.52223	4.95747	5.25007	4.54309	3.248	5.89944	3.35349	5.49735	5.68587	3.30728	3.46448	3.45194	8.65502	2.22173	2.23988	6.70824	8.41695	2.00691	5.57468	4.43236	6.35859	6.1256	5.0467	5.40287	6.15004	5.52345	6.75503	2.62906	3.93473
Blood_cell_GSM154084	Blood_cell		3.54508	5.30605	5.81438	2.54792	4.61682	2.20802	5.13073	4.84359	4.78483	2.23561	4.94647	7.35829	2.62234	4.04582	5.61264	7.03823	3.42995	4.46827	6.67155	3.42581	3.8052	2.87668	3.18648	5.89827	1.88518	2.2936	2.8025	4.48078	5.62214	3.75031	8.71003	6.04303	1.84711	7.3588	7.88491	4.30862	6.61362	2.50039	4.8569	5.55158	5.80756	6.35425	6.67797	4.5208	7.49903	4.57477	6.06382
Blood_cell_GSM154073	Blood_cell		2.79996	3.7163	3.13305	4.52352	4.34354	6.06652	3.44831	4.50392	2.08533	5.8785	4.13551	7.39379	3.7597	6.91569	3.66067	6.75322	3.70926	3.35054	4.81488	5.84322	5.53047	3.74706	4.03484	5.8863	3.66759	5.34005	3.28932	2.93877	6.37314	2.44055	7.60879	4.07593	3.33885	8.90892	9.23487	5.66887	6.27259	1.86956	6.15462	5.80375	5.99263	7.04049	7.11929	4.62354	6.65739	4.6412	3.12734
Blood_cell_GSM153893	Blood_cell		2.04071	5.36087	3.49618	5.33584	2.5656	2.4003	5.0628	2.65053	5.11509	0.972586	3.26393	7.13976	2.90344	6.49739	4.36493	6.0604	6.71521	5.09003	5.10329	3.28912	5.28048	6.64167	3.88657	5.91984	4.7966	5.42449	5.44605	5.61922	4.84242	3.78344	9.14833	6.13361	3.59564	9.46753	9.18555	6.18012	0.687463	0.743756	5.43865	3.38971	2.66281	6.22448	6.75349	5.10069	7.36718	5.19227	1.26318
Blood_cell_GSM1209584	Blood_cell		3.33202	4.40506	4.10627	5.7524	7.55372	4.21661	4.72007	3.93456	5.6562	3.13233	5.28983	8.67586	5.78598	7.3783	2.59976	7.13416	4.74236	4.26518	7.96907	6.64346	7.83126	7.9834	5.40495	5.64218	6.26008	7.69225	7.42479	7.37269	9.1042	10.7812	9.12864	6.69403	4.24781	5.08172	8.73876	7.85396	7.07914	5.35667	7.5612	5.95335	3.80552	11.1391	11.4336	5.6178	5.01778	6.34975	1.82576
Blood_cell_GSM1209574	Blood_cell		2.88395	3.44136	5.26504	2.00606	6.31871	3.51103	7.77416	6.12222	4.10746	2.50969	3.63168	8.04534	6.02639	6.17654	2.38969	5.11327	4.16755	2.60596	7.33375	6.91167	7.63928	6.95851	4.59977	3.68592	2.16454	6.69039	6.7268	4.1531	8.13307	5.83142	8.10847	2.90744	2.09459	5.20893	7.67398	6.00978	6.45359	3.85989	5.89777	4.64693	2.13125	10.7648	11.2403	3.54445	7.66717	5.70269	3.50476
Blood_cell_GSM1209581	Blood_cell		3.38133	4.47542	3.87981	2.27456	7.1811	4.81671	4.73667	5.66333	4.57129	3.32408	3.74739	8.26429	4.85539	6.24136	2.15506	7.36443	3.5001	5.54321	7.71917	7.22943	8.01685	7.64606	5.24687	5.96271	5.84711	4.18363	7.47834	5.22097	9.05426	11.5596	9.40625	3.75442	4.12765	3.75397	8.58518	6.30649	6.78014	4.09565	7.91297	5.02512	5.65008	10.8834	11.325	6.93922	7.34684	3.26961	3.63691
Blood_cell_GSM1209575	Blood_cell		3.99936	5.96511	5.08031	2.34911	6.83477	3.25146	4.88856	5.48225	4.0203	1.72001	5.83618	7.81819	5.05663	6.1917	2.86854	5.70332	3.05728	2.85431	7.05832	6.30406	7.17364	6.94623	4.79336	6.77152	6.47893	3.97555	5.48386	4.68637	8.47853	9.55641	8.57036	5.64356	2.84058	4.06728	7.97016	5.32715	7.55274	2.20185	6.84278	3.38541	3.14652	10.1538	10.4598	4.06803	7.89178	3.28193	3.97788
Blood_cell_GSM1209583	Blood_cell		3.67373	5.8527	5.6756	2.68796	4.38719	4.66767	6.16383	6.72623	5.52027	2.86433	5.39618	7.60772	7.0032	6.5195	3.02606	7.42225	3.73462	4.75535	7.03817	8.08839	7.67011	7.69898	5.88012	6.85569	5.94882	6.46396	7.13663	5.22759	9.14748	9.16561	8.98087	4.33627	4.1615	5.64178	8.62363	6.48237	7.32776	2.52732	7.78405	6.37165	3.87355	10.5677	11.1017	5.73772	8.12152	5.07056	6.59142
Blood_cell_GSM1209562	Blood_cell		3.37688	7.04494	5.5593	3.6282	6.85593	4.07932	5.38206	5.63868	6.94298	3.76103	5.30215	7.91818	4.89207	4.31268	2.72504	7.07534	4.15693	5.7011	5.86059	7.06869	7.92839	7.59411	5.74268	7.21206	4.71767	5.76402	5.58408	5.27312	8.73234	11.3814	8.55371	5.3029	5.83869	3.89748	8.59727	6.83946	6.09341	3.76238	6.56148	6.03846	3.97375	10.3693	11.3303	6.8523	7.73625	6.20499	6.25887
Blood_cell_GSM1209573	Blood_cell		3.02271	7.2026	3.51675	2.28952	7.39437	4.52453	4.78351	6.22746	2.49735	2.522	5.81359	8.07624	4.85844	5.04131	1.62864	6.91848	3.93039	4.37733	7.32931	7.17242	7.48062	7.57969	8.00392	6.50453	6.68753	5.55159	8.12584	5.19176	8.49167	10.6256	7.01228	3.6871	2.7023	5.11756	8.83533	6.90675	7.39106	5.6948	7.66111	4.78177	6.02777	10.7767	11.2543	4.81501	8.32572	3.28675	3.25188
Blood_cell_GSM1209563	Blood_cell		2.90469	4.91059	3.14221	4.23848	6.31124	3.75236	3.63058	6.03792	5.48147	2.34198	5.72776	7.68537	5.55589	6.90908	2.05487	6.94735	4.68138	3.27724	4.84625	6.01785	7.62167	7.23419	3.80304	4.84159	6.66642	3.80384	4.08076	4.26744	7.95013	12.3557	8.95271	4.29024	2.11063	5.54296	8.02014	2.71064	6.64503	5.8658	5.22198	3.82533	2.91055	11.0987	11.3824	4.89007	7.24211	6.15255	2.05405
Blood_cell_GSM1209576	Blood_cell		3.43132	5.89354	5.65664	1.57658	4.97412	3.57256	5.98758	6.31972	6.54132	3.79086	3.63114	8.19945	3.40508	6.83819	2.57343	7.01371	4.12053	1.4927	5.43718	6.77623	5.23466	6.58929	4.54819	3.71615	4.6734	3.56183	7.91539	4.49891	7.54263	5.4355	8.9629	4.16597	3.41966	5.35845	7.61207	6.24141	2.58043	3.78217	6.7801	5.7025	5.63685	10.9728	11.3991	4.25613	8.01007	5.84256	5.82365
Blood_cell_GSM1209561	Blood_cell		2.47282	4.15516	5.09813	5.06733	6.60072	3.81902	6.76485	6.35898	4.8355	4.30247	5.668	8.20901	6.59261	6.40284	2.24353	7.03924	4.12952	3.17037	4.02497	5.97048	7.52621	7.31517	6.70511	5.14086	6.27974	4.52728	8.30802	6.78491	8.03707	11.7613	9.33215	3.99526	3.2001	5.03888	7.5529	5.23565	5.90682	2.6241	5.73222	4.81486	2.2952	10.8224	11.1269	6.16137	7.63197	2.94771	5.57377
Blood_cell_GSM1209582	Blood_cell		3.14718	7.29769	3.96472	5.64623	7.03407	4.64779	6.75161	6.43726	3.93586	5.75665	4.68778	7.96827	6.17925	7.05105	2.14664	6.34892	3.47611	6.55792	7.48587	5.89142	8.67738	7.98211	7.33603	5.42248	5.25401	6.71796	7.88252	3.5688	8.82027	8.10396	9.50749	4.82933	3.89368	5.79773	8.64751	5.57807	6.14973	6.12815	8.17178	6.91315	5.00692	11.1167	11.4206	6.7669	5.60805	6.27803	6.72719
Blood_cell_GSM1209579	Blood_cell		3.50691	7.10006	6.43793	4.14402	7.52412	3.8086	4.75743	7.1215	5.94835	5.95458	5.17299	7.52915	5.76262	3.99335	2.53317	6.87566	3.73454	3.99559	7.70917	6.85821	7.57134	7.12038	5.76693	7.17624	2.63032	4.46566	6.64774	5.55852	8.99738	4.28489	7.66824	4.37878	3.25096	6.52264	8.86046	5.44699	6.77826	5.37681	7.8534	5.39847	4.06482	10.2888	10.9054	6.31383	8.11587	3.2016	2.46362
Blood_cell_GSM1209578	Blood_cell		3.17668	5.11278	4.99278	5.59528	7.20031	3.65827	4.57249	6.13657	4.81377	3.92268	6.12006	7.29963	5.39233	3.28016	1.5789	4.99267	3.3752	4.30254	7.81985	6.63065	7.87419	7.992	5.63542	5.86701	4.16045	3.97117	6.10467	5.31297	9.04567	3.66324	8.32641	4.09845	4.46978	5.94755	7.61454	6.35881	6.55655	5.92146	6.66068	4.34338	4.54304	10.5664	11.0069	6.21251	7.79375	4.51901	6.1179
Blood_cell_GSM1209580	Blood_cell		3.1796	5.42563	4.92598	4.30526	7.37814	3.94568	6.0647	6.8229	4.09995	1.70519	3.85411	7.62889	4.98269	4.58951	2.12954	5.51358	5.1715	6.51196	5.25911	5.66002	7.09385	7.45231	6.43183	6.74671	7.33482	2.67006	7.49953	6.51266	8.20267	4.87529	6.9191	3.34124	4.44652	6.90988	7.93361	6.13634	7.6524	5.86384	6.65736	6.99388	4.10723	10.7772	11.334	6.43211	6.59642	3.32736	3.36229
Blood_cell_GSM1209577	Blood_cell		3.78832	6.28181	6.033	4.46801	5.37933	4.83413	4.53545	6.93941	4.28287	3.89372	6.14876	8.08681	4.72166	4.11254	3.32338	7.52823	5.02553	4.45275	7.52786	6.6816	8.50847	6.94149	4.60045	6.73224	7.01711	4.5446	8.40241	5.683	9.25471	4.82171	7.42288	4.4162	4.44434	3.46495	8.29825	7.18263	5.35279	6.19391	5.72806	5.96929	4.21584	10.3601	11.3905	5.59998	7.47903	5.07319	3.50996
Blood_cell_GSM372815	Blood_cell		2.21872	6.6026	3.49151	5.41091	6.70557	4.85295	5.78745	5.82626	3.32069	1.22246	5.55482	7.68369	4.13726	6.51172	1.66327	2.76294	4.90843	3.40287	6.89428	6.59034	7.48506	6.57473	6.35934	6.33657	6.41411	4.09404	6.23605	3.76582	5.71632	4.31053	4.7567	3.31453	2.87816	6.73344	7.70701	3.75657	6.20293	6.08464	6.71993	3.78709	5.30003	5.17644	8.06166	3.94698	5.02051	2.59809	2.33286
Blood_cell_GSM372814	Blood_cell		2.62681	6.56552	3.32192	2.63595	7.33533	4.98987	6.31597	5.94455	4.28776	6.07168	3.98611	6.81487	3.74943	6.6975	2.89583	6.16061	4.35128	2.64771	7.29771	6.29601	7.18688	7.06304	6.81431	6.31319	3.91281	6.00671	4.15815	3.27934	7.04937	2.99519	4.81946	5.78223	2.27693	7.09967	7.92662	6.95935	6.40221	2.56828	7.19188	4.51475	4.06601	7.18213	8.04663	4.18724	2.57942	5.55715	4.86126
Blood_cell_GSM372805	Blood_cell		3.86662	7.01281	3.95243	6.67624	6.74693	4.32318	6.74438	3.19209	4.76027	3.09551	4.96922	6.7973	3.70648	6.84853	1.06611	6.44661	4.92524	5.14326	6.75033	7.51702	7.75332	6.42166	6.64756	3.16271	3.9109	3.76865	7.44358	5.33478	4.01203	4.70037	5.48653	4.63678	3.95728	7.6774	8.04745	6.01581	2.83307	4.82995	7.2171	3.91478	3.01116	6.66793	8.78231	4.45851	4.20169	5.77562	3.32105
Blood_cell_GSM372812	Blood_cell		3.70243	3.7735	6.34658	5.99138	6.7474	5.29018	2.77234	3.52352	5.98251	5.71418	3.61068	6.87641	3.0017	3.62567	1.61838	5.0294	3.08309	3.44792	7.64057	7.79432	6.92286	5.37608	7.07576	6.5385	2.14377	5.99715	8.01777	6.87737	4.1999	3.17847	6.85404	6.692	3.62089	7.01415	7.17191	5.64274	6.28081	5.05662	6.42526	5.31408	6.90287	7.82644	8.55869	6.04787	5.15792	6.29444	4.81477
Blood_cell_GSM372802	Blood_cell		4.57529	5.91982	6.157	4.01962	4.44555	3.86869	5.58709	5.54284	5.995	3.14683	3.77045	6.78073	4.80766	6.05046	3.47713	6.98321	3.13359	2.43417	5.78831	7.72305	7.38597	6.94279	4.93284	4.05506	5.56643	5.57744	2.92973	3.2646	4.59606	4.78595	8.68315	4.59314	3.01383	6.6332	8.08244	5.5606	5.95547	5.89286	6.41074	4.40169	5.83983	6.10581	8.29532	4.57547	4.25911	6.28322	6.47067
Blood_cell_GSM372801	Blood_cell		2.79229	7.25395	6.50718	6.11357	4.5045	4.65673	4.70093	5.31428	6.26872	5.43798	3.6544	7.75153	6.80733	6.32625	3.11441	5.34886	5.22973	2.98173	5.66559	4.52475	7.27339	6.9665	4.4588	4.97232	6.11827	6.59838	4.71678	3.29561	5.06634	4.52347	8.03841	4.54865	3.35966	6.56591	7.54447	7.21346	6.66967	4.18922	6.67045	4.64002	4.7725	7.37302	8.38847	4.40936	4.01774	3.76529	6.07526
Blood_cell_GSM372807	Blood_cell		4.03282	6.85968	6.24774	5.85485	5.85252	6.2677	6.2773	6.03825	5.51137	5.10175	3.29281	7.0691	4.9286	4.67825	1.98699	5.47433	4.23339	2.18776	5.78606	6.80388	7.38096	6.64074	5.66678	5.78274	6.59559	6.78616	7.00391	2.59354	3.34768	3.87051	6.53439	4.31689	2.98516	6.42627	8.0079	3.78486	6.09822	2.43996	6.94295	4.00418	6.59287	7.70246	8.48291	5.42883	2.6491	6.03844	2.70249
Blood_cell_GSM372806	Blood_cell		3.32281	6.81883	4.01841	2.79824	6.27151	5.46826	3.34706	5.14926	6.23425	5.57882	2.9898	6.17345	4.07042	6.55175	3.18585	7.10555	4.38716	5.98453	5.37489	6.57006	7.34967	6.21632	6.24001	6.26434	3.69838	6.50794	7.2999	2.69109	3.95263	4.622	4.29505	4.59062	3.12194	6.51587	7.56211	6.6667	6.44293	5.86333	6.78076	4.96679	5.82809	7.05171	8.15159	6.1031	1.90925	5.49929	3.78067
Blood_cell_GSM372817	Blood_cell		2.48648	4.57138	6.41132	5.53778	6.87626	4.20909	5.36401	1.53037	5.50411	5.35935	2.7175	7.1883	4.07376	6.91779	5.49209	4.1243	4.14309	3.02343	4.40513	6.68308	6.39666	6.61763	6.90765	5.80601	6.63007	5.51598	7.79934	3.79096	6.89571	8.21103	7.93194	4.11134	2.94703	5.44012	7.84745	3.16882	7.0229	5.41639	6.24551	5.88015	5.49988	7.2788	8.4484	6.10586	7.02031	5.10106	5.11243
Blood_cell_GSM372808	Blood_cell		3.35862	6.48209	6.30004	6.54329	6.52471	2.52037	6.10031	6.0683	5.19853	5.22202	4.11842	6.48965	6.68688	5.05721	2.32405	3.99795	5.80358	5.89025	4.35414	6.69167	6.58381	6.0779	4.12413	6.54402	4.64151	5.28948	6.04094	4.29513	6.78545	7.10846	7.53499	4.28693	3.11033	6.50789	7.46509	4.03498	6.81357	4.9321	6.9652	3.515	5.76408	7.25831	8.44783	3.97018	3.91674	5.14296	6.09944
Blood_cell_GSM372811	Blood_cell		3.11267	5.50459	6.56908	3.50069	5.19173	1.91495	4.26159	5.86673	6.88285	1.11655	3.93005	7.15534	3.93523	4.64975	2.04521	3.85454	4.66221	2.17895	4.98715	4.05432	6.68779	4.05886	3.77049	6.11096	6.75984	3.11335	5.87795	3.05589	4.85524	3.50944	9.93086	4.74092	3.62361	6.81608	7.19712	5.45587	4.21796	6.14595	5.66973	4.436	5.44891	7.84665	8.12679	7.00806	5.43651	5.79121	3.09428
Blood_cell_GSM372809	Blood_cell		2.81383	6.83123	5.80208	3.3004	5.91893	3.22592	6.24787	6.29575	4.69051	2.13699	3.6683	6.03672	2.72815	3.32824	4.17055	7.07306	5.47816	6.0723	4.03652	6.26071	6.89617	6.70851	5.92099	4.24586	5.54076	5.81141	7.21172	6.75592	3.54625	3.38588	10.1362	4.37866	3.14483	5.68497	7.47352	5.76445	2.78952	4.46422	5.76027	3.43804	5.814	6.9364	8.07515	4.08426	3.59969	2.19846	1.04597
Blood_cell_GSM372800	Blood_cell		2.24564	3.5048	4.40157	0.706758	5.76715	4.88697	6.05304	5.9852	5.42687	1.17961	3.35623	4.86562	4.23678	5.42956	3.53356	6.27681	3.645	3.71395	5.45932	4.06349	5.38488	6.53275	3.9976	4.46305	4.06451	4.54422	5.13491	2.9108	6.90532	4.77416	9.03928	2.42702	3.69568	6.71446	7.88147	4.60991	5.25911	4.92969	5.70838	4.2727	6.72303	7.16316	7.96135	6.27992	3.29422	4.07308	3.22159
Blood_cell_GSM372818	Blood_cell		2.23669	4.51953	6.20668	4.51245	6.65451	1.87364	3.93916	6.4872	6.93091	2.89343	2.7902	6.35247	4.54361	6.1886	2.94181	3.06821	4.68612	5.63635	3.13552	6.5244	6.70996	6.87514	6.46522	6.06432	3.22947	5.52497	6.1244	3.94784	6.75377	5.40364	5.33874	5.52364	3.48868	5.62633	6.77798	3.2544	6.49138	4.30638	6.62073	6.33722	6.32348	7.22603	7.92738	5.90874	4.46711	3.29787	0.723972
Blood_cell_GSM372816	Blood_cell		3.48781	4.45879	6.31007	3.34594	7.12947	3.98244	4.60346	6.5351	6.25301	4.73761	3.97953	7.50178	4.68701	6.26925	2.49709	6.44721	3.0081	4.91601	5.73056	6.6369	6.62762	7.2852	4.29284	5.90186	4.1514	4.91185	5.78188	4.20072	6.86437	4.32106	4.79793	5.12003	2.12956	6.56623	7.98353	7.02349	4.65129	3.80847	6.82375	4.05122	6.51395	6.93993	8.08574	6.42607	2.89838	3.92666	2.51532
Blood_cell_GSM372810	Blood_cell		3.11205	4.43019	2.92617	5.13431	7.11756	3.24447	6.06366	5.82603	5.76667	0.453358	3.94485	7.52849	3.41327	6.81356	2.40108	3.6197	3.58219	4.3657	6.30591	7.39873	6.83201	7.23546	4.51368	4.72956	6.32234	6.13417	6.7944	3.20282	6.47825	3.37191	8.42224	3.70413	2.81346	6.62749	8.18372	7.37059	6.42648	4.7439	6.51137	2.9798	3.4698	7.53736	8.49499	4.35554	5.66407	5.75344	3.3797
Blood_cell_GSM372803	Blood_cell		2.39613	4.75647	3.13275	5.24712	4.71949	3.88387	4.74532	5.90452	4.03124	1.11348	4.47866	7.00147	3.2385	6.28025	2.4981	5.15332	3.75794	5.51002	5.47782	7.64087	7.3506	7.46451	4.56944	6.55234	4.83922	2.50063	6.72168	2.93618	5.96724	4.30734	7.84372	5.12876	3.2146	6.30935	7.59805	6.69081	6.18818	4.95175	6.47795	4.43335	6.68651	7.21941	8.3791	4.49105	6.28146	6.54952	2.16189
Blood_cell_GSM372804	Blood_cell		3.13507	4.96758	5.52722	6.3646	7.36676	1.99839	6.49779	6.02068	3.36267	2.95314	3.63729	7.02963	3.00306	6.07043	1.73344	6.42389	4.73722	3.5243	3.20511	6.63631	6.80297	6.58901	6.6631	5.88908	6.28144	5.52507	4.42277	2.60087	7.15223	3.21433	10.6266	4.8587	3.11716	6.50776	6.8277	6.87857	6.88064	3.47509	6.89374	3.9315	6.8706	6.80563	8.09136	4.87329	6.31532	5.42939	1.55569
Blood_cell_GSM372813	Blood_cell		3.03675	4.24434	2.33575	2.49742	8.08659	4.63286	6.64135	3.88707	6.01959	2.73772	3.65067	6.71986	4.81845	6.72129	3.16116	5.04025	5.23787	5.47143	4.61221	4.17655	7.51335	7.23476	7.5132	6.99673	5.29771	1.14641	6.74569	2.4885	5.69194	2.3671	11.0835	4.95166	3.65226	6.98523	7.59113	7.47368	4.42798	2.96124	6.8451	6.65458	7.03341	7.80771	7.40839	6.9931	4.25145	5.01422	2.5558
Blood_cell_GSM279584	Blood_cell		5.22882	4.72541	6.00484	2.97964	7.3291	3.82142	3.88384	5.59422	5.52736	2.26947	4.72049	7.81938	4.3808	3.97918	2.66797	6.34403	3.88821	4.24496	5.53799	6.83386	8.03205	7.50608	6.47797	6.51061	5.9122	6.07166	8.8495	5.10797	7.22952	3.92961	4.67269	5.73836	2.16973	5.06339	8.0683	6.97191	6.60188	3.89681	6.93413	4.63147	4.63192	8.52265	8.64035	5.66852	5.93189	5.86054	2.19015
Blood_cell_GSM279579	Blood_cell		3.05642	4.51135	4.49577	5.15093	6.16274	3.80903	5.52854	5.6086	5.16653	3.00152	4.29257	6.9701	4.40505	4.47018	1.83593	2.94307	4.32521	6.04114	5.39688	7.79295	7.71379	8.08806	7.15428	6.02885	6.24727	5.77783	9.47429	5.51019	8.49643	4.90908	5.02861	7.56827	2.8258	5.25671	8.41706	6.2375	5.44253	4.91991	7.59322	7.11393	3.38659	8.21363	8.9943	4.79883	4.98021	4.9406	5.84112
Blood_cell_GSM279583	Blood_cell		4.66983	6.8222	5.54801	5.63421	6.88794	4.15188	4.85496	2.65473	3.20008	2.26016	4.33574	7.55643	4.85348	3.27851	2.88349	3.52756	2.63349	5.8632	6.29909	5.76339	7.4874	7.31627	5.98451	6.20347	5.49808	4.59153	8.40282	4.07911	7.94513	3.83214	4.4113	5.4334	3.12412	6.07472	8.39151	6.50834	5.41157	3.09384	7.14693	6.57083	3.92629	8.13482	8.96992	6.18559	6.88846	5.60548	6.12706
Blood_cell_GSM279573	Blood_cell		4.50574	6.45358	3.69954	3.41597	7.6505	3.22391	4.82925	6.55567	5.16467	2.24985	3.57146	7.44198	3.42303	3.80357	0.680195	5.63654	4.02012	4.83366	6.51773	7.56729	8.12635	7.24064	4.48234	4.15532	5.95242	5.98049	8.67905	3.45055	7.36675	4.29465	5.61684	4.70293	2.37962	2.2802	7.2685	5.45284	6.06102	4.85363	7.43713	6.40008	5.89845	7.04553	8.60151	4.20382	5.99911	1.98419	6.05916
Blood_cell_GSM279572	Blood_cell		3.31128	6.45113	4.74783	4.38108	5.45315	2.40152	5.76345	4.73963	3.8947	1.76473	5.12028	6.09563	3.52619	5.85967	1.83417	6.13203	3.49509	5.33009	5.14495	7.09444	7.79267	6.43217	4.83311	4.09966	3.4718	5.02704	7.57639	4.49476	8.11294	4.54151	5.37292	5.21347	2.56257	1.88762	7.38592	3.11794	6.30401	2.77197	7.60496	4.2273	6.41565	7.82607	8.48733	6.22031	6.45612	3.78879	5.83024
Blood_cell_GSM279576	Blood_cell		3.13321	5.96906	4.74007	4.24279	6.86952	3.4206	5.76938	5.15494	4.48301	1.59053	4.11762	7.03683	4.4621	3.78067	2.59471	4.69443	4.55522	5.06832	5.12478	6.65597	6.33411	6.54345	3.91928	5.35031	5.5746	4.34921	8.58929	3.23889	6.46681	4.98327	6.22169	5.49097	3.61209	4.61713	6.914	5.63894	5.71598	2.23418	7.16454	5.19475	4.35622	8.40113	8.61415	5.49415	6.53743	5.20136	2.19832
Blood_cell_GSM279575	Blood_cell		5.11431	6.87709	4.84056	5.21539	5.57144	2.63009	3.67778	3.61189	6.09524	1.76954	3.97062	7.32382	4.73614	2.56995	1.21354	4.11856	5.77036	4.39699	4.71567	6.74546	7.47527	6.04417	5.88172	6.55964	6.15007	1.18701	7.59555	3.51774	7.445	4.09326	7.14536	5.13467	2.49757	5.61493	7.44808	4.68222	5.926	2.61131	7.37201	6.4329	3.79143	8.24621	8.55266	5.49173	6.01592	2.28597	3.28623
Blood_cell_GSM279582	Blood_cell		2.28389	4.33521	3.67696	5.31456	6.24836	4.40518	6.58512	5.18565	5.87414	3.1639	6.01421	7.8259	4.53805	2.93222	1.72776	2.06069	3.63877	2.91505	4.70136	7.03063	7.66269	7.33735	6.51549	3.59365	6.66484	6.21004	9.32284	4.75965	7.04496	2.42349	3.6526	5.46125	3.36459	5.25145	8.05934	5.21741	4.171	4.21222	7.00518	6.42358	3.931	7.41122	8.41249	6.23075	7.35523	4.0924	4.56776
Blood_cell_GSM279581	Blood_cell		2.854	4.95295	3.81537	4.95762	6.65539	3.26418	5.65557	5.38148	6.46253	3.37043	4.13906	6.51833	3.8314	3.86483	1.41389	5.70774	5.03879	2.44678	5.45681	7.96535	7.87783	6.89443	4.57657	4.7464	6.42871	5.83311	8.66947	2.9381	6.17378	2.91525	4.6556	4.77342	2.99104	6.00916	7.77745	5.73048	6.20785	2.62375	6.24734	7.10883	6.21553	7.78278	8.62339	6.08027	5.85037	5.92269	2.48445
Blood_cell_GSM279578	Blood_cell		2.78022	4.39972	4.86043	4.23568	6.05257	4.36258	5.70489	5.13208	3.74196	1.66702	5.06637	6.97526	3.23933	3.10961	1.68239	4.00774	3.91094	2.09958	6.28418	6.00874	7.30053	6.61485	4.9248	5.45596	7.11732	3.62238	7.89642	3.52545	7.42818	5.86421	7.59207	4.06875	3.16739	6.57081	7.34747	5.93746	4.02536	1.06592	7.00105	5.1228	2.26542	6.99204	7.84607	3.53735	6.0981	4.19457	4.12906
Blood_cell_GSM279577	Blood_cell		4.97905	6.48302	5.23608	2.75259	4.00836	3.76345	4.38441	5.6395	5.96785	1.83663	4.17946	6.93754	3.72083	3.08882	2.74401	4.03696	2.93654	2.75582	5.75764	6.19281	6.95188	6.5831	6.17117	5.28099	6.31941	5.06587	7.24262	3.19262	7.10106	8.46381	6.5351	4.96238	2.74021	6.16093	7.53984	6.23748	3.70036	2.61862	6.03679	4.87504	2.19788	7.47706	8.1536	6.36765	4.60077	5.40577	4.56615
Blood_cell_GSM279580	Blood_cell		5.88152	6.28676	5.68699	2.46981	5.85741	4.1785	6.25875	5.71257	4.21603	1.375	4.68318	6.05894	3.04317	3.01849	1.6417	4.98799	2.48948	2.03933	5.03554	6.58216	7.44045	7.1068	5.34146	4.1769	6.82855	4.57946	7.0201	2.88245	7.26824	5.3237	5.9235	5.09885	2.86775	6.16828	7.74739	6.40814	5.16855	3.79169	7.7749	6.43585	2.70741	7.92294	8.69839	6.11621	6.30761	4.1947	3.98054
Blood_cell_GSM279574	Blood_cell		4.02098	4.58463	5.39312	5.13713	6.23789	2.68864	3.59742	4.31772	3.78189	1.94535	3.67408	6.63891	4.0531	6.17197	2.24061	3.50622	3.71674	2.57659	4.47789	7.95377	8.17362	7.11437	6.96081	5.27604	4.73295	3.82298	8.31214	3.86681	7.65966	6.08142	6.71448	5.74644	1.37048	5.45077	7.22938	5.94227	5.63098	2.52834	7.79284	4.42029	4.935	7.80275	8.73167	6.12964	5.53514	5.63169	6.22775
Blood_cell_GSM1209599	Blood_cell		3.0042	6.30508	5.6279	6.23085	6.21091	2.93958	6.11438	5.94205	3.90797	1.84946	5.65143	7.03486	3.7076	6.76869	2.70111	6.27074	4.07697	2.49043	4.57123	4.16271	7.27349	7.11532	6.32926	5.00594	3.21205	3.05321	4.14616	3.02799	6.69966	2.60172	5.37884	3.75264	3.17444	3.34005	8.46821	5.54192	6.01974	4.77077	5.65274	3.29111	5.23981	8.72923	9.60935	4.28598	3.0702	4.43743	5.05504
Blood_cell_GSM1209596	Blood_cell		2.53602	3.62826	6.20631	1.47439	6.23535	3.2469	6.81139	6.25135	4.06684	2.36867	5.50266	7.39858	4.74471	7.257	2.54962	6.40359	5.07797	2.94925	5.61808	2.9039	7.80231	5.7987	5.00465	6.5158	3.63512	4.56036	7.17195	2.46394	5.6178	2.34381	6.38489	3.84489	1.78171	-0.903055	8.09428	6.46091	6.45752	5.16036	6.32086	5.99544	3.61097	8.28466	9.39892	4.70735	5.97214	5.44871	2.29354
Blood_cell_GSM1209597	Blood_cell		2.85456	7.52007	5.80238	2.59967	5.47477	3.71067	6.11111	6.11894	2.73628	1.87756	5.44446	7.29873	4.31519	5.19971	3.18705	6.1561	4.64101	2.9328	5.27589	6.49604	5.31208	7.26836	4.91144	6.1678	2.57508	5.03849	7.61704	3.35691	7.89526	3.16845	4.17231	4.34007	2.24845	4.87751	7.93724	5.42224	6.38109	3.5176	5.83887	3.05613	4.31934	8.57812	8.84716	5.15556	5.73683	4.76468	5.10289
Blood_cell_GSM1209598	Blood_cell		2.27212	4.01091	6.52862	4.58382	3.98013	3.21715	5.96439	5.72167	3.79089	3.41236	4.79359	7.06985	6.46555	4.26119	2.15465	4.60071	4.09314	2.33243	3.36162	4.44658	7.41477	5.64974	6.83528	5.79407	4.99473	5.86412	6.30883	4.75469	7.11272	3.4899	3.48089	4.22379	3.20191	2.30219	7.44286	4.29388	3.87469	5.16921	5.4458	2.58381	1.87763	8.42604	8.96716	5.73524	2.61003	4.99388	3.1269
Blood_cell_GSM1209593	Blood_cell		3.21233	4.19425	4.69794	3.28358	6.3111	4.60608	6.88462	4.76573	6.05453	2.79924	5.84887	7.42051	5.81106	6.96633	2.50698	7.24177	5.22994	2.98139	5.42407	5.71511	7.08331	6.91011	7.34234	6.65951	4.09917	6.05579	7.71414	3.45691	5.94662	4.1495	6.09985	3.6043	2.28853	5.49896	8.4344	7.58695	3.53926	4.44512	4.49668	4.85974	2.2399	9.02662	9.48038	4.46578	2.49313	3.40231	4.65315
Blood_cell_GSM1209592	Blood_cell		2.72911	4.37442	6.50345	3.64151	6.85827	3.62209	3.93556	6.29159	4.23913	3.24551	4.77667	7.65241	3.92039	7.15822	3.31048	5.18839	4.13929	2.94012	7.14246	3.54882	6.39685	6.57087	4.72114	2.96627	2.71008	1.49747	7.79473	2.51989	5.83413	3.94678	4.46842	2.96218	3.47576	5.10361	7.98153	6.37251	6.1166	3.12735	5.87354	4.96364	2.05292	8.19129	9.36535	4.56358	3.86056	4.2869	5.57692
Blood_cell_GSM1209594	Blood_cell		3.28974	7.18446	5.49461	2.95476	6.9407	3.44811	7.0948	6.20146	4.62252	5.17144	5.55929	7.35538	4.10581	7.44037	1.91065	2.54117	4.6232	5.63794	4.74451	6.10695	7.02162	4.59121	6.51842	5.86988	5.20888	6.60717	7.88593	3.41194	6.63588	3.83133	3.82981	6.04098	3.69484	4.02462	8.67289	6.63043	6.17704	3.5487	6.14687	3.27058	3.91656	8.91599	9.64636	5.99095	3.21372	6.09639	4.55071
Blood_cell_GSM1209595	Blood_cell		3.70262	6.2722	6.37065	7.38658	4.78009	3.87213	4.64985	7.15855	5.05489	4.38337	6.57599	7.88225	4.94805	7.72316	2.94398	7.78819	7.59994	4.43776	5.72868	5.29301	8.27562	7.24253	5.52927	5.73168	3.89995	8.12498	8.83421	4.4344	6.2183	3.8832	10.2686	4.31047	2.77357	6.06073	8.85079	5.97986	9.58011	5.34097	7.16374	7.48884	3.92067	8.74546	9.60565	5.54017	2.60679	5.59777	4.51677
Blood_cell_GSM1209591	Blood_cell		4.6877	7.79264	4.38706	8.14749	3.34305	2.64252	7.78815	7.3012	4.81667	2.26601	5.83613	8.60201	5.37408	8.08518	2.77433	8.20974	5.76839	3.94494	4.91252	5.19336	7.9979	7.66027	7.24	6.04437	4.17477	4.06576	9.07596	3.455	4.51042	4.48015	7.15979	5.49652	3.63792	5.06812	8.75308	3.14902	9.35062	2.82611	6.51421	4.48068	3.76532	9.76974	9.85969	4.75145	2.11203	6.10737	3.15282
Blood_cell_GSM488977	Blood_cell		5.96354	6.46918	5.29113	4.4777	6.22547	2.34217	1.49076	5.03041	3.83424	0.529728	4.27759	6.21013	2.17761	4.81343	3.11652	5.60381	3.51166	0.0630472	3.53731	5.28207	5.61315	3.21724	3.79742	1.4221	3.1568	3.68332	6.30437	1.5844	5.27039	3.68407	15.8906	5.86097	5.55528	7.75997	7.48355	5.06321	3.64783	3.77218	5.74988	4.60414	6.73305	7.66865	8.19096	6.0224	5.80768	4.6783	4.91153
Blood_cell_GSM488976	Blood_cell		2.50049	5.60171	3.76809	4.65656	6.11663	3.759	2.62473	4.6057	1.95361	4.42133	3.80894	6.39225	4.8078	4.7494	1.23783	6.44095	6.28803	2.43908	4.84243	4.86248	3.28914	1.34276	6.20338	3.6963	2.74872	2.48655	5.06438	5.35904	6.81587	3.64483	15.8989	6.48789	1.71635	6.41193	6.86643	4.7882	4.67745	4.4632	5.54961	3.40887	6.57631	7.20518	8.08578	6.6981	5.28773	4.50586	-0.0225588
Blood_cell_GSM556647	Blood_cell		2.81071	7.21996	6.92397	4.28212	4.89184	3.01157	3.29869	1.1133	1.81206	5.07249	5.28134	3.6546	4.1101	5.08206	5.13442	6.11892	4.72383	2.04429	6.01274	5.75253	2.63442	4.84738	5.80197	4.02606	4.07636	4.09735	2.61028	5.31909	9.21678	13.2519	10.0908	5.5512	5.02557	7.879	8.5241	5.89577	4.35064	3.28436	5.83667	2.25633	3.50099	7.2638	7.62969	5.01962	3.93871	5.8943	4.79508
Blood_cell_GSM432177	Blood_cell		2.73991	6.06958	3.92236	4.45516	0.930934	3.32301	2.10296	0.802579	1.69145	1.96326	5.01364	6.1171	3.7629	2.55001	1.58732	3.95358	3.84654	3.60296	5.19681	5.6479	6.08394	6.07713	3.13943	5.68735	2.47814	4.86161	6.72274	2.54509	7.85762	3.87088	11.1838	7.02816	4.99416	8.81334	7.83187	4.10308	2.60076	1.2061	4.48227	3.78488	2.40669	8.0579	8.19074	6.12114	5.51233	4.42094	1.8026
Blood_cell_GSM432175	Blood_cell		4.20902	5.85535	2.87916	4.35031	5.69131	5.0282	1.71535	3.08241	2.42284	3.15791	4.98981	6.70543	5.78395	3.37755	1.64139	4.19832	5.80974	4.09495	5.05437	5.98826	6.32099	5.06046	4.0372	6.46367	3.21233	1.66624	4.56865	2.7796	7.56772	2.68304	11.2024	4.07563	3.38015	9.16227	8.1134	3.37304	4.33169	2.11886	2.41826	3.42309	2.54627	6.2204	8.21948	6.40083	6.87776	0.578533	2.34118
Blood_cell_GSM432179	Blood_cell		4.26832	5.94869	2.04687	4.0132	5.5743	4.9915	4.6407	3.48771	2.62401	0.80206	3.78976	7.39434	5.42478	4.52839	2.07573	5.59513	3.99377	1.4896	6.80701	5.0401	6.99643	5.33971	3.26414	5.40077	5.38118	2.15871	7.12484	2.99493	9.33546	2.16611	10.1011	6.61127	5.19047	6.4402	7.07339	4.81087	4.61525	3.62494	1.28582	5.15368	3.3544	8.26602	8.89839	5.12216	4.40077	3.59042	1.90521
Blood_cell_GSM432178	Blood_cell		5.82314	5.46359	4.48649	4.77475	2.73398	4.93342	3.84491	4.27814	1.84463	1.35798	4.99656	6.76767	2.69691	2.58892	1.01391	3.85789	5.03635	2.24699	6.00703	2.7677	6.4028	5.35443	3.56374	3.91459	2.23483	4.92884	7.03329	1.57362	8.39611	2.73129	10.1546	7.15238	2.52739	7.20069	7.27628	3.50622	2.01621	1.46736	-0.0736657	5.64555	1.89068	7.70517	8.30678	6.46986	5.54445	4.51406	2.94988
Blood_cell_GSM432180	Blood_cell		5.98062	5.44414	3.53075	1.33288	4.51216	3.60881	3.43984	1.33595	2.21796	-0.298355	4.48824	6.45341	2.50133	2.7718	2.02343	5.21545	2.27075	3.05748	6.28503	3.16101	5.9487	4.98873	3.70481	5.17676	4.96514	4.03415	6.21385	0.642894	9.19124	1.76602	10.2053	7.18868	0.899788	6.08846	6.53788	3.83254	3.3235	3.62996	4.28383	5.73595	1.93434	8.19265	8.56488	5.54015	5.66384	3.9058	3.80786
Blood_cell_GSM350086	Blood_cell		4.62635	5.34973	3.28734	1.63935	5.90425	3.83876	2.48144	3.52399	2.6926	4.30626	4.11931	7.20545	3.41878	6.24783	4.38249	5.52025	6.07581	4.43794	3.40147	5.94713	5.64913	5.92365	4.42586	5.57933	4.50032	4.03064	5.63858	2.11384	8.76776	1.42763	10.7608	7.90441	6.36666	8.16416	8.65431	4.26417	2.97423	1.78571	5.58477	6.15255	1.53424	8.30394	8.65751	5.8825	4.26064	2.02258	5.09271
Blood_cell_GSM350085	Blood_cell		5.27928	6.92784	2.72108	1.97989	5.71592	5.63972	3.24175	0.976249	2.55549	1.58083	3.58967	7.55401	1.58965	3.00928	1.07637	5.63153	6.8326	3.35428	5.84828	6.13643	6.85004	6.27638	6.53321	5.40363	5.31328	2.29873	6.50298	1.50979	7.55223	4.5804	9.48765	7.20736	7.03653	9.0165	8.14189	4.83096	6.14567	3.99846	5.17276	4.85684	2.25586	7.86787	8.74379	6.20749	6.26007	4.50111	3.11595
Blood_cell_GSM350084	Blood_cell		3.4016	6.17303	2.09846	0.0907999	1.22083	1.38621	2.85667	5.33986	2.42601	0.551525	4.15475	7.21826	1.60864	3.41448	0.728243	4.2308	4.10883	3.85747	6.42678	6.30235	5.61815	5.17229	5.45291	5.17459	5.49802	3.70359	6.7644	0.575283	7.99585	2.24573	10.6563	7.1009	6.91034	8.74626	8.2682	5.90486	1.35655	3.47705	2.32604	5.54196	1.00324	8.20615	8.36679	6.23796	5.23775	4.98327	4.83905
Blood_cell_GSM432176	Blood_cell		3.45661	6.47654	2.82795	1.67819	6.08658	3.23855	2.78053	4.7393	1.77478	0.212691	4.47798	6.64485	3.68651	4.74042	0.914832	5.90505	2.67908	2.31542	5.35831	5.60477	6.55652	5.04631	4.08859	4.25567	4.98484	5.2588	6.48759	2.41571	7.81974	3.80164	10.3674	4.61479	6.31213	8.77151	7.89475	6.05402	2.61715	2.09203	3.88898	3.89265	2.1534	8.21987	8.42246	5.55074	5.71555	1.32111	2.0865
Blood_cell_GSM299556	Blood_cell		3.71885	4.1761	2.09959	2.45073	6.14131	3.40813	4.22481	5.8769	1.69855	1.94069	3.44661	6.51039	3.20626	4.88329	2.5964	3.72747	3.13202	0.648099	3.86218	3.08947	4.02528	6.05578	3.56491	5.26304	1.1873	0.521598	4.75101	2.4346	7.72687	4.57336	8.87774	6.2407	6.0528	8.2842	7.6964	4.70783	1.24489	1.66244	4.52772	2.27682	2.11569	7.25333	8.38917	5.20957	6.87505	1.55794	0.668288
Blood_cell_GSM178556	Blood_cell		6.13074	6.79002	3.59841	4.87831	5.83551	5.63239	3.62826	5.45786	2.70726	0.893712	3.17281	4.07266	3.72548	2.57674	2.99303	6.38806	3.15562	4.17867	3.7137	4.9114	5.61489	6.09181	3.68732	6.61095	1.34438	4.89826	5.93982	3.7324	9.72951	2.08653	14.9982	7.5762	5.3128	7.57448	7.61444	5.60665	5.84312	2.85396	5.75999	3.46335	1.46563	5.88306	6.80523	5.37156	6.6867	4.44754	5.33757
Blood_cell_GSM299561	Blood_cell		2.56454	3.24939	4.98089	3.06412	4.18248	3.41298	3.68943	3.49242	3.37372	1.0128	3.61542	6.81817	5.90295	2.38509	1.99654	1.30894	3.32936	2.44213	5.20343	4.87447	5.53751	5.87112	3.2199	3.73524	2.76004	3.90444	3.66244	4.86653	7.63627	4.62946	9.91064	4.23857	4.96758	7.80857	7.86723	2.55745	5.3128	4.05609	2.86361	5.5497	2.88363	7.71827	8.58035	5.78817	5.43212	4.1986	1.08748
Blood_cell_GSM178558	Blood_cell		2.33976	4.36088	1.99265	3.42083	2.92803	2.75371	4.01111	6.84677	5.22702	2.61261	2.63074	7.09174	2.38993	4.98194	1.89699	5.92989	2.95365	2.33897	3.0477	4.81107	6.71644	7.38901	3.66365	4.52235	3.40761	4.76084	5.83919	5.53684	8.49431	3.17081	14.9378	7.57692	5.49261	7.21071	6.86479	5.19697	5.12448	4.8584	5.85095	5.80622	3.62055	4.37691	7.41734	6.1104	5.99525	5.84053	1.64454
Blood_cell_GSM488979	Blood_cell		1.68474	5.41294	2.75074	3.50998	5.09245	5.02043	4.80837	4.77517	5.33933	0.780133	2.8798	6.95272	1.82766	4.9488	2.27086	1.73288	3.66681	1.40579	5.39345	5.43666	6.14613	1.09002	5.90157	4.80351	2.33698	1.95384	2.23584	1.35739	7.38442	1.98666	13.519	4.68218	4.59373	8.35905	7.23291	2.9781	2.18601	1.16004	6.00922	3.84866	1.798	7.39535	7.857	6.443	5.96719	4.66028	2.94851
Blood_cell_GSM178553	Blood_cell		1.85821	4.1383	5.19713	4.6097	6.11729	3.61076	5.34424	5.38459	6.22193	2.22685	3.82158	6.09983	2.60445	3.41558	4.15884	4.32303	3.21024	6.118	3.60477	5.47001	5.85969	4.0159	6.62707	5.52925	1.85358	1.85699	5.85968	1.80059	7.55295	3.00048	14.0278	6.93647	4.64904	7.93812	7.40856	2.60774	3.46545	2.63505	5.05755	3.15046	3.09245	5.4419	7.38958	5.33873	6.24588	5.0617	2.40753
Blood_cell_GSM178552	Blood_cell		2.06761	3.41244	2.53548	2.3899	3.58547	4.24151	5.16385	4.18076	2.39494	1.15723	3.21922	6.06484	3.26523	5.734	2.6892	4.58485	4.64711	0.761598	3.32314	3.85114	6.47443	5.55606	6.19772	5.3454	1.24773	3.61576	5.19925	4.61026	7.23747	3.81543	12.6356	6.23482	1.65009	7.60692	7.17269	5.91673	1.1872	2.97656	6.16342	5.60118	4.4413	6.13272	6.81992	5.1912	4.63966	2.18668	-0.363723
Blood_cell_GSM178549	Blood_cell		3.19569	5.51677	5.85291	2.59857	5.79895	2.64597	1.98064	5.70518	6.73888	-0.824298	4.47083	6.17067	3.82531	5.98408	2.71006	5.88208	3.60858	1.97924	3.60827	2.81384	3.85336	3.27331	3.08336	5.00638	4.54137	6.06929	5.99555	1.6141	7.39391	3.39998	14.745	7.77625	3.84317	8.19462	7.28547	3.51972	3.04598	2.05473	5.88373	2.42556	5.39513	4.42496	7.53713	4.95087	6.20975	3.39387	0.997757
Blood_cell_GSM488978	Blood_cell		1.35601	2.92804	4.75159	4.08746	5.23412	2.79475	4.8209	5.10626	3.26819	3.9684	3.33076	6.98745	2.41814	2.35992	5.73904	5.57051	3.0764	2.08309	3.09359	6.02925	5.52672	5.81383	3.53853	5.40008	4.77502	5.13113	5.65901	3.59907	6.88683	2.87782	12.5731	5.5172	6.24767	7.90621	7.46544	3.51967	1.79363	3.18271	4.75298	5.07773	5.4875	8.00606	7.89375	6.16413	6.43461	2.13401	2.74826
Blood_cell_GSM178557	Blood_cell		3.33026	6.99066	5.90226	1.00703	3.78302	1.79926	2.70558	4.32785	2.24429	2.57072	2.07442	6.79187	2.34615	2.90872	2.35253	5.86352	2.9532	5.16988	4.32232	4.89708	6.28443	5.35162	3.89939	4.39262	3.42507	1.17236	3.62603	4.58128	8.91902	3.82665	15.232	6.92437	5.17063	7.7702	7.92461	4.34843	3.58413	1.63265	6.23486	5.00453	0.293455	6.51807	6.37683	5.71967	6.80891	1.48521	2.15701
Blood_cell_GSM178551	Blood_cell		3.27557	2.88649	4.75654	4.44444	5.14538	3.53503	5.38232	4.68762	6.02639	4.20686	4.08562	7.39469	2.33129	2.19488	2.34148	4.0848	3.80748	3.11053	6.07322	0.562281	5.61066	6.50561	3.57148	6.35504	1.88676	1.45063	6.23977	5.47263	7.58695	3.82453	14.2701	7.31374	5.62384	8.75916	7.65186	4.97148	1.19255	0.870762	6.34161	3.48115	2.24034	5.93744	6.81143	6.13932	5.13202	5.63683	2.08633
Blood_cell_GSM178550	Blood_cell		2.50268	3.54658	4.74814	2.02129	3.86783	3.36335	5.92963	6.0699	6.38068	2.43423	5.34014	7.10275	3.12808	2.96135	2.0281	6.28855	3.79879	4.24691	3.61177	5.57641	5.65466	6.06599	4.12032	4.31703	2.20244	2.80476	6.71397	2.30789	6.94583	3.84899	14.1843	6.80985	5.96702	7.99027	7.74518	5.62674	5.55751	5.61321	6.47984	2.87601	2.5151	6.50818	7.37252	5.69134	6.64454	1.6758	3.29769
Blood_cell_GSM140247	Blood_cell		2.84437	4.72894	2.53512	4.69086	5.13995	3.41157	6.68366	6.55692	6.9021	3.85798	5.4519	8.18459	4.52786	6.06203	3.04544	3.786	6.33124	3.07422	7.60973	3.72364	6.12805	6.91309	5.84788	5.77219	4.02852	3.49751	6.43072	3.50315	8.37913	2.46908	10.5692	6.95484	4.77093	8.07796	8.49821	6.56589	4.86051	2.97309	7.84368	3.6023	6.41245	7.0633	8.26462	6.31362	4.0791	2.92906	6.67968
Blood_cell_GSM140246	Blood_cell		2.56449	6.51546	5.605	1.07483	5.03207	2.57567	5.74904	5.99559	6.83031	2.04605	4.79711	7.97141	2.98424	5.13669	1.35457	5.87291	4.86411	2.72732	6.04778	3.50937	6.03146	6.58382	4.80482	4.68789	2.84473	5.27439	5.17633	2.75257	7.69318	2.08615	9.48043	7.54743	6.43877	8.45888	8.10556	3.72165	1.72995	4.17159	3.73016	3.66709	4.99681	7.10553	8.00949	3.83552	5.82258	5.33119	2.93663
Blood_cell_GSM178555	Blood_cell		6.69868	6.95922	4.18378	4.33163	7.48075	3.69258	4.72874	6.33319	5.68697	2.4708	5.01708	6.08224	3.85833	6.46454	2.27305	7.42055	3.98562	6.70384	3.34063	6.47937	6.15329	5.54215	3.21313	6.67615	3.90686	2.71473	7.11332	5.58319	7.75869	3.16703	15.3297	7.08101	6.36794	6.70617	8.2943	5.0074	6.47574	3.75496	6.16983	6.49923	3.17832	4.68032	6.94902	5.98011	6.58408	6.36714	3.40489
Blood_cell_GSM178554	Blood_cell		4.63339	7.17775	5.49937	1.99101	6.79263	4.23228	4.16014	6.50385	5.48654	5.16385	5.41957	7.08771	3.96895	3.20263	2.85857	4.5437	4.30544	6.23729	4.07557	3.33188	5.82313	6.34911	6.63099	7.47113	2.4362	2.45696	6.51109	5.93488	8.36839	2.46252	15.451	7.38985	4.81648	6.98002	8.37267	4.53874	4.22112	1.48438	5.29636	3.09766	6.01932	6.02536	7.36681	5.05878	5.95549	5.20626	4.04552
Blood_cell_GSM140249	Blood_cell		3.62956	3.69161	4.94939	5.04825	3.39128	3.07388	3.16723	1.69589	8.89619	1.51644	5.1414	7.95379	3.48327	5.95126	2.74142	6.91412	3.91904	5.29717	4.87917	5.80361	4.46933	6.64868	3.83108	1.795	3.04399	6.0763	6.85449	2.20066	8.23558	2.37145	8.75662	6.6978	7.11956	8.68999	7.84395	2.4672	5.78669	4.38465	6.72855	4.23402	1.61515	6.89989	7.75037	5.57792	5.75942	5.71135	5.65568
Blood_cell_GSM140248	Blood_cell		3.61062	5.26229	4.00769	1.62038	5.88065	2.54102	5.34884	6.1118	7.19876	3.14558	5.43415	8.42345	6.22207	2.80285	4.00947	6.16769	5.09781	4.24497	5.00334	4.32488	6.62721	6.14233	4.37006	6.01112	3.24443	4.17364	7.28883	2.88557	8.64622	2.87334	9.67375	7.52191	6.46553	9.143	7.94898	4.1848	5.71546	6.25164	6.72303	4.62153	3.32315	6.96892	8.42734	7.14446	4.54174	6.58727	3.97128
Blood_cell_GSM140245	Blood_cell		2.99525	5.19821	6.19209	2.84334	5.0636	5.59202	5.7305	6.34922	8.81965	2.10046	3.96518	8.14903	6.18013	6.91051	3.42916	6.53265	7.20345	6.51776	4.38919	4.33439	7.7114	3.7921	4.61052	5.04966	3.11432	3.3771	4.02986	3.28248	7.90563	2.9917	10.8678	6.86881	7.12671	8.41512	8.38889	4.9758	5.69893	5.41264	6.20477	5.8708	6.87929	7.64428	8.18125	4.33785	2.37831	5.97438	5.073
Blood_cell_GSM1209559	Blood_cell		3.40841	6.60835	4.85166	6.81045	7.99568	3.83974	7.18004	5.78682	4.80891	2.03031	3.63894	8.37134	6.01372	6.51097	3.61083	5.25984	4.68879	2.58182	4.63214	5.43176	7.1239	7.26792	7.71622	6.21362	5.73859	3.79825	7.6341	3.54175	7.50082	4.87703	14.8286	8.07091	6.37161	8.5237	8.95453	4.29618	6.34982	5.71377	5.24511	5.19704	3.86859	7.68615	8.425	4.61666	4.32566	2.9319	4.11334
Blood_cell_GSM1209558	Blood_cell		3.28109	6.15836	4.75436	6.17639	7.83981	4.22619	4.58237	6.61735	3.9626	4.05614	5.46707	7.29876	4.05939	6.7307	2.65571	6.24162	4.14173	3.29179	5.24427	6.68006	7.96524	7.75842	6.30923	4.67944	3.88857	4.55714	7.36748	2.81401	8.21724	4.10975	13.7574	8.16418	8.04239	9.40454	8.78984	6.00977	5.88597	1.84643	6.27987	4.61407	2.38938	7.01825	8.42289	6.14282	4.04523	5.30358	4.67895
Blood_cell_GSM1209560	Blood_cell		3.91589	5.38222	5.35982	6.0818	6.6703	4.74737	5.20023	7.01335	3.43093	1.5842	4.28526	7.43115	3.8143	7.91038	2.75425	7.22772	6.58973	4.53723	7.64586	7.12908	7.51727	7.67529	5.78757	4.74789	4.47067	4.74563	8.12631	4.49274	7.1679	3.72972	14.9704	5.78885	6.79868	8.66116	9.1569	4.54167	7.53412	2.07913	5.63487	3.77342	2.8255	6.92645	8.40293	6.22446	2.53753	3.05079	2.73128
Blood_cell_GSM1209587	Blood_cell		3.5235	7.42975	7.39277	7.52918	3.17702	4.66364	4.97469	7.75556	4.9152	4.21157	4.35378	7.85901	4.20049	5.66072	4.06927	6.4919	4.83978	7.10169	8.21953	7.53224	7.90454	8.3618	7.48262	6.38571	6.16019	4.37273	8.01515	4.90518	8.60472	3.63559	14.3589	6.51321	7.67834	9.17935	8.72801	6.75997	9.07711	6.04641	6.46863	5.99625	4.06894	8.29073	9.35724	5.00933	4.69692	5.71972	6.06621
Blood_cell_GSM1209585	Blood_cell		3.0842	5.14954	6.22146	4.69562	6.48927	4.30015	7.00172	6.58274	5.32357	2.36591	6.19582	7.29984	4.13653	6.80023	2.55504	6.96791	4.40194	5.32551	6.47454	5.58612	6.58552	7.55104	7.42623	7.17208	4.24184	4.28215	7.19539	3.78369	8.1809	3.53949	11.7458	7.17688	7.58118	8.74006	8.94846	7.1151	7.71044	6.15318	4.06173	2.81613	3.72175	8.9932	9.72116	3.95678	5.49981	4.40147	6.05046
Blood_cell_GSM1209589	Blood_cell		3.20974	4.79892	5.98679	6.15948	4.33346	2.62688	4.85664	6.69841	4.58248	1.85448	4.75402	8.07429	4.02852	7.50641	3.16592	6.24438	4.85722	2.98908	4.91585	7.23088	7.22359	7.57301	4.71697	4.24734	3.27702	3.62174	6.98645	2.73167	7.58093	3.50029	11.1836	5.69482	6.82104	9.24906	8.21189	6.83987	6.93894	4.5962	6.11447	4.29877	2.81218	9.2037	9.88653	5.69361	5.4844	4.68846	6.34405
Blood_cell_GSM1209588	Blood_cell		3.96456	5.35248	6.71352	6.64387	4.30833	3.64932	5.48077	7.30248	4.63783	3.17722	4.96517	7.47474	4.7676	7.53096	3.12295	7.95551	4.70583	3.66089	5.72636	4.91435	7.98768	8.51515	4.99097	7.20389	4.42573	3.55342	7.39355	4.7689	8.78466	4.55052	10.6867	5.33792	4.62872	8.56697	9.09974	4.32008	8.24108	5.57846	5.75216	5.00992	3.21071	9.28774	9.73368	5.24394	6.02892	3.91647	5.08655
Blood_cell_GSM1209586	Blood_cell		3.85175	7.14579	3.26395	6.13348	7.21728	4.67904	6.0697	5.93922	5.14441	6.07359	6.72252	7.92293	6.49049	7.31291	3.41513	7.33259	4.04948	6.32243	7.24673	4.64238	7.32159	8.13937	6.40151	7.81501	7.25577	4.56494	7.89019	4.49246	7.32357	4.03193	11.0458	6.64151	6.98172	8.62748	8.70242	4.63037	7.20316	3.39205	6.42139	4.44702	3.85752	9.34063	9.99601	6.52166	3.9973	6.23806	5.15823
Blood_cell_GSM422109	Blood_cell		7.57076	7.92289	7.10991	3.45552	8.13731	3.96772	4.85124	2.36927	3.77278	4.52227	6.04513	6.68707	4.36739	8.22396	3.1695	7.91852	5.51638	5.05474	5.93573	7.59391	8.53671	8.1776	5.85469	5.24829	3.99033	5.69077	8.75132	3.72997	8.87977	4.28292	9.02477	6.26668	7.12006	9.96515	9.1337	8.05772	6.77076	6.31208	2.812	7.07908	6.19706	7.97449	9.48027	7.88322	6.05115	3.19122	3.82466
Blood_cell_GSM140244	Blood_cell		2.49806	6.21628	4.24849	2.60782	4.82017	4.46176	5.64114	3.90266	6.79896	2.80095	4.86017	7.47217	2.29715	6.18749	2.67088	6.69058	6.71848	4.98523	5.01071	5.593	4.15671	6.04249	4.46223	3.73962	3.92211	3.00427	6.43544	1.64931	7.79939	1.80234	7.78358	7.33227	4.06149	8.33647	7.71755	5.46364	5.07465	4.14783	3.82632	3.00561	5.83166	7.5944	8.06913	5.17506	3.67335	1.85199	2.1308
Blood_cell_GSM422110	Blood_cell		6.17183	8.93413	7.47833	4.78733	5.47395	5.34461	6.94248	7.91994	5.86957	6.13508	5.47991	6.24014	6.78083	8.62875	4.45808	8.00523	5.74616	6.9487	6.35117	9.07	7.79456	8.32186	8.27562	4.34422	7.64627	6.39771	8.19219	4.28427	8.65686	4.02363	10.683	5.93048	6.78095	7.92645	9.0802	5.76673	5.77382	5.56158	7.24037	7.05386	7.85125	8.48793	9.43136	7.4772	5.39801	4.73442	6.50805
Blood_cell_GSM422112	Blood_cell		5.80756	8.26587	6.7694	3.18672	7.28317	5.45631	7.29682	7.32031	7.6126	3.68089	5.11853	6.4075	5.64898	7.09818	4.14232	8.21957	8.01239	4.94897	7.29875	8.21721	9.23785	8.76951	7.23433	7.24596	6.97062	7.82918	8.97616	5.06826	9.62828	3.94067	9.31672	5.51205	3.87914	8.31953	8.86563	8.09549	6.30571	4.57663	7.93746	5.58405	7.51854	6.26652	9.61165	6.04971	2.36711	6.84435	2.92656
Blood_cell_GSM422111	Blood_cell		5.98545	8.70547	5.21547	2.8392	5.75057	4.35074	4.37298	6.12511	6.62838	5.99699	4.65347	7.31453	4.88507	6.09498	2.98049	7.65688	4.47811	7.12836	8.18318	8.04768	8.52657	8.01242	7.28083	4.83899	4.9063	5.0944	8.26519	4.55331	8.95363	4.21423	9.43663	5.67448	5.31167	8.05468	9.00672	7.46469	7.55971	5.58636	7.38717	5.12191	7.11337	7.91191	9.19589	7.32921	3.4363	6.88295	6.49982
Blood_cell_GSM422116	Blood_cell		4.94738	6.06444	7.57845	3.5629	5.58951	4.25605	4.54552	5.08663	5.23303	3.0336	4.37167	7.41255	7.55879	5.68808	4.61429	7.28667	5.65451	6.80045	8.011	8.35933	8.91239	8.19801	5.2362	5.6009	7.32236	6.93052	8.5013	6.38205	9.75217	4.43019	7.01159	5.94841	4.14983	7.74577	9.18963	8.50538	7.27665	6.48695	7.1052	4.99379	7.37258	8.96396	9.3407	4.73208	2.4117	6.64489	7.16469
Blood_cell_GSM422114	Blood_cell		7.69464	8.06568	7.41644	4.44276	8.32634	3.71568	4.69586	6.7791	4.7165	4.22404	5.28797	6.72153	4.66943	7.25813	5.26465	6.1794	5.55452	4.34578	5.3931	8.43565	8.44544	7.40547	5.64572	6.5989	6.82636	7.51524	7.56373	4.05723	9.46418	4.21727	8.91137	6.29323	4.03267	7.74505	8.9554	8.22283	7.96225	6.32381	7.05517	7.79191	2.9274	8.41461	10.0267	7.4306	4.39956	5.62588	5.66471
Blood_cell_GSM422113	Blood_cell		6.60127	8.4452	6.057	4.36876	5.24767	4.73117	3.26226	7.17996	6.59828	6.49867	5.69203	6.74904	5.01909	6.71736	3.19938	6.44673	5.79445	3.72049	5.79425	5.88908	8.19528	7.81325	4.96367	4.32492	6.84143	5.78433	7.9842	3.18463	9.14326	3.76746	8.33585	7.45579	4.42642	7.86176	8.1226	7.52101	6.33183	4.63384	6.90112	6.30977	6.84541	8.36022	9.4658	7.32048	2.4026	4.1722	4.00909
Blood_cell_GSM305440	Blood_cell		1.90998	5.82029	4.74596	2.08118	4.09316	1.69059	4.97898	3.20362	2.14956	0.670923	4.96625	6.75095	5.30789	3.50155	2.23247	5.1589	4.62126	3.0769	3.60553	2.11294	5.18719	2.55949	2.96577	5.19278	1.16213	4.78811	6.72451	1.53848	6.67265	3.71701	6.32328	6.9376	5.5977	7.40626	7.41271	2.36411	0.842474	3.61954	4.25897	3.51629	4.64971	6.68234	7.54483	5.48654	3.97409	4.90305	1.19474
Blood_cell_GSM299562	Blood_cell		2.50304	4.09018	6.23371	2.01939	6.57893	2.09458	3.95242	5.62278	4.72661	1.64748	5.03276	6.85485	3.80768	6.65159	2.29161	5.37478	4.69552	1.51658	3.50098	3.60323	4.85219	5.12716	3.86346	4.09051	2.29565	5.7014	5.59337	2.16391	6.27723	3.75863	6.44791	4.74696	3.23591	6.13353	6.50631	4.92894	4.35236	1.60691	5.22773	4.35867	3.13056	7.42	8.22482	3.99183	2.81336	5.02359	2.32082
Blood_cell_GSM299563	Blood_cell		2.49772	6.79522	5.74956	1.60692	6.33678	2.02482	5.92037	5.53478	5.5829	1.32391	5.01606	7.02353	6.53571	4.09548	2.28425	6.76457	4.29091	4.67114	3.67556	3.02353	5.85017	5.2511	5.56301	4.63651	2.15075	4.67666	5.18118	3.99735	6.90598	4.4882	7.93392	4.45275	2.40923	6.44736	6.55734	4.50696	2.21035	2.21565	2.70239	5.34319	2.75226	7.3475	8.08469	5.28432	3.54978	0.926511	3.73747
Blood_cell_GSM305438	Blood_cell		2.2823	6.50459	3.24982	5.49401	3.62241	2.15756	6.17682	4.81977	5.46176	0.991412	4.85133	7.27147	2.93687	3.26436	2.31416	5.17887	3.80412	4.54	5.66948	6.31136	6.90619	4.38864	5.69278	5.36053	4.51931	5.37545	6.63367	1.39001	7.24469	3.666	3.86634	5.93304	6.77213	8.25374	7.52246	5.95343	6.0202	0.365771	4.17434	6.05012	2.67896	6.14906	7.8761	3.86816	2.9818	5.52553	3.00777
Blood_cell_GSM299558	Blood_cell		2.35006	6.5425	5.10444	0.877847	5.23237	3.9808	2.98391	4.2284	3.86336	2.34403	3.31597	6.55908	2.96274	4.52125	1.08717	3.55708	4.04192	1.16491	2.72647	1.35341	5.05714	4.08029	5.83519	4.86997	4.69074	2.92763	6.02429	2.4932	6.38857	4.02395	6.1428	2.28492	2.64807	7.2732	6.31158	4.56295	3.74265	3.83164	5.50978	1.87149	2.46617	6.67887	7.75778	5.96467	4.96963	3.22921	0.151184
Blood_cell_GSM299557	Blood_cell		2.10574	5.4552	6.00074	5.99869	6.38229	2.38101	2.36802	4.14114	2.51115	5.33922	4.45276	6.36921	2.87675	5.11159	1.60253	5.22198	5.64144	2.85893	4.00018	2.78919	4.45555	5.27087	3.45183	5.06553	4.17326	3.00673	6.23531	2.17907	3.97038	3.90328	5.88112	3.50147	2.76944	6.40664	6.4822	5.31539	3.96838	0.289526	5.74266	4.42832	5.16794	6.97629	8.0356	4.03279	3.93682	4.06267	1.61484
Blood_cell_GSM181934	Blood_cell		3.54129	6.53292	5.94549	4.20642	5.19935	2.40104	3.8533	5.32835	2.66072	2.6581	3.88633	7.00839	4.13317	3.62643	0.639681	4.97544	3.43381	3.43229	4.24077	3.89849	6.89492	5.66844	5.76924	6.6213	3.31142	3.72102	5.34298	2.51375	5.35696	3.03984	6.9153	4.48784	3.27356	6.22463	7.10384	4.54799	3.73083	5.05585	5.15364	5.51977	5.42055	5.47719	7.55619	5.25005	4.41378	5.19768	5.03506
Blood_cell_GSM181932	Blood_cell		3.10826	7.0039	4.16877	3.31526	6.1528	4.18347	3.96566	5.81325	5.89531	2.41243	5.84885	7.79344	3.83281	4.8065	2.33961	5.16788	4.69449	3.48611	5.11022	4.58234	7.09835	6.51958	7.31537	3.68809	3.0877	6.00765	6.44072	3.15976	4.77834	4.76498	5.41897	4.00037	3.37781	5.40985	7.23833	5.41016	3.8045	4.53259	5.90406	6.59821	2.74655	6.81907	8.19829	5.17908	2.93649	4.72864	5.14499
Blood_cell_GSM182004	Blood_cell		3.71925	6.54889	5.33537	2.84758	6.09785	3.18269	4.29918	5.54119	5.4626	2.33161	5.73496	7.75487	5.37669	6.2648	2.55503	5.89647	4.59021	4.88794	4.90834	7.11691	6.27793	6.99921	6.17434	4.29682	2.72889	4.80761	2.82482	3.20287	4.36931	4.35007	8.02982	5.09125	5.14043	8.01271	8.60755	4.67266	6.08486	2.45795	6.45753	6.95068	4.50343	7.82919	8.72612	5.83855	1.10153	5.87392	5.63626
Blood_cell_GSM182003	Blood_cell		3.36265	7.45347	6.45887	3.33142	5.7184	2.71642	5.85603	6.27108	3.866	3.19162	4.99135	8.18035	3.7108	4.6829	3.52178	6.37548	5.43935	2.26507	5.1952	4.70069	6.38218	7.16428	4.72318	4.50294	3.57904	6.10127	7.33523	3.12878	6.69668	4.66213	8.86235	3.77877	4.91064	7.86698	8.62562	5.591	4.32702	6.26831	6.1251	4.96803	3.45475	8.04834	9.34399	4.2323	6.3609	2.58193	5.98416
Blood_cell_GSM305434	Blood_cell		2.71213	6.04673	5.24617	4.18233	6.60272	3.05287	5.44099	3.0966	6.61967	3.41654	3.97471	6.76659	2.94275	5.45938	2.31813	5.21592	4.35004	1.10104	6.25586	3.56852	4.83139	5.6344	6.725	5.11048	2.65337	3.99863	5.34595	3.09225	6.90825	9.3968	10.8113	5.00361	6.66761	8.66902	8.74424	5.36881	5.88599	3.39683	5.93918	3.49671	2.09316	6.42021	7.92992	6.45038	3.2677	1.77689	1.95366
Blood_cell_GSM305430	Blood_cell		2.23494	6.55767	2.50943	1.65891	2.53766	1.25577	5.52569	2.14902	5.64526	1.36253	3.71719	6.69733	3.16728	5.69239	2.09182	4.89377	3.92106	0.837798	4.0936	5.98825	6.04309	5.32516	3.79708	3.3418	3.79619	1.78285	5.57045	4.22007	5.78511	4.94979	10.8943	4.4981	8.4957	10.1424	9.42095	4.62224	5.27944	4.59219	3.68913	6.42883	5.29021	7.09496	7.77956	5.03034	2.00533	4.39899	2.51121
Blood_cell_GSM305436	Blood_cell		3.14431	6.19531	5.32964	4.73328	5.00338	1.84739	3.36164	4.90221	2.65672	3.91832	3.18317	6.50408	4.34324	2.23592	2.91024	5.74588	5.98902	4.74115	5.72528	5.49278	5.36795	6.74671	5.05163	4.78582	5.53159	5.69985	6.18542	2.55792	7.25715	10.1476	8.84977	2.14229	7.32037	8.35366	8.10327	5.45438	4.12429	4.76711	6.09474	4.24567	5.20619	6.70723	7.44235	6.44137	5.10247	4.12991	1.98411
Blood_cell_GSM305432	Blood_cell		3.93818	5.65922	5.43796	4.59378	6.7003	3.2554	3.4547	2.47797	6.50062	3.68897	5.04869	8.00237	5.43865	5.37165	1.83434	6.68576	4.41525	4.97441	3.98615	6.10437	6.38151	5.56175	3.59486	5.14697	4.99392	6.29655	6.37496	3.37471	6.20532	10.6833	8.34731	3.39944	4.33988	7.53026	7.82748	5.156	3.38577	5.4995	4.48967	6.20078	4.21143	7.06145	7.97421	3.04183	0.450153	5.03502	2.19677
Blood_cell_GSM189450	Blood_cell		3.71888	4.26926	2.54962	2.95679	5.55849	2.35359	5.9861	2.77002	4.65287	2.43818	5.83662	7.14055	5.32437	3.31946	2.35193	5.56197	4.38841	2.36896	3.69841	3.9015	7.02139	5.42959	4.14505	3.91651	6.30234	5.67522	7.49113	1.93577	7.5038	3.71524	7.41152	3.30227	6.23343	8.67448	7.50871	6.56683	3.97264	3.1027	4.96191	5.02794	3.36394	7.26219	7.9548	5.87766	5.49744	5.51871	2.44745
Blood_cell_GSM189449	Blood_cell		4.85559	3.36521	4.89836	2.47332	5.238	2.50687	3.63896	4.81859	3.18882	1.39439	5.07214	7.47692	4.07756	2.32043	1.49742	2.76119	5.34089	4.02087	4.53055	3.1566	6.54944	6.87033	4.01201	5.90407	4.30991	4.69027	7.23001	2.38589	7.28617	3.71067	6.69696	4.02531	6.76531	8.9147	7.42219	5.41936	1.9013	1.71773	4.99958	3.95819	4.38931	7.18338	8.0542	6.39478	5.78497	5.25714	2.12066
Blood_cell_GSM189453	Blood_cell		2.14415	4.36347	6.15153	3.02638	6.49434	2.55377	3.91104	5.70183	4.27999	3.50181	4.32073	6.86071	2.78315	4.12729	3.23515	2.91386	4.46933	5.98477	3.62193	5.50644	6.80043	7.30341	4.39065	6.63435	4.29359	4.70554	7.27365	3.05612	7.09608	3.35437	7.15581	3.7184	7.05687	8.85885	6.66943	6.86766	3.15686	1.35998	5.30427	3.45568	5.67354	5.97466	7.79292	6.49626	5.83327	4.74937	1.44153
Blood_cell_GSM189451	Blood_cell		3.92392	4.95636	6.18464	2.67464	6.15817	2.36033	7.26067	3.17221	4.26086	2.29267	3.34359	7.42921	4.09738	3.58143	1.7916	6.87084	4.87118	5.50206	4.0584	6.15459	6.03887	3.95665	4.17924	5.35121	6.39974	5.68253	6.5775	5.46073	7.53101	4.25079	7.57287	3.47887	6.61079	8.17602	7.62363	6.17613	1.58602	5.16869	6.47103	3.90187	6.76328	6.73009	7.516	4.28828	6.30661	2.19097	3.65808
Blood_cell_GSM189454	Blood_cell		5.35243	6.61261	5.92508	5.16279	6.61737	3.48365	7.36918	5.97371	3.91389	2.71923	5.11296	7.7949	3.69796	3.04298	2.03585	6.95823	4.62577	3.26415	5.32937	3.42537	4.18757	6.08314	4.68099	6.78052	4.98932	3.2526	7.08403	2.71596	7.6138	4.25654	7.63949	5.21953	3.85211	8.37121	7.32576	4.39181	3.57347	1.64877	5.10876	3.40253	2.97758	7.0533	8.08657	6.82554	4.79463	2.35526	0.938966
Blood_cell_GSM189452	Blood_cell		3.67974	7.30234	3.48495	4.30998	5.84227	1.79509	6.71781	4.33391	4.07224	3.19191	5.56878	7.07604	3.03595	3.86197	2.56388	5.57474	3.92358	2.34365	4.58524	3.68616	6.53129	6.01252	4.5355	4.14711	3.8451	4.89639	6.835	2.63291	7.10548	6.39858	7.15921	4.13823	4.40257	7.89044	7.29348	6.72345	2.96675	1.54108	5.32677	4.52702	3.95095	7.11043	7.68884	5.98106	3.07193	5.06733	4.81611
Blood_cell_GSM189448	Blood_cell		3.74771	4.66083	5.63506	4.98027	3.98583	2.21776	2.30491	3.49025	3.26801	3.03619	5.30581	7.05559	4.72192	2.94153	2.70942	5.57211	2.83591	5.20927	3.6674	4.77605	7.10472	6.75014	4.22477	6.17216	3.69199	4.30443	7.68052	2.15162	6.60127	6.47007	7.30796	2.79419	5.82216	8.28993	7.22577	6.10404	3.98217	1.07546	5.20584	5.55515	3.5129	5.57302	7.84394	4.84378	6.32907	5.15916	2.55057
Blood_cell_GSM189447	Blood_cell		3.43609	7.21205	4.81156	4.39058	4.76136	2.47871	5.97111	4.53443	3.78979	1.11265	4.97614	7.25014	5.50163	1.38549	2.32313	3.67686	3.70732	3.23782	4.24344	3.0459	6.81082	6.1417	4.59258	5.33209	2.94871	3.5503	6.15527	2.61644	6.51421	3.96617	7.59582	4.12027	4.55625	7.90675	6.43198	3.58393	5.47153	3.54023	5.08201	2.87934	5.60715	6.57407	7.79522	6.0886	5.64178	2.67432	2.10733
Blood_cell_GSM488975	Blood_cell		4.64012	3.29291	4.60448	0.579212	3.77273	2.81816	4.46366	4.33056	3.73598	-0.784011	4.53103	6.45323	5.15742	3.78426	1.52572	5.21036	3.05088	3.69132	5.0603	1.23158	4.29768	5.75756	2.67753	5.23791	2.44039	4.40225	7.04434	0.967348	3.26572	1.80132	3.15266	2.59684	2.09619	4.4507	5.719	2.67749	1.00365	3.88002	2.35649	2.61797	4.24753	8.4917	8.33702	6.59699	5.48082	4.10016	2.08598
Blood_cell_GSM488974	Blood_cell		2.22275	4.02391	4.38349	1.78368	5.36053	2.93198	2.43629	2.13667	2.48588	0.555671	3.9722	6.48661	5.03133	6.12852	1.5415	3.84681	3.25154	1.44822	3.93613	2.4091	5.7756	5.14813	6.2416	2.80821	5.043	4.29287	6.72805	1.06564	5.13859	2.18805	6.51253	3.75288	0.478195	4.51031	6.2578	2.76279	4.49152	4.4482	5.2038	3.73617	2.21363	8.86963	9.15105	5.60783	6.05284	1.32992	1.25482
Blood_cell_GSM488983	Blood_cell		2.47277	3.47345	5.12191	2.59132	5.61299	4.66813	3.68988	5.6116	3.54367	1.95592	4.10835	6.63685	4.10838	6.60538	2.14572	5.64627	4.13974	1.64447	4.43263	5.44288	5.63504	6.69309	5.10271	6.79969	4.0041	5.72027	3.80847	6.19613	6.81677	2.61149	15.2	5.20145	4.12552	5.33658	6.04683	5.6817	6.01286	4.84322	4.31302	3.5842	5.65902	7.64084	7.73849	5.98864	1.44771	5.25159	2.95449
Blood_cell_GSM488982	Blood_cell		4.16909	3.37266	3.9112	3.54304	5.3624	3.501	3.17453	4.48026	3.81802	0.810081	5.03334	7.26312	4.43511	3.07573	2.48659	5.99143	6.30158	4.69993	6.16037	5.65696	4.59953	6.12241	4.54546	6.3955	4.65005	5.04263	6.63179	3.2927	6.9468	2.29201	15.529	4.94895	1.92055	5.45895	7.50106	5.04324	6.70144	4.19519	6.25784	5.25318	6.50218	8.62808	8.98597	6.43355	0.749402	4.59276	5.5291
Blood_cell_GSM488969	Blood_cell		2.26055	4.57543	2.76708	4.59312	4.83205	2.2981	5.44394	4.76421	6.36557	1.20091	4.43916	6.81198	5.53256	6.58251	3.02303	4.39703	3.39581	4.21185	4.77534	6.11596	5.73919	4.80854	3.94633	4.88434	6.31825	6.31194	6.69388	1.11313	5.52955	1.56676	8.79231	2.88773	2.55152	6.80498	8.10567	6.19433	4.86812	4.76301	6.98039	3.5662	5.30298	8.7975	8.8694	6.81755	5.77568	0.274117	4.34324
Blood_cell_GSM488968	Blood_cell		2.0123	2.64344	1.56004	0.624787	4.72904	3.64706	4.94541	4.1461	5.21203	0.398126	4.74338	6.67671	0.933901	2.23676	2.20125	3.19721	6.50362	2.20515	2.80288	5.90285	5.95413	5.84132	5.79478	4.74351	5.5006	5.47148	6.94617	4.68049	5.59736	2.15081	8.80491	3.6772	2.56986	6.62137	7.61698	4.6833	5.68246	3.15016	7.40303	3.05571	5.82494	8.56063	9.12489	6.06364	4.37469	5.57225	5.43744
Blood_cell_GSM488971	Blood_cell		2.18951	2.68939	5.22152	5.39315	2.1121	2.83287	6.08135	5.14539	3.87873	1.13097	3.81526	6.52832	2.81355	5.57347	3.21395	4.48191	6.29167	2.19048	5.98646	3.03298	5.6099	4.79936	5.25376	5.70226	5.05024	6.01096	6.32139	3.08632	5.4448	1.67169	9.37722	5.94623	1.26905	6.32932	7.53585	4.4786	5.35094	2.91694	5.86683	2.41055	2.70197	8.82688	9.06328	6.15953	3.0454	5.07558	4.49091
Blood_cell_GSM488970	Blood_cell		2.69101	4.21112	4.19064	1.98774	3.679	1.50748	4.36972	4.33989	5.60173	0.492763	4.46861	7.37742	3.09938	2.60531	2.65247	5.90878	3.75785	2.14164	5.19663	6.52308	4.5168	5.76798	3.85405	5.8292	5.95647	5.58904	6.55614	1.84337	5.6736	1.31531	9.24458	5.35761	4.46792	6.6606	7.48932	2.98337	4.74823	5.25872	6.25922	6.10977	5.17708	9.08165	9.36604	6.7924	0.965912	3.97367	1.75695
Blood_cell_GSM488981	Blood_cell		2.1326	3.90308	2.52764	4.85062	3.96487	4.66094	2.3586	2.92231	4.95714	3.44106	3.42944	7.32617	4.39246	2.74697	3.74047	3.27533	3.74196	1.41454	3.66905	5.36323	4.8706	5.53457	4.7022	3.64304	3.95194	3.75289	5.52141	0.93349	4.86742	1.93103	7.70019	4.47506	0.675577	4.60575	5.67295	4.52764	4.51862	2.35038	7.31144	2.93191	5.97164	8.91545	8.76521	5.81978	7.18002	3.58199	3.83679
Blood_cell_GSM488980	Blood_cell		2.22868	6.42374	4.74832	4.51406	2.2534	5.73564	3.45813	5.4501	3.52378	-0.0487281	2.93187	6.94671	5.06352	5.46748	1.84133	3.25009	4.94849	1.38861	5.34088	3.87101	5.41406	5.7466	2.58358	0.53467	1.13465	2.05069	5.48727	1.06579	6.24902	1.55804	5.28704	3.76275	3.9597	5.32994	5.60474	6.22112	4.13354	4.34596	8.15719	6.13174	5.28569	9.57025	9.23182	6.1361	7.46514	2.72737	1.03973
Blood_cell_GSM483482	Blood_cell		2.22743	4.16167	5.6706	2.50856	6.57965	3.76883	4.9727	6.61684	4.67348	2.72209	5.24421	6.17486	6.44889	3.44588	0.798544	6.12481	3.74597	5.71012	6.96482	6.55377	7.1501	6.35008	4.36123	5.94374	3.25843	6.32581	7.42312	3.43176	5.64521	12.2334	8.25913	4.00642	1.85707	8.07388	8.11071	4.74779	4.33488	5.2305	6.14826	7.83004	6.8524	8.13785	9.13548	6.34636	5.98111	5.20744	2.39652
Blood_cell_GSM483481	Blood_cell		2.90505	4.51488	3.59673	3.95597	7.04064	3.92626	6.43372	5.89779	7.31861	3.7743	5.07091	6.83229	5.18516	6.43726	2.35367	5.45375	4.44814	5.80733	6.40867	6.80388	7.08199	7.10316	4.83287	4.59889	2.83212	6.36929	7.46452	3.00886	6.14515	10.0219	8.34092	4.2352	1.56467	7.30467	8.07364	6.63116	6.65706	3.41549	5.17133	7.51202	6.81938	8.6432	9.21696	7.13026	4.43067	5.40321	2.36918
Blood_cell_GSM483480	Blood_cell		4.08414	4.65651	6.43587	5.9133	5.23875	5.25316	5.51966	6.29196	6.55794	5.1999	5.45503	6.94721	4.97612	3.97835	3.79567	4.15614	4.20709	3.44311	4.38136	6.72795	5.02179	7.67517	6.54157	5.36586	4.88197	3.85369	5.908	4.26342	6.84212	11.7183	6.96236	6.04624	3.29475	7.28984	7.87133	6.88178	6.31849	3.06764	7.10993	6.98881	5.08866	8.48368	9.35761	6.62431	4.07672	6.4453	4.36211
Blood_cell_GSM483485	Blood_cell		3.71647	5.22502	3.20008	3.03895	6.53881	4.22585	5.56815	5.79245	5.86273	3.78573	4.12233	6.56117	4.66392	4.77873	1.50168	3.29515	3.89133	4.86413	6.56546	4.58036	7.33963	7.06889	5.30923	3.67929	5.60123	6.60988	6.9962	5.04413	7.37132	8.66062	7.77426	6.57246	4.37106	8.85176	8.51148	7.40336	6.50547	5.27511	7.91937	9.3174	8.1474	7.90834	8.94238	5.88711	3.43467	6.223	5.54179
Blood_cell_GSM483484	Blood_cell		3.82127	4.95656	4.07272	5.21956	6.54328	4.48725	4.25168	6.39511	5.01166	5.95219	5.45881	7.5942	4.92209	6.29382	2.1549	4.93564	5.09073	3.48785	7.12207	4.36633	6.9347	7.51475	4.86949	5.49812	5.33764	6.36218	5.71106	4.7005	5.84115	5.0598	4.04383	4.43715	3.53405	7.99757	8.3744	7.39019	6.54712	4.79976	4.88958	4.99439	4.49826	8.03831	9.317	7.50423	6.17579	5.53684	4.34563
Blood_cell_GSM483483	Blood_cell		3.44672	3.59807	4.14623	5.46897	4.671	4.70681	5.39718	5.27589	6.38656	4.07117	5.57499	7.02761	3.75369	5.90542	2.53327	5.20253	3.45024	2.17049	7.15224	3.69624	7.43778	6.58137	4.54178	4.03936	2.83471	5.84474	6.68767	4.19358	5.48892	3.84466	7.52408	4.24135	2.9176	7.22769	8.06652	7.05711	2.39793	4.64515	3.90428	6.78351	6.81642	8.18787	9.0967	6.50916	5.587	4.90768	3.49378
Blood_cell_GSM289614	Blood_cell		3.55737	4.6648	3.25815	3.79701	6.765	3.37637	6.24367	5.56555	3.10139	1.67323	2.64612	7.04627	6.46455	5.14295	3.54857	4.57408	4.29516	5.44988	2.75421	3.99584	6.71672	4.00796	3.88721	3.04855	1.45987	3.69947	7.34102	4.86741	5.96811	2.81011	14.0485	6.76168	1.433	7.01926	7.21048	2.31047	6.27973	5.20247	5.4259	8.78004	9.6041	8.5044	9.21602	6.67272	6.47187	1.91753	2.0039
Blood_cell_GSM289613	Blood_cell		3.32363	4.76172	3.03133	3.75557	2.8215	1.96002	3.82149	5.17976	2.72286	0.615901	5.64748	7.79499	4.22624	5.78888	1.60445	3.05156	5.90773	3.46025	3.52845	2.74233	7.00374	5.28646	4.1516	5.27304	3.68052	3.17389	4.54482	2.50648	6.96249	3.66272	14.7624	3.07782	2.33286	7.32429	7.86152	6.63074	5.15754	3.93407	5.92375	8.3755	8.19988	8.81598	9.58041	5.6942	6.7374	2.77609	4.34989
Blood_cell_GSM289616	Blood_cell		3.67391	4.47564	3.06506	2.04438	4.15766	3.63939	5.34997	6.84098	4.40704	3.03357	5.3814	7.21828	5.74941	3.17784	3.12572	7.38786	4.88682	2.64731	4.24876	5.82109	4.37493	6.08677	7.29298	3.91192	6.57294	6.11154	6.73869	7.06219	6.77603	3.53396	14.8909	6.53489	3.81885	6.86597	8.3035	5.53945	5.94274	6.35427	5.405	8.10324	7.56489	10.1339	9.81552	6.40444	7.50767	6.44851	3.05407
Blood_cell_GSM289617	Blood_cell		4.47988	7.22618	5.39552	3.75875	6.49982	3.80697	3.49231	5.59028	2.80524	3.03443	4.64652	7.76576	4.00099	5.63314	5.07278	6.99077	4.47448	3.56577	6.69117	3.27716	4.61683	6.27788	6.67609	6.47983	3.22514	2.02697	5.89964	2.72747	4.79595	3.82915	14.9224	3.64256	4.24176	7.0211	7.67625	5.83093	2.73947	2.68572	6.25906	7.32584	7.88073	8.97083	8.78115	5.68788	7.29645	6.24112	1.86979
Blood_cell_GSM289615	Blood_cell		2.27814	3.76086	4.94409	2.0272	3.56629	1.19281	2.27552	2.89799	2.87022	2.1987	4.56212	7.39586	5.62473	5.88676	2.60673	6.92036	6.68878	1.94457	2.59766	5.5107	3.46212	2.49949	6.12633	6.02936	3.70029	4.22638	6.96649	3.49175	6.55512	1.81758	14.4698	6.1071	2.9769	4.12836	7.0754	6.03004	3.72016	2.16676	7.16246	6.83266	6.95881	8.80129	8.54554	4.15977	7.25363	4.54935	5.38034
Blood_cell_GSM289618	Blood_cell		4.23825	3.94848	5.99641	3.10976	2.08863	3.18732	1.99024	5.36415	4.36809	1.87152	4.80704	7.37064	3.36958	5.23031	2.27135	2.05823	6.20196	1.20014	4.92662	3.28159	5.95079	6.62654	5.37729	3.33808	1.96109	3.69519	6.93694	2.79861	6.29214	2.33509	14.6889	5.84961	3.38969	6.21243	7.35258	6.52103	5.61006	6.23551	6.50752	6.93824	6.94833	8.22205	8.63663	3.30794	5.42545	5.6585	3.13915
Blood_cell_GSM289612	Blood_cell		5.04795	6.99799	5.95483	4.28758	5.79263	4.9559	5.35286	6.91284	6.96272	3.18779	6.40739	8.32104	5.57344	5.77113	4.87053	7.58154	5.87799	4.92704	3.81762	5.69685	5.44541	7.57367	5.63834	6.01672	6.19555	5.83696	6.96219	6.00486	7.16234	3.54177	14.6953	7.55206	6.35259	6.81925	8.23557	4.44208	4.82233	4.88373	3.96303	8.3284	8.16031	9.36067	9.635	7.50357	7.24484	6.08171	2.18384
_C_NCIH684_liver	C		4.96459	1.9565	2.43577	6.5284	6.83679	9.94872	7.48402	2.88061	1.46842	0.753509	8.22119	8.94972	9.92139	2.11961	14.0523	9.30042	5.92404	1.20825	9.44959	5.19671	3.66712	5.9143	5.40621	7.22708	7.12209	2.08987	7.05718	10.1962	6.7667	11.8252	14.5984	7.46691	8.20726	9.52366	9.04546	9.6906	5.91453	8.16152	3.57545	7.52026	7.53708	7.96931	8.75017	6.16544	10.8078	5.34196	3.70256
Blood_cell_GSM466517	Blood_cell		5.29176	4.5363	4.10022	0.899063	5.47218	2.9872	3.75399	4.64891	3.05263	4.93898	3.10888	5.68329	4.70049	2.6071	3.23043	3.79512	4.19418	5.44339	3.14161	6.24612	6.03026	6.39737	5.72754	6.3666	2.86457	6.47331	6.69911	5.71026	8.38023	13.5938	15.5287	7.05878	5.8127	7.11076	7.14798	5.59555	4.01711	1.85458	5.22169	6.63995	1.88402	6.79756	7.44626	3.88385	6.13108	0.394929	4.61135
Blood_cell_GSM466516	Blood_cell		6.09969	6.7901	3.59942	5.67269	3.64123	3.29941	5.12927	6.00435	3.57037	3.09024	3.42913	7.4372	6.45977	6.28811	2.36462	5.13919	5.4588	1.35979	4.87296	7.23298	6.7621	6.87318	7.457	6.92481	5.27008	4.06596	6.9612	5.96928	7.77821	13.0492	16.1018	7.54845	6.32222	6.94249	7.71372	6.17076	4.58061	4.32025	6.5893	3.83402	2.65062	6.69955	7.13205	4.27669	5.92907	4.62085	3.68694
Blood_cell_GSM466515	Blood_cell		5.41716	6.92756	5.10216	1.54856	3.78198	4.08979	2.36451	3.34442	3.60422	1.46672	2.75876	7.03956	3.84992	5.64158	4.51817	6.89556	4.78742	4.90594	4.12318	3.38783	3.17304	5.95839	4.03703	4.5886	5.77174	4.88538	6.13077	5.24552	8.26386	11.2779	15.7623	7.72129	5.49427	7.39103	8.23645	5.42876	3.26674	4.06348	2.32524	4.28338	2.02606	3.92769	7.43193	3.94766	6.44443	4.5774	3.94601
Blood_cell_GSM466519	Blood_cell		2.18005	6.38118	6.04746	2.30636	6.14895	4.58292	2.40051	0.630835	2.86392	0.326193	3.32457	6.08756	3.92424	3.47835	1.30143	5.99186	3.90012	4.69376	6.51512	5.31529	4.94647	6.11829	2.88308	1.45836	5.39151	4.41355	5.90478	4.52832	8.34037	4.79311	14.8899	8.12074	6.35483	8.04956	7.41882	5.88673	1.94899	4.63849	4.16176	4.14535	2.97086	6.62034	7.8154	5.61724	6.05275	4.86054	0.96553
Blood_cell_GSM466518	Blood_cell		5.97748	7.21914	3.40052	5.31357	6.11062	5.18836	3.09243	6.92573	4.78412	1.82116	3.08504	7.30381	3.93121	5.26911	2.63998	6.52048	5.32126	5.06482	6.32933	5.61112	6.87379	6.29217	4.08201	4.63681	2.92935	5.77563	5.55777	6.10208	8.14266	7.47837	16.1207	7.72725	3.75263	8.0092	8.25882	5.96091	4.47946	5.99018	2.84321	4.29524	2.86837	5.67503	6.20463	2.61788	5.60568	3.00363	6.31732
Blood_cell_GSM361285	Blood_cell		2.18137	7.26731	5.79072	2.60395	5.28676	2.25759	5.35515	5.60982	3.72444	1.66496	3.37151	8.15561	4.04358	5.08493	2.05609	2.73133	4.17283	1.13964	4.61107	6.84887	6.18987	5.11429	3.92428	5.5466	1.63628	6.16854	7.10946	3.23672	8.01167	14.1904	15.066	7.76974	5.44394	9.06405	8.38602	4.25556	4.63208	3.5733	3.37902	3.66361	4.46619	5.65964	7.39584	5.41887	6.09656	5.58006	2.64145
Blood_cell_GSM361283	Blood_cell		3.28598	5.58808	6.07976	2.13837	6.21749	4.13225	2.09831	4.66628	4.16494	4.27814	3.30502	7.50285	3.55701	3.75864	1.92085	3.67569	4.74589	5.2228	6.43629	6.50389	6.47533	7.20402	5.6373	4.75004	5.67097	6.01962	6.57465	3.73357	7.48016	14.3709	15.3727	7.79459	4.07445	8.85357	7.96896	2.95149	3.28239	3.54933	5.20641	4.70536	2.38535	7.02686	7.62758	6.04619	6.15132	5.48079	2.97105
Blood_cell_GSM361272	Blood_cell		2.27167	4.67784	4.71244	5.66137	4.95289	3.31183	3.29793	5.15613	3.09094	2.18942	2.87128	7.78471	6.03021	2.65528	1.87792	4.87165	4.86619	4.37551	5.14676	4.00015	6.51974	5.57703	3.79082	4.49196	5.92267	5.26309	5.98377	2.95884	7.78218	14.1616	15.277	8.10251	4.49319	8.86451	8.36465	4.82281	2.81028	3.97362	4.71581	2.28676	5.05651	6.38063	6.68297	4.34069	5.88775	4.4628	1.84614
Blood_cell_GSM361266	Blood_cell		3.766	4.01875	5.84688	5.27965	6.01202	4.25234	3.13792	1.16985	3.40593	1.98673	2.16487	7.14947	3.07596	2.4121	0.296571	1.29972	2.8829	2.14879	3.76523	3.32911	6.22708	6.20939	3.47251	5.58251	4.6117	3.7049	4.44662	4.96174	7.60767	6.62941	14.8079	8.46133	5.11271	8.66207	8.53976	4.83078	3.48712	0.79868	5.0541	3.2653	2.7028	6.41317	6.56395	5.06876	6.17329	5.51309	3.95264
Blood_cell_GSM361278	Blood_cell		3.46057	5.35061	6.20315	2.89097	6.08255	2.85008	3.26974	5.65842	2.91463	4.42574	3.87814	8.06608	5.57244	3.1262	4.26076	2.45531	4.19829	5.82034	5.67229	6.9944	3.26985	2.61372	5.67809	5.36419	4.16412	5.54526	6.31339	2.02003	7.67074	14.5172	15.1755	7.96545	5.86138	8.95192	8.53801	1.04635	5.2417	2.16462	5.27975	5.37547	4.53671	6.96457	6.90247	5.03186	6.04958	5.08793	5.55982
Blood_cell_GSM549584	Blood_cell		4.06997	3.60674	2.17098	5.12465	3.80155	1.59314	2.65006	1.09251	4.19611	2.2659	5.12765	8.02127	6.70784	5.85861	2.12849	2.83802	3.75437	1.85754	3.58291	4.03151	5.53448	1.57603	2.55144	4.71624	3.16924	6.58726	10.4333	3.96984	9.51903	12.2235	12.8061	6.45806	5.86076	5.07999	3.00469	6.10387	5.18573	2.39574	4.63274	3.89018	1.43702	3.19907	3.70598	3.04739	4.18757	4.5477	4.43677
Blood_cell_GSM549582	Blood_cell		6.10666	6.0224	5.00888	3.31792	5.49446	1.70368	3.47012	2.99688	1.97462	5.79127	7.62163	7.99639	5.96523	5.58437	1.74469	2.89912	4.03081	2.01488	4.88629	6.24916	5.42777	2.41368	2.06035	3.23909	1.25134	2.98668	10.7863	6.19684	10.5645	11.9936	12.1905	6.79107	5.68794	4.12069	2.59794	6.10098	1.05754	4.91738	5.06727	6.05648	2.97566	2.82858	7.05123	4.06203	3.561	4.11341	4.60965
Blood_cell_GSM549583	Blood_cell		4.77171	5.85031	4.88762	4.44994	1.30669	2.42354	1.33544	2.81768	2.99537	-0.51224	5.06558	7.16517	5.32005	6.26435	1.09688	1.89308	1.97692	1.5255	4.54576	4.17427	6.51144	1.74282	1.1312	4.98007	1.23789	5.41374	10.3016	4.98638	10.2307	11.5994	12.3745	3.11072	3.34698	4.47534	2.58944	5.50745	2.80472	4.79143	4.22453	2.45712	1.9748	2.32445	6.99656	1.58139	0.367545	2.80289	5.46903
Blood_cell_GSM549580	Blood_cell		4.82759	3.83047	5.40838	1.74989	1.55825	4.79687	8.14902	3.30748	2.01646	2.47436	5.02456	9.13812	5.54648	6.06062	3.26284	2.01976	2.91272	2.57209	5.05973	5.72557	2.38882	2.83972	2.08085	3.06981	6.13225	5.63157	11.2159	6.03209	11.0849	14.4098	13.0372	7.27387	6.52236	6.56894	2.27514	6.02516	2.26164	4.26264	1.95572	3.57857	5.5973	4.61031	6.81256	1.78104	1.9934	2.57986	2.96047
Blood_cell_GSM549581	Blood_cell		6.43527	4.7012	1.62846	3.61392	2.2059	4.76619	3.90127	2.08481	2.95407	3.2808	5.99724	8.27033	6.26621	5.90917	1.37231	2.4422	4.00431	5.12599	1.16672	5.21338	3.26474	4.91628	3.07407	3.91615	3.64812	6.96353	10.9512	6.03948	9.08301	12.0951	12.9758	4.58014	1.89755	4.61293	5.86461	2.66582	4.35391	3.35116	3.63977	4.23249	2.53327	4.38537	6.57074	2.97233	-0.537095	2.94195	2.33531
Blood_cell_GSM549578	Blood_cell		5.70283	7.3144	5.21533	2.69461	5.74588	4.04214	7.9841	5.71605	2.8686	3.19942	4.98679	8.83619	6.06929	6.23555	2.83271	2.63047	6.78389	6.20626	2.55547	6.3063	6.29979	5.61797	3.32936	2.78816	2.90757	3.15179	11.5982	6.58872	11.9016	14.5935	12.8703	2.24651	1.94249	5.07937	3.62048	6.94287	4.58178	5.35588	5.64453	6.37131	2.63039	4.01677	6.08016	3.14496	5.38939	3.19903	3.09157
Blood_cell_GSM549577	Blood_cell		6.70328	6.77235	6.0745	6.42672	6.27987	3.1218	7.42174	3.1836	4.37223	3.81674	6.17833	8.82172	6.99463	6.49746	2.31971	2.48306	5.24453	1.00571	5.34557	6.30616	3.26646	3.80368	3.99818	4.51492	2.78949	5.40868	11.4876	5.75562	11.249	14.5081	12.7851	2.83685	7.31659	5.52044	3.35278	6.23623	4.74615	2.30774	4.02136	6.10926	3.60922	6.74615	6.83592	2.36373	7.80058	5.63123	1.43327
Blood_cell_GSM549579	Blood_cell		6.5512	5.23811	2.85896	3.39981	5.53358	3.51828	7.29381	6.2349	1.79987	0.939388	4.49394	8.81517	6.45112	6.1967	2.30726	2.98124	4.14927	1.5483	5.6693	5.8376	8.33163	5.52303	3.19043	5.36839	3.30721	6.32442	11.3515	2.87317	10.8239	14.6297	13.375	6.13869	8.92515	5.66876	5.75832	6.05761	7.01947	4.90376	3.08176	6.04238	2.68334	1.86216	6.71938	4.58863	2.41677	5.2064	5.54293
Blood_cell_GSM182001	Blood_cell		3.99241	6.78669	6.28952	4.0897	3.19456	2.01803	5.90707	5.44063	4.47403	1.42773	4.24688	6.78239	4.45985	3.94006	1.22981	6.38976	4.07048	2.21638	4.64495	7.00613	7.224	6.65458	4.53221	5.32534	4.83908	6.11572	6.25596	4.16861	7.32564	10.9498	10.4171	6.02494	3.16429	4.75255	7.48925	5.88569	3.84072	4.82411	6.52928	2.45242	3.52576	7.35468	8.36029	5.47697	2.26975	3.51231	3.11473
Blood_cell_GSM181980	Blood_cell		3.7869	6.79469	5.86163	4.29531	3.8243	2.23177	3.7329	5.80784	3.3346	1.40129	5.34551	7.54982	3.5107	3.91948	2.44631	4.70634	4.1719	4.04839	4.12257	6.11252	7.42679	5.64963	7.21106	4.43027	5.21106	5.60144	6.44427	3.94742	5.86254	8.24023	4.95623	4.40362	2.81303	4.77654	7.55959	5.37403	6.08544	4.75544	5.72805	4.88496	3.42388	6.56715	8.17194	6.65852	4.2123	5.66769	3.30357
Blood_cell_GSM181998	Blood_cell		2.86245	6.15724	3.78943	4.83748	6.94366	2.21153	3.65583	5.53039	5.3726	3.12198	4.42114	6.72096	4.02614	3.25996	2.1708	5.33694	4.56485	5.41144	4.12933	4.0399	7.38648	7.02989	6.00519	5.51916	3.31125	5.9991	6.91359	2.73949	6.97767	11.0998	6.85151	4.25934	2.28579	4.72742	7.20653	6.12372	2.23974	3.87025	5.94623	3.90101	3.15009	7.03495	7.61098	6.15813	1.8121	5.58661	3.75252
Blood_cell_GSM181983	Blood_cell		3.49442	6.08163	4.85725	2.97277	6.5022	2.96409	3.01939	4.06855	5.36865	2.26731	5.6327	7.31448	3.22633	5.79771	1.06913	5.55606	4.40049	5.40114	6.6362	4.76161	7.14763	7.12538	5.85529	5.69018	2.69636	4.99342	7.72099	4.58877	7.70277	8.89225	5.94944	6.64331	3.23173	6.15625	7.67485	6.62287	6.14907	6.10673	5.35368	4.10542	3.10992	7.10848	7.79647	5.30082	1.42215	5.04694	3.87007
Blood_cell_GSM160536	Blood_cell		4.37241	7.26144	2.69733	1.15944	3.77847	3.73753	6.19748	6.72806	5.45159	0.494654	4.39979	7.31055	2.35626	4.96723	4.30149	5.4767	2.79416	1.78692	6.55035	6.24202	5.85385	6.84237	5.53739	5.50451	2.31404	3.04435	7.22939	4.2153	6.79844	15.4034	5.80615	5.87846	2.96382	5.43583	7.07077	5.86479	6.51747	2.42779	5.66612	3.8231	3.37465	6.51819	7.13518	6.49727	4.36451	5.45919	4.73561
Blood_cell_GSM264756	Blood_cell		3.13149	6.8542	7.26729	1.84634	6.33316	2.88332	6.73532	5.4215	5.48699	2.77714	3.98515	6.94101	3.30707	4.19859	1.90861	7.1821	6.91951	1.78196	5.25455	4.72719	7.16628	5.79501	7.85773	6.3708	6.33811	4.22126	7.05616	3.34394	7.08183	13.9787	7.38028	4.60745	3.09779	4.92248	7.21577	6.09726	5.8994	2.34508	5.61304	3.51221	1.83849	7.05254	8.14175	2.92235	1.39088	6.07757	6.47488
Blood_cell_GSM264755	Blood_cell		3.3586	5.50477	5.86749	1.41264	4.04652	3.24448	3.97553	5.52573	5.35161	4.30192	4.88718	6.74275	4.03443	3.86809	2.51643	6.57421	5.43218	2.65397	4.60988	5.52648	7.73006	7.11767	7.04632	5.81221	5.82142	4.23005	6.43839	3.79259	7.94172	14.6599	7.17128	4.43308	2.78278	4.20966	7.96277	6.0391	4.93239	2.42295	5.95435	5.52216	2.28855	7.20883	8.13315	6.22641	3.43071	5.06054	5.09812
Blood_cell_GSM264758	Blood_cell		5.78662	5.73992	6.62838	5.29003	6.41919	3.9861	4.32368	5.89631	2.63708	1.07511	6.26662	7.36653	3.75034	3.66633	2.37413	5.33782	4.92493	2.08106	3.68664	4.27541	7.19418	6.86934	7.08313	6.67373	4.81584	5.10021	5.90456	2.26689	7.29212	13.7444	7.11551	2.94002	2.41051	4.61255	7.76735	6.21326	3.85114	2.42426	4.17981	4.17139	6.0489	7.34267	8.31436	5.95813	4.9605	4.71668	2.80115
Blood_cell_GSM264757	Blood_cell		3.42196	6.94007	6.03558	2.43001	6.00718	3.25526	3.37928	5.58082	3.59199	2.14529	4.46774	7.09592	4.091	4.79081	2.81319	5.23947	5.60374	5.57126	6.05183	6.64055	8.17919	6.97181	5.71045	6.16235	3.47237	1.36288	5.20983	3.98214	7.43514	14.4712	7.89091	4.62707	2.82515	3.11253	7.62296	4.50629	3.32512	3.23071	6.49298	3.23812	3.2629	7.60854	7.7872	5.81093	3.29228	4.08711	1.81871
Blood_cell_GSM181972	Blood_cell		5.91731	6.85186	6.77675	4.22308	7.14731	2.85948	3.93264	6.6519	2.50644	3.97889	6.00214	7.31143	5.60207	6.15693	1.85783	5.86717	6.07678	3.92775	5.64206	6.40273	8.0617	7.01023	5.0542	5.5121	2.93043	4.51405	3.97895	4.01942	8.37958	12.0098	4.32547	5.37731	3.9493	5.716	8.38874	5.28685	5.68558	1.51171	7.52921	3.75997	4.0582	6.78815	8.46869	4.77447	2.581	5.06455	3.00869
Blood_cell_GSM140971	Blood_cell		2.71604	7.86902	6.8976	2.0817	6.75306	5.88366	3.78926	2.45025	5.50426	5.39499	4.83495	7.22954	4.79544	3.35387	2.57041	4.02377	4.88459	2.7587	3.27541	6.21254	7.66165	6.28865	7.48552	5.76535	3.74914	2.65381	6.3782	4.46319	6.26216	4.57989	3.84469	4.86587	3.75013	6.87457	6.72464	6.41745	2.81438	1.94456	2.82765	5.97321	3.01242	5.08456	7.61792	5.76407	3.66985	6.36752	1.67883
Blood_cell_GSM112667	Blood_cell		2.93764	6.42392	5.45979	1.54261	4.52056	5.26124	5.3088	3.64849	2.54917	1.5526	6.50532	7.50568	2.83503	2.71049	1.83719	3.65769	4.07152	2.21038	2.05625	6.03931	5.80159	5.73096	6.56666	5.71023	1.50528	4.88376	5.68151	2.81891	6.51592	10.0553	7.20527	5.66375	3.23883	5.88806	6.5087	3.75996	4.31335	5.39833	4.72253	5.68736	2.13808	6.19674	6.53204	6.9528	6.5918	4.38865	2.70131
Blood_cell_GSM286015	Blood_cell		3.09513	7.11445	5.899	2.26551	6.74041	4.58967	5.77381	4.64304	5.7942	2.37359	6.10919	8.08537	3.82793	6.19323	1.28894	3.03196	4.38533	5.36765	4.72094	6.86171	7.11582	6.61355	6.51714	5.49969	5.56226	4.85412	4.28666	2.72864	6.6584	14.4088	6.60478	2.37935	2.06317	4.5527	7.01138	3.90497	2.98594	3.93501	5.56256	2.83367	3.12043	7.27999	8.48106	6.8277	4.43596	5.54003	3.5386
Blood_cell_GSM140970	Blood_cell		3.36944	7.77195	6.81788	4.6228	6.67584	2.63575	4.73803	3.45263	3.93717	1.76788	4.61049	7.84151	2.45552	3.99003	3.05619	3.8756	3.58628	1.83234	6.54391	6.39298	7.38811	4.74352	5.22416	5.15716	3.49816	5.1213	6.17103	2.05618	5.68615	7.14112	5.85487	3.69596	4.62454	4.78723	7.21505	3.40667	3.87579	1.9474	5.7064	4.84496	2.06	6.48774	6.59018	6.28955	2.31081	4.27146	2.97464
Blood_cell_GSM299564	Blood_cell		3.02199	4.66493	6.04103	3.05914	5.93299	2.26356	5.6354	5.86591	4.54219	3.67733	5.93367	6.92208	1.86446	4.63376	2.12483	6.22561	5.88278	2.3922	4.0228	2.27154	6.29237	4.40827	6.5717	5.53198	5.10908	1.91886	6.43399	2.24509	6.14983	13.7476	8.02028	6.23922	2.13089	4.31641	5.53915	2.87295	3.55402	3.88387	4.22957	3.46399	3.37977	6.94598	6.9961	4.98258	1.56965	2.94102	2.26911
Blood_cell_GSM160532	Blood_cell		3.38583	5.63228	6.57798	4.7285	5.335	2.76707	5.84508	5.23808	6.15187	3.92432	5.47588	7.80687	3.40409	6.5554	2.4208	7.06986	5.48737	7.32705	3.86316	3.47692	5.70173	7.22574	2.96336	4.87674	5.02576	2.36779	7.19924	2.54326	6.38732	15.7557	6.76977	5.88101	3.7293	6.70984	7.38005	4.41524	3.82759	3.29984	5.52581	3.18659	3.3471	6.5886	7.53671	6.13741	1.94558	5.19856	3.18895
Blood_cell_GSM299565	Blood_cell		5.38794	4.78949	2.03724	3.6912	3.38503	2.40212	3.02952	5.50653	2.16642	1.46386	4.74337	5.66909	4.81219	3.14625	1.72151	6.13855	4.51514	3.38042	3.77149	3.50335	5.71636	6.66708	3.76146	5.86711	2.49137	0.913362	6.66704	2.92841	6.12668	14.3095	9.50925	4.07466	2.39483	3.36476	6.36392	2.52073	2.95522	1.23198	4.52278	2.61476	4.73399	6.63248	7.11882	5.20833	1.46916	4.24591	1.19964
Blood_cell_GSM299560	Blood_cell		3.17562	6.84525	5.9729	4.65571	4.87021	1.65147	3.97904	5.43399	5.33704	1.98734	4.45918	7.1958	4.20979	3.16252	1.90021	5.15483	4.42699	3.74897	5.90052	3.47748	5.43381	5.98268	5.98391	5.62287	3.78367	4.57412	6.40491	2.54491	6.65723	14.2005	8.34473	5.69781	2.85838	3.76964	4.78748	5.42337	1.49551	1.95546	6.13495	4.74381	2.68349	7.0982	7.66492	4.56046	3.07168	5.68085	2.91591
Blood_cell_GSM299559	Blood_cell		6.01772	4.0152	4.93904	3.3645	3.06744	3.11415	5.43871	4.81485	4.12668	1.53533	4.51271	5.44307	3.72473	4.24732	2.3581	5.88317	3.8104	4.47906	2.69751	2.16496	6.026	5.69628	6.17187	3.02262	3.22128	4.41262	6.28489	3.93963	6.23937	13.629	6.85632	5.3185	1.39487	0.0370449	5.7565	2.87636	4.20816	4.53672	1.41182	5.61838	1.35996	6.59471	7.47766	6.07243	3.07801	5.2161	0.869287
Blood_cell_GSM181999	Blood_cell		6.37864	5.60952	6.8803	4.96364	4.48074	3.16992	4.94802	4.7054	6.14151	2.14731	5.6649	6.90176	7.17784	5.44708	1.6355	4.79411	3.66132	2.34824	6.68177	4.75341	6.67085	7.35949	7.53771	5.12237	4.32121	5.23165	6.8496	3.86448	5.60031	12.1039	4.49237	4.80728	3.90119	6.65263	7.49433	4.96378	5.86611	2.67414	6.05159	4.70662	1.72282	7.4298	7.42049	5.29948	2.61054	5.23193	5.24766
Blood_cell_GSM181984	Blood_cell		2.8402	7.37898	5.46679	6.28405	6.51284	3.04183	6.508	5.84933	6.32472	3.28676	5.79834	7.51133	5.97523	5.71089	1.02457	4.18199	4.71992	2.99876	4.62267	5.11436	8.18583	7.32159	6.05556	6.10429	5.79551	5.71113	7.392	4.09941	7.97707	11.3309	5.91444	4.82134	3.06301	7.04156	7.99016	6.51845	6.33753	4.88813	7.2276	4.06485	1.99555	7.72226	7.33907	6.36775	1.50848	5.93094	2.89106
Blood_cell_GSM181981	Blood_cell		5.73923	7.32636	5.93129	6.637	3.83814	3.24546	4.5783	3.64331	6.11188	3.03839	4.76314	8.37918	3.56172	6.2635	1.82213	3.70455	3.49127	1.7447	4.90167	3.98444	7.49566	6.37186	6.40272	3.64723	5.4632	5.22267	6.15232	3.0623	4.15413	11.555	5.3156	4.89777	4.32628	6.64238	8.13159	5.94367	6.19146	5.52759	6.60884	4.20439	4.08803	6.46988	7.14892	4.69625	1.03017	5.28674	5.43597
Blood_cell_GSM181976	Blood_cell		4.21155	4.8253	3.74633	2.29165	5.89492	2.45025	3.82598	5.61287	5.65979	2.08765	5.00779	7.13571	4.60108	6.74778	1.95531	2.69372	5.89507	3.29611	4.30092	4.174	7.66256	6.54891	6.98019	6.88548	3.43267	6.18845	4.14631	3.60012	7.5422	10.3383	3.67327	6.47773	3.15329	5.61746	8.77148	3.69776	6.69214	6.06862	6.91872	3.95077	5.7225	7.0333	8.25436	5.41711	4.07689	5.22392	4.49241
Blood_cell_GSM181974	Blood_cell		4.52128	7.14425	5.66299	5.37993	6.67475	2.50313	4.24803	6.35083	5.70691	2.0499	6.52274	7.54522	5.20237	5.93043	1.32943	6.24918	4.01082	4.01622	4.99363	5.159	7.78287	7.28197	7.0981	4.54568	3.55228	5.87292	7.18347	5.20544	7.71729	9.97293	5.1138	5.06637	3.52023	2.69481	8.29797	3.31042	5.97424	6.11709	6.91495	6.23396	3.73785	5.91131	7.81928	4.23996	1.57242	5.88683	5.94737
Blood_cell_GSM260700	Blood_cell		7.5147	3.51032	5.0665	6.14368	6.39156	3.62296	4.91151	4.64735	4.58418	4.49329	3.78274	5.99456	3.99074	2.32079	2.11824	5.6027	4.05735	4.89942	6.48343	3.45368	6.89711	6.25408	3.12709	5.24383	4.78307	5.22287	5.63452	2.71102	6.35438	11.8471	7.95644	2.92827	2.13396	5.68009	7.17099	5.77383	5.92095	5.2902	1.67559	7.1978	3.45052	6.52902	7.67958	6.65981	1.78857	2.89152	4.27127
Blood_cell_GSM260698	Blood_cell		5.34463	5.82343	4.50199	5.80314	5.59483	5.81501	4.07727	4.59482	2.50124	3.53611	4.29236	4.28252	1.70755	2.78318	1.50334	5.13643	5.20335	2.14299	4.10417	5.99403	6.45271	6.6701	3.60178	3.4633	3.24363	4.71116	4.64001	1.48563	6.84354	7.96542	6.94458	3.75876	2.90829	3.97338	6.61316	5.00643	4.95487	4.53627	1.99461	6.94195	4.39806	6.14383	8.10886	5.70873	4.31969	3.80469	2.87376
Blood_cell_GSM260701	Blood_cell		6.57557	5.13837	3.87636	7.69331	6.47313	3.63534	3.14113	5.75216	5.56764	4.6217	4.29555	5.90939	2.27373	4.60329	2.62816	4.88246	4.23683	2.73303	6.31499	6.02015	6.82153	7.09728	3.23177	5.7425	6.12205	5.25901	6.66421	1.7183	6.3679	11.6228	7.2812	3.73831	2.4295	4.29395	6.81798	3.47539	5.30098	3.19278	5.72461	5.34381	4.98905	6.4126	7.6493	6.40213	4.65279	5.4825	4.95086
Blood_cell_GSM260696	Blood_cell		1.93777	6.67126	4.82509	0.646039	6.6259	3.78247	4.49349	2.84159	4.30873	1.52746	3.59267	5.95982	3.39812	3.55599	2.54726	5.78734	4.18979	5.15601	5.49609	6.74669	6.25743	6.19747	6.37714	4.02094	5.63535	4.744	4.98261	1.04305	7.18766	13.4422	7.2128	3.57335	0.598146	4.52876	6.5879	4.66792	3.47539	1.91207	4.80314	6.61968	3.42416	6.89111	7.42986	6.72587	1.23136	1.03488	4.36921
Blood_cell_GSM260690	Blood_cell		2.01921	6.37889	4.15281	2.40825	2.68141	4.70605	4.1958	4.8466	5.76864	1.16578	4.11049	6.42664	4.13031	3.75785	1.8982	4.61122	4.3922	5.30311	6.46007	6.74943	6.79058	6.87922	5.62339	3.70056	4.22048	4.31411	6.23036	1.5617	8.31568	14.7284	7.60737	3.42208	2.14634	1.29982	6.35823	4.6226	3.41698	3.79219	5.31133	5.07527	5.40373	6.64619	7.84441	6.90835	0.395767	1.02041	4.52491
Blood_cell_GSM260693	Blood_cell		3.82347	4.83679	6.12148	3.46298	6.14265	3.70648	5.80418	5.08609	4.07926	4.60927	2.68937	5.53399	3.74612	4.70125	2.22318	5.63219	4.03528	2.48377	4.79106	5.27726	6.72727	6.77261	4.20541	3.071	2.99779	4.79008	6.05916	1.7397	6.47675	10.165	5.86185	3.8179	1.17564	5.58392	6.22661	5.81304	5.91849	1.43844	3.83816	5.59509	3.27123	6.9988	8.21368	5.88671	1.48682	2.14775	4.57249
Blood_cell_GSM260699	Blood_cell		3.93987	4.07548	4.2547	4.64306	5.38992	4.17329	2.69933	3.59569	5.48453	2.10891	4.77256	6.0725	3.15136	5.88964	2.1221	4.53097	4.87017	5.80519	6.80115	5.87858	6.88577	6.88267	3.52217	5.69825	3.81658	5.97516	6.55025	2.31683	6.41975	12.8693	9.47846	4.00922	1.7536	6.08524	6.5263	3.49956	5.96534	4.23102	5.00343	3.97496	3.37687	5.17796	7.86121	6.24278	2.21749	2.18731	2.47379
Blood_cell_GSM260697	Blood_cell		5.83168	4.37707	6.31505	5.11804	5.63177	5.99984	5.7516	4.44315	5.14453	2.2063	3.75802	5.91375	4.09971	5.89527	3.49379	5.17829	4.56367	4.55603	5.24431	3.91105	6.23301	6.28572	3.81978	6.39947	2.43825	4.10882	6.32299	0.989631	7.41398	10.2478	7.14689	5.52379	0.775411	0.217842	6.93252	5.06528	4.51501	3.0891	4.24522	5.1696	5.30216	6.91015	7.86755	6.74671	2.55016	4.51727	4.2985
Blood_cell_GSM260689	Blood_cell		5.88388	4.1841	5.58933	4.13192	4.59494	3.73176	3.3874	3.54171	3.65804	-0.263577	3.02877	5.8006	2.36996	5.19622	0.201457	6.19985	3.42679	4.62613	6.25058	6.28251	6.26335	6.32146	5.46678	4.84953	5.48448	4.89434	6.00338	1.82387	6.38903	2.1859	6.9543	4.74728	1.77966	3.83939	6.53849	6.03225	5.99116	0.956381	4.57798	3.84272	5.68778	4.99206	7.42536	5.76081	-0.172576	1.42622	3.19115
Blood_cell_GSM260692	Blood_cell		5.51673	6.0502	5.7058	5.05334	5.00444	3.79155	4.36965	5.14534	4.03336	1.98372	2.95533	3.58108	4.98034	3.32632	1.46534	6.76357	4.6294	2.34925	6.69557	5.47557	6.75915	6.55678	3.69908	2.40978	4.93014	0.71792	6.76236	1.5308	8.55778	11.533	6.68858	4.29044	0.516808	3.17006	7.02795	5.26436	5.72575	5.81757	5.57419	5.79259	5.47623	6.57911	7.11597	7.05422	2.33162	2.8787	1.64482
Blood_cell_GSM260691	Blood_cell		2.5166	6.47107	5.40968	4.82611	5.26123	2.431	5.85593	3.47859	4.25365	4.44525	3.82289	5.50633	2.68718	3.09331	3.17186	5.02262	5.27546	2.48555	5.90255	7.21453	7.20716	6.97866	5.10604	1.06891	6.02683	5.13572	5.69607	0.987244	8.74731	13.6235	6.68439	3.79538	2.42637	2.86428	6.71477	5.66355	3.38622	1.63137	4.94569	6.74181	2.78526	5.078	7.84547	6.95199	2.84972	4.93452	4.50511
Blood_cell_GSM260695	Blood_cell		5.65497	7.66964	5.27794	2.07466	5.7543	3.82714	6.39153	5.36998	3.35869	1.57053	3.33696	6.66392	4.24338	6.69485	2.50376	3.83649	4.28566	1.12189	5.35154	7.31783	5.06987	6.9959	4.13421	4.03014	1.95291	5.04973	6.6507	1.98004	6.98792	11.4052	4.2712	4.47846	4.19167	5.28104	7.14297	4.79638	5.92524	4.63218	4.94341	4.19307	4.00437	6.68503	8.20123	6.29995	4.60019	3.91576	5.90431
Blood_cell_GSM260694	Blood_cell		5.41385	6.45858	5.75999	2.51917	5.31045	5.77034	6.65759	1.67036	6.41261	0.65357	3.54963	6.22481	2.96218	4.99887	0.829211	5.24183	4.06435	2.65241	4.3302	5.55392	6.1506	6.20732	5.64783	5.12788	4.56492	2.84458	7.1347	1.69346	6.72513	10.9438	6.23649	5.03273	1.68686	5.21683	6.15805	5.51389	5.56755	0.470152	3.87256	6.01425	1.86284	6.6479	7.46149	5.82076	4.34992	1.94565	0.793041
Blood_cell_GSM112541	Blood_cell		5.34462	4.74399	5.29601	3.59164	4.48295	2.73133	5.98964	3.22153	2.78756	0.442993	4.93446	7.32434	5.7325	5.75713	2.3032	4.08537	3.37859	3.40652	5.7545	2.16453	6.13863	3.50177	3.89056	0.84369	4.55186	5.07333	3.37919	2.53295	6.01339	9.03917	6.23345	3.87155	1.72078	6.2568	6.99028	5.69049	5.703	0.6448	2.14543	2.42959	2.49198	5.95786	5.89806	3.93326	4.73958	2.53879	5.22407
Blood_cell_GSM286087	Blood_cell		4.53683	5.9054	6.1561	3.79831	4.27774	4.48166	3.57262	4.29639	6.15393	1.74478	6.13238	5.65848	3.7238	5.87945	1.10626	4.43015	5.70952	4.05235	4.98644	7.14785	6.70371	5.0461	5.0895	5.02927	6.31237	6.22476	7.63707	2.64906	6.8091	13.5605	6.6935	4.34592	1.4703	6.08193	6.52935	5.83709	5.89341	4.76401	6.29268	6.42152	6.34731	7.22423	8.06151	6.36873	6.38422	2.08091	2.59133
Blood_cell_GSM286086	Blood_cell		3.89719	7.41645	5.08017	4.82105	3.6409	5.12726	5.86698	5.59344	6.26711	1.66022	5.98084	7.37665	4.8093	3.92791	1.30112	3.98361	5.62729	4.92454	4.70614	6.86053	7.10869	6.42689	5.73955	6.30383	6.15327	6.07267	7.2531	3.25197	7.32355	14.7005	4.9213	4.46006	0.757441	5.80444	7.14526	5.98762	5.3305	4.50087	5.85874	6.19843	3.04437	7.23271	7.98574	5.79595	6.36397	6.04122	4.7584
Blood_cell_GSM286017	Blood_cell		5.18677	6.75154	6.18791	5.54936	3.7358	1.65841	5.91528	3.65151	6.37256	1.6506	5.4997	7.04132	3.47933	5.04559	1.26386	4.17587	3.15545	0.915969	4.81313	4.57094	6.62378	6.92297	6.21797	5.89001	3.57155	5.34635	6.80758	1.41254	6.45647	14.6024	5.60575	6.04865	0.714775	5.41317	6.76904	4.30316	2.03615	3.73634	5.51257	5.86486	3.22436	7.61445	8.42991	6.05655	7.3868	5.61441	3.5345
Blood_cell_GSM286090	Blood_cell		6.56657	7.16368	6.58816	2.89934	7.75809	4.48672	5.83533	0.778982	6.89907	2.7245	6.50153	6.89638	4.82828	3.88634	2.58866	3.20214	3.91207	2.01595	7.18554	6.71055	8.22837	7.51466	4.92557	6.60261	6.20743	5.54682	7.9704	3.00633	7.3972	3.39633	5.51867	4.73309	2.05765	7.37058	7.31946	7.10813	5.49577	5.23752	6.39997	6.08549	3.45075	9.08556	8.79997	7.56259	6.22956	2.28877	2.87982
Blood_cell_GSM286089	Blood_cell		4.76406	7.0654	6.50584	3.31213	7.33217	4.23234	3.74735	5.04432	6.62867	1.36407	5.78264	6.86723	5.87716	3.10202	2.61761	4.58334	4.38014	1.61053	4.70935	6.59396	7.51842	7.01652	4.07	6.40311	6.42224	5.69682	8.48025	1.72577	7.02855	3.09483	4.70455	4.41604	1.91131	7.40822	7.22032	3.23345	3.33466	3.56357	5.4439	4.93947	3.53395	8.74425	8.55638	6.92892	6.56723	2.04706	4.73313
Blood_cell_GSM286091	Blood_cell		6.40367	7.06288	6.82062	0.987573	7.36049	4.14323	6.17812	6.07227	6.77124	2.523	6.68406	6.96404	4.58405	2.50442	2.64867	3.80077	6.12175	6.27704	7.16195	7.11113	8.5968	8.03826	8.18581	6.40591	7.12094	4.93698	8.29967	2.74242	6.92588	4.04689	7.22215	3.83344	3.31864	6.30347	8.03429	5.767	4.99181	5.5049	5.50245	7.14305	5.84297	8.66981	9.48871	6.43601	2.85831	6.07349	2.95553
Blood_cell_GSM556665	Blood_cell		3.96077	7.3017	6.8331	2.79491	4.45013	4.96238	5.41913	6.0556	3.56539	3.87415	6.03343	5.2303	3.44977	4.33949	3.82272	5.48222	7.37864	4.74212	6.1493	6.78772	6.58472	7.80635	8.29114	6.41539	2.88441	4.0291	7.10747	4.04096	9.55417	16.8915	12.5137	6.48885	1.67274	5.833	7.42029	5.39057	2.7313	6.61994	2.78664	5.36262	5.99161	4.60999	8.4681	4.51268	4.73338	7.14444	6.96558
Blood_cell_GSM556663	Blood_cell		5.83697	8.25717	6.04852	4.60352	5.97317	6.04394	3.8802	6.01952	5.22821	6.55943	4.2123	7.16045	5.0104	7.35548	3.36264	6.27508	5.79226	4.53714	5.34109	6.17741	4.50198	7.08616	7.30666	6.32601	4.16223	4.1547	4.84318	2.5962	8.49418	13.0999	12.6906	4.75916	5.85322	2.02959	6.67213	6.46177	5.79382	3.84454	6.07507	6.4525	6.89061	5.22503	8.09789	6.25292	5.59013	5.40984	4.72661
Blood_cell_GSM182002	Blood_cell		4.10216	5.93297	6.18674	1.81402	6.40976	1.57708	3.73122	5.10058	5.11925	3.31183	5.38385	7.51763	3.46042	5.62435	1.79578	5.17899	4.30958	4.08323	5.16878	3.34742	7.69761	6.30153	6.82994	6.03121	2.95624	6.10088	4.06531	3.44264	4.44515	14.7107	9.67276	7.1224	0.119403	5.10403	6.95931	3.90741	1.99478	1.79341	6.34269	2.78833	3.81359	7.27949	7.90147	6.02517	2.03902	5.95573	2.99039
Blood_cell_GSM182000	Blood_cell		3.65679	6.30345	4.73676	1.84153	5.28932	3.57715	6.18613	6.14375	5.953	2.87379	6.21014	8.02412	4.08804	7.05629	1.84878	5.81667	6.87776	5.41191	4.86265	6.35433	7.27012	7.32646	7.24633	6.40672	3.45526	5.27613	3.18419	5.42905	8.84361	15.6094	10.1601	5.76827	3.29144	5.88456	8.36293	7.87108	5.84114	2.95243	6.8116	4.80906	6.42337	7.57875	8.64573	5.08151	1.59545	5.98913	2.9121
Blood_cell_GSM305439	Blood_cell		4.27545	8.13139	6.1905	4.72974	5.547	5.31076	9.17018	7.3106	7.81962	2.6242	6.81716	9.90126	4.28921	6.44134	4.07851	6.42925	8.11577	5.10618	5.88181	8.27119	7.61614	7.89992	6.7414	7.18709	5.98975	8.1897	9.4454	7.05758	8.72906	14.6413	8.53949	8.26081	3.28082	1.38286	7.94156	6.74584	7.51617	7.53605	7.47002	9.02477	7.3926	5.96765	8.71333	7.33984	5.45683	8.01242	4.53261
Blood_cell_GSM305437	Blood_cell		6.79243	8.08276	3.11962	2.05943	6.10427	6.51058	9.1767	7.22566	5.30424	3.56637	6.46682	8.88565	4.81719	7.78728	2.75567	6.83746	6.15445	3.91203	5.43722	9.3127	6.83743	8.63654	7.6667	7.33111	6.86388	7.59092	7.68416	6.53083	9.56545	15.3532	8.03493	4.89195	3.68	3.77484	8.24991	6.88726	7.64335	6.32653	7.57354	7.86189	3.37283	8.38223	7.70369	4.61936	6.66387	7.17085	5.10019
Blood_cell_GSM305442	Blood_cell		2.82543	5.44896	3.95697	4.708	2.98617	4.90205	6.37812	6.1014	6.20323	1.34133	5.56292	7.28634	2.72429	3.00399	3.46789	7.50114	6.99597	3.96492	4.45869	6.7586	6.58412	6.92845	6.76585	6.53226	5.27353	5.51005	8.34633	4.59351	8.73141	15.4781	9.37654	3.66144	2.42507	3.8431	6.8662	4.32242	3.86733	4.34621	4.21833	7.2146	2.74903	5.54888	7.44609	6.55316	3.29843	5.55882	3.54464
Blood_cell_GSM305441	Blood_cell		3.43606	4.48032	5.75581	2.55489	4.2317	3.43867	6.55077	5.98164	6.72069	6.12113	5.36918	7.52471	3.56824	3.61487	2.83663	7.01438	7.47426	2.74273	6.81053	6.60037	6.36476	7.80632	6.52664	7.10278	5.95125	6.88484	8.33468	3.3346	8.68609	15.7038	8.6654	7.80107	4.03787	6.09119	6.91441	3.46057	4.60839	6.08316	6.38694	7.42015	1.70526	7.40922	8.3233	6.38703	6.22269	4.66643	3.2276
Blood_cell_GSM305435	Blood_cell		2.82621	7.37868	6.22525	4.24451	6.20042	3.67513	7.88634	6.62746	5.24836	2.38142	4.95454	8.02966	3.87965	4.13288	1.28035	3.71471	4.96457	5.96044	5.98689	6.88021	6.38456	6.25442	3.53276	6.51117	7.0507	5.81752	7.08081	3.13033	7.428	16.0158	8.94855	2.52302	3.29905	6.51897	7.54181	2.79032	7.01577	3.04923	5.97619	2.95557	6.42679	6.77214	7.32391	5.60207	4.31219	0.887752	2.87496
Blood_cell_GSM305433	Blood_cell		2.6642	4.64526	5.11217	4.48388	4.61717	3.7951	6.43571	2.75908	2.56151	3.24662	4.17209	7.05226	4.12628	6.82143	1.47924	6.41745	3.97626	1.18646	4.96257	5.76886	3.19585	5.83131	6.82559	5.96323	4.01994	2.33828	7.61647	2.27468	7.65289	16.3459	9.00856	4.21921	3.76868	6.71485	7.02225	3.54233	5.88721	3.14519	5.78786	3.86229	3.98122	6.94303	7.11952	6.03982	5.02173	2.51792	4.89617
Blood_cell_GSM112665	Blood_cell		1.96386	4.75313	4.91373	5.16757	5.69813	3.06099	5.39514	5.19914	4.10834	4.9956	6.87256	6.8568	3.49086	1.98122	0.640376	5.46246	4.58006	5.8309	2.60968	5.5111	5.91389	5.38872	3.48116	6.42582	1.41912	3.04883	2.46976	3.41845	2.5433	7.67316	6.20823	3.66089	0.336013	5.72307	6.40871	4.89965	5.0198	1.88857	5.44087	3.92694	3.89414	5.58937	6.91107	3.31869	2.89061	4.98046	2.72555
Blood_cell_GSM112661	Blood_cell		2.42171	4.69406	3.87444	6.25258	4.9369	1.17328	3.88245	5.7324	3.68641	2.37156	5.97368	6.80938	4.3352	4.16759	1.93643	5.86112	4.51097	4.63626	3.76673	4.74372	4.48313	3.03498	4.25947	6.5207	3.14644	2.8594	2.55147	3.44132	6.61093	11.3397	6.74023	6.14494	5.19552	1.03173	6.70008	6.16235	4.52265	2.48568	2.65901	3.81965	1.30287	5.8011	6.27533	2.94272	5.81174	2.91509	1.3237
Blood_cell_GSM112666	Blood_cell		3.32676	6.97073	5.34626	5.0099	5.50512	2.75363	4.84589	2.94658	3.74949	1.54289	5.55799	6.83336	5.56406	2.68318	2.05761	5.82273	3.65276	5.16405	4.43642	4.89661	3.69938	3.25973	5.29558	5.4841	4.68454	5.28952	1.84265	4.17141	5.31083	11.5724	6.26229	4.61198	1.41095	5.03332	6.83889	2.03818	5.37425	1.8829	4.14523	2.07853	4.99702	3.31292	6.472	3.4556	6.21934	2.92841	5.40536
Blood_cell_GSM112664	Blood_cell		2.52687	3.76527	3.47321	4.76206	5.0557	3.40509	4.77086	5.4931	2.08882	3.79882	5.1582	6.3355	2.25455	2.00585	2.66734	3.81589	4.79794	3.62683	1.90753	1.74213	2.87652	4.89242	6.48927	4.58542	1.79133	1.74286	1.77248	1.2114	4.44625	11.3344	5.41683	3.41665	5.53317	5.0785	6.29785	5.45189	2.68482	5.35419	4.61374	2.62046	3.38927	5.16131	7.23677	4.64204	3.47395	4.38151	2.71122
Blood_cell_GSM160530	Blood_cell		2.95892	6.38345	6.73047	3.17347	6.56582	5.05856	5.99372	5.67948	5.57382	2.43013	5.03815	6.65148	3.40352	6.29164	3.26696	6.41263	3.64526	5.04779	2.61112	2.55055	6.59677	4.10544	4.1772	6.51365	2.48201	5.52217	2.62556	2.49052	1.8158	7.19209	3.91572	3.58669	3.49324	1.33501	6.05296	3.05237	6.2533	5.58603	6.43491	5.23929	4.84077	4.49646	7.94937	5.77412	4.72452	2.12694	3.56715
Blood_cell_GSM112669	Blood_cell		3.71477	6.35185	3.23977	2.43071	1.13177	1.42073	5.67997	4.86417	1.9341	1.09888	6.38078	6.60738	3.36079	5.36937	2.17303	5.02263	3.01162	0.830617	3.02607	4.04762	5.49486	5.76963	4.34501	3.01073	2.36476	2.22418	6.64881	4.20447	1.67486	6.63378	5.92691	3.37483	2.97308	6.13623	6.01972	4.6919	4.14754	5.77278	2.50352	2.02972	3.55609	6.19753	7.21959	5.59546	5.38616	4.59042	5.0803
Blood_cell_GSM112491	Blood_cell		4.27464	5.07893	5.30441	6.35444	4.81913	3.05205	6.08424	4.99867	2.81607	2.05877	7.21825	6.56944	4.88794	2.81551	3.49094	6.56865	3.41489	2.923	2.85472	1.90967	6.12098	5.62801	5.53595	6.2786	2.69482	2.78419	5.34515	5.82327	2.36748	3.54218	7.66525	4.22911	2.35651	5.57939	6.40175	5.08156	3.84333	1.39117	4.19501	2.86998	1.07955	7.00836	6.79539	5.52822	5.22479	3.05224	3.21133
Blood_cell_GSM112540	Blood_cell		2.46504	2.39802	5.88004	2.69587	5.52857	1.8654	6.0307	6.02359	1.86904	2.67842	4.85977	6.67771	3.8146	3.76287	2.96438	5.82455	3.81333	0.750289	5.54369	2.26621	4.63602	5.79585	5.03305	5.83113	1.10965	2.5787	6.81155	3.54943	2.75719	3.32703	5.84925	5.57089	2.29654	1.76957	6.14714	6.1706	1.0911	2.92924	5.24192	4.88901	2.47146	5.5913	7.37586	1.50731	6.47477	0.496894	4.44693
Blood_cell_GSM112668	Blood_cell		2.88086	5.87232	5.87194	4.98231	4.81083	2.48444	1.86692	2.89771	3.45486	2.03787	3.87104	6.27143	2.2266	3.00908	1.87699	5.93922	2.98026	5.65081	4.5285	4.56131	5.54679	6.28396	5.86253	5.83729	0.891611	0.564491	5.85362	4.35384	5.54067	3.16148	6.15911	5.34541	4.01495	4.95617	5.99955	1.68793	1.36402	1.49339	2.86145	4.64239	1.89942	6.03015	7.04028	5.8114	5.53965	4.64802	1.84119
Blood_cell_GSM112490	Blood_cell		5.6813	5.51845	5.99213	5.76335	3.2566	3.08393	5.82862	5.15048	2.9038	2.76807	5.99615	6.73347	3.24679	4.96275	2.16751	6.8522	4.66022	5.22999	5.62602	1.14003	2.63376	5.3547	6.59487	4.86225	2.22569	2.84937	6.22176	2.67889	5.29776	2.63413	2.88101	4.97294	2.63761	3.15473	6.93777	5.90405	5.58763	5.04833	2.35043	2.6592	2.44598	5.93553	7.95105	5.9975	5.65102	4.58619	2.1277
Blood_cell_GSM112670	Blood_cell		4.6163	4.04794	2.44283	5.67743	5.25444	2.69954	1.28358	5.59656	2.91136	4.42186	5.99	6.41022	2.10047	4.99038	1.59528	5.61333	4.20561	5.69539	2.79019	4.14209	3.05059	4.38571	2.63683	3.01897	2.50434	0.423926	4.81844	5.12209	5.73048	2.73167	5.91315	5.25691	1.71147	4.45122	6.40303	4.32998	5.56291	5.33916	2.04959	5.71296	3.02004	7.18778	7.32955	6.66524	6.04804	0.796481	1.05336
Blood_cell_GSM183484	Blood_cell		4.61291	6.72215	6.61078	6.1162	6.67254	3.70609	6.35659	5.12409	2.86262	1.75017	4.18044	7.14545	3.98713	6.11597	2.4534	6.67268	5.21655	3.50973	6.11089	3.34995	5.03131	6.60033	4.3373	6.27279	3.42154	3.04893	6.87358	2.2622	6.41132	3.73953	7.84421	6.51196	4.1803	5.36575	7.63102	6.13857	3.22586	2.70975	5.78172	5.22697	5.7155	7.3903	7.898	6.93008	2.76625	4.77831	2.79102
Blood_cell_GSM183201	Blood_cell		4.87685	7.5356	3.71774	2.89887	6.92096	1.34803	4.68386	5.94047	2.69757	1.23847	3.56576	6.18939	3.24597	6.4517	2.85582	4.90837	3.68185	5.02495	2.86668	5.25463	5.59461	5.94163	3.59442	5.21774	1.97526	1.85831	5.70798	1.9781	6.54537	2.8602	7.72185	3.77114	3.28875	0.33139	6.67223	5.59002	3.2624	4.21136	5.16593	4.32926	2.89773	7.30776	8.54288	6.46365	4.11671	5.49842	1.16602
Blood_cell_GSM183193	Blood_cell		2.8436	4.50903	2.32635	3.22881	3.07523	2.25286	6.16529	6.13726	2.64366	3.96834	4.60895	6.66446	3.79953	3.86658	3.05569	6.90563	3.91103	5.0748	4.42264	5.56653	3.89504	6.78681	6.92894	5.19197	6.6463	4.9529	6.311	2.92713	7.16727	4.66441	7.74464	5.30253	2.93257	4.80341	6.98585	5.9388	6.21779	3.30852	4.20845	6.366	1.71168	6.21154	7.53101	6.32849	1.77831	1.89826	0.320207
Blood_cell_GSM183485	Blood_cell		5.48854	6.60556	6.58442	7.242	6.36881	2.38243	6.04527	4.11166	2.88803	2.20292	5.11377	6.71011	3.37231	5.69995	2.15079	3.83544	3.6251	5.13566	4.51725	5.11858	6.17817	5.53284	4.55768	5.4845	3.67407	5.57524	5.88333	2.91408	6.89483	3.70736	6.44718	2.48807	2.2351	6.24206	7.16304	4.83635	6.09561	2.87494	3.57536	2.68092	2.53249	6.78513	7.74835	5.43002	3.86544	4.81096	5.54218
Blood_cell_GSM183483	Blood_cell		2.05592	5.6338	6.03274	6.01493	5.2564	5.35943	4.2857	2.42448	2.50531	1.36874	2.80418	7.3859	5.29017	5.58891	2.02714	6.46598	3.95613	3.71752	5.08708	5.38876	5.49852	5.68812	5.22318	4.59432	1.38966	4.38539	5.17371	2.07401	6.66376	5.38061	7.65738	3.48869	2.87399	5.55518	6.94012	5.23193	5.51335	2.77264	5.03244	3.16402	2.17415	7.51761	7.5468	6.54308	1.00129	0.277221	2.07688
Blood_cell_GSM183196	Blood_cell		6.63201	4.31105	2.70479	6.73517	6.13729	4.1857	5.6988	3.2488	2.95294	0.819154	4.55772	7.68604	4.07127	4.5649	0.869035	6.81223	3.59231	4.64497	5.31801	5.84077	5.52493	7.41084	5.45671	6.37328	5.51263	6.14323	3.19848	3.23411	6.11514	4.01338	6.21985	4.17096	5.42174	4.02089	7.68604	4.95529	3.95657	4.96181	1.02809	4.9332	2.82617	5.81258	7.96691	4.10048	5.72376	1.25105	2.22853
Blood_cell_GSM183486	Blood_cell		5.49531	5.87771	3.95593	5.85145	2.25792	3.16059	6.57656	0.257029	3.51356	0.00570656	5.05489	7.48024	5.65781	5.20389	2.42804	4.03923	4.14012	2.251	3.99154	4.09709	4.55347	6.376	6.93684	4.37893	2.65199	4.38133	2.94939	2.13149	7.00109	3.18741	8.10466	3.98824	1.58731	5.67406	6.84333	6.89269	6.11553	1.91417	6.16424	3.5593	3.86875	6.31736	8.17197	6.35448	3.33484	2.03125	2.00941
Blood_cell_GSM183165	Blood_cell		3.52186	3.5269	5.36483	5.9333	5.91903	1.32269	5.87436	2.97892	3.76252	1.26163	3.70574	7.70204	4.20224	1.68662	1.59441	5.92229	3.50389	1.94916	5.9602	5.11116	6.33635	6.62205	5.72141	5.73684	3.43469	2.58559	3.12265	2.6029	5.98283	1.74119	7.39766	3.55013	2.82594	5.80106	6.89299	6.46309	3.52956	3.21727	3.28102	2.99815	5.42033	6.36796	7.5645	5.55874	2.40272	5.32367	1.39664
Blood_cell_GSM183209	Blood_cell		3.10156	3.41224	6.2807	6.9974	5.33505	3.7163	6.20476	3.86024	2.72116	0.793298	3.07169	7.37082	4.71349	5.10195	2.09506	5.59467	4.71802	1.8341	4.17437	3.06697	4.67252	6.48592	4.84133	5.45845	5.84405	3.97449	4.34728	2.44466	5.37221	6.79956	7.43619	3.08113	2.08548	5.34439	5.39334	4.00245	4.86645	0.481835	4.69414	5.46134	3.46815	6.91726	7.31024	5.88797	5.015	4.89413	5.25024
Blood_cell_GSM183487	Blood_cell		4.86482	4.11907	5.98054	7.39772	4.74532	3.67721	5.80424	4.84939	2.58727	0.802757	4.55248	7.02361	2.37854	6.06139	1.08057	1.83491	4.0557	4.9271	4.24289	6.10188	6.59531	6.49194	6.20258	5.49032	1.61478	5.01069	6.01199	4.59436	4.82468	3.79436	8.37386	1.97221	2.67589	5.24379	6.38636	4.23517	4.78239	3.72284	4.99384	2.32536	5.8169	6.58793	7.19062	3.43062	-0.166435	5.17677	2.68563
Blood_cell_GSM183465	Blood_cell		5.16418	3.29702	6.76318	6.18466	6.33695	3.0812	5.51392	5.58163	1.96454	2.28532	3.36306	6.18701	3.59774	4.78863	2.08049	4.84402	2.83026	0.283839	2.02813	6.18657	6.20889	3.40247	6.20779	5.36769	2.24915	0.759064	5.59912	2.915	5.96364	3.59515	6.69692	3.16695	1.9722	3.67772	6.07719	5.01094	5.69423	1.10125	3.04898	4.51532	5.82436	6.86594	7.34301	4.79939	6.12586	0.975564	2.30762
Blood_cell_GSM183464	Blood_cell		2.48882	6.69556	5.58646	6.45828	6.0002	1.2455	5.49019	3.32507	3.68877	0.286345	3.67681	5.83434	2.2585	3.28652	0.845103	4.79952	4.25225	3.7328	5.2308	4.98483	5.22677	4.91899	4.95713	5.02017	5.71774	0.0578037	5.23741	1.15773	5.67573	1.92516	6.48749	2.73087	1.71681	4.09643	6.73799	2.6155	6.15397	2.70579	2.74987	6.05622	4.12688	6.17186	7.49706	3.14834	7.91964	1.56133	1.85101
Blood_cell_GSM183315	Blood_cell		2.00168	4.53355	5.34924	5.75016	4.17926	5.26032	3.19144	4.7414	2.66689	2.38705	3.27341	6.57957	3.54665	5.40847	1.72869	4.59387	2.52269	4.11036	3.98714	4.61086	5.71899	5.26658	4.14073	2.63636	2.63463	4.83423	6.20814	3.35448	4.26937	1.76418	5.17438	3.00958	2.687	3.51254	6.11278	3.88249	4.50301	0.513511	2.20462	4.47083	5.83314	8.15449	8.16694	5.65275	5.76668	3.78647	4.67765
Blood_cell_GSM183217	Blood_cell		2.08943	4.17152	5.44795	5.99571	6.68888	3.35245	6.30494	4.76131	2.23294	0.245397	5.29327	7.62486	2.70603	3.91626	2.37084	4.15742	2.42214	2.23361	4.0018	2.49981	6.26008	5.12457	3.70287	5.70056	5.24861	5.47541	4.72538	1.72098	6.05724	3.17309	4.48178	4.3955	2.45802	4.37655	6.2502	4.70629	4.87291	0.179337	5.04454	2.09924	5.05167	7.66675	7.89148	6.50268	6.79632	2.45808	2.1025
Blood_cell_GSM183306	Blood_cell		1.82937	3.60705	5.00977	1.94524	5.64986	3.30913	5.7056	5.10023	3.79355	2.05438	3.66977	6.49943	2.54413	2.96629	2.59699	6.1293	4.67467	2.30156	5.8543	2.58608	6.85599	5.90397	6.39264	3.94555	2.88281	2.56555	6.36117	2.14161	4.28208	2.06735	2.46836	3.8322	4.30369	2.58366	6.68824	5.22406	5.89564	0.29601	1.04589	5.65348	2.51002	6.39455	8.23818	6.53068	4.86987	5.28295	3.4095
Blood_cell_GSM183462	Blood_cell		1.82902	6.70845	4.9841	7.33615	2.31542	3.23527	5.13199	4.59063	1.66898	1.75704	4.87229	6.21096	2.49043	2.18323	2.37511	5.84885	3.45788	3.75188	2.58947	1.74907	4.10132	5.82921	3.42132	1.2619	5.40219	2.16146	1.89517	1.7865	5.3424	2.97116	3.43413	3.76538	1.38803	1.4298	6.34944	5.18509	5.192	1.99554	5.22309	3.60344	4.16896	7.44358	8.21446	5.62235	4.9531	5.41378	4.06882
Blood_cell_GSM183394	Blood_cell		3.91331	5.08911	6.21511	5.71493	3.454	2.33912	5.27521	4.01313	3.64021	1.74113	4.86871	7.64278	2.02675	5.28925	1.58436	1.99288	3.75567	3.26994	3.38342	5.14166	6.08327	5.82706	3.54396	4.94548	2.33329	2.4973	2.20653	1.98064	4.72818	1.61734	5.20198	4.54918	3.67807	1.9258	6.34825	6.27991	4.2952	4.32227	3.29287	5.3513	1.76344	7.03594	8.00222	5.79929	4.25242	4.01811	1.77247
Blood_cell_GSM183463	Blood_cell		5.76369	6.38139	2.4515	5.81023	4.24359	5.16841	6.06025	3.76223	2.09579	2.07418	5.58739	7.32086	2.69234	3.24185	1.84989	3.65243	4.2187	4.01148	3.28032	0.958318	6.10476	2.24612	3.46452	2.61824	2.28012	5.01052	5.69094	1.30265	5.34181	1.29911	5.46014	3.86644	4.88051	4.35923	6.57273	1.96363	3.37212	0.568375	4.21282	5.75699	3.165	5.50973	7.34709	6.09226	4.99785	5.19219	1.89451
Blood_cell_GSM183316	Blood_cell		1.7316	6.16581	2.79371	4.56867	2.5448	2.46628	5.91338	0.504111	2.63848	1.3563	4.76207	7.07004	5.19249	3.21976	2.43831	4.98965	3.27297	4.97871	5.89828	3.0807	5.66224	3.84431	4.3306	4.80646	1.54334	5.33625	2.68098	2.10738	5.85271	1.18587	2.85423	4.30731	2.00993	5.35908	6.47889	4.76412	5.91563	4.32985	4.89169	5.47034	2.51452	7.64948	8.06218	6.71016	5.48386	5.38423	3.42466
Blood_cell_GSM183466	Blood_cell		2.89543	5.837	5.39049	6.45692	5.11873	5.1416	3.78645	4.58148	4.51979	0.291049	3.47497	6.91713	0.911715	3.0844	1.96561	3.69395	4.51083	3.96476	2.45759	3.41837	4.99946	5.425	4.4105	2.89241	2.12255	4.7587	3.33023	0.983201	6.12414	3.17772	2.76278	1.7404	1.38848	5.18916	6.46379	3.91423	4.6726	4.14117	4.97814	4.18696	1.79692	6.35275	7.35631	5.912	6.61289	2.09511	1.49617
Blood_cell_GSM183392	Blood_cell		4.30619	4.01959	5.58406	6.38585	6.33366	3.36638	4.12914	1.7785	4.65638	4.49927	4.94588	7.02572	2.75821	3.21213	1.84215	6.18128	4.99533	4.17857	3.66215	2.68663	6.34457	6.20341	5.71567	4.90543	3.30358	4.04397	6.61888	2.26117	5.90005	1.6467	2.95962	5.71736	1.08468	3.88859	6.70617	5.82136	4.34727	4.39204	4.70063	3.91824	5.13909	5.27621	7.73177	5.69486	6.77896	2.15844	1.48356
Blood_cell_GSM183467	Blood_cell		2.02452	3.41473	6.49501	5.43176	3.60264	3.37193	5.93489	5.66137	5.63217	0.604765	5.02479	6.79399	3.02489	4.24127	1.46585	3.48846	4.23159	3.45374	5.14452	1.22302	4.36133	5.87591	3.2248	5.22323	2.10862	2.12841	6.5097	1.93263	6.29845	2.02451	3.52796	4.52145	2.27289	3.91287	6.33775	2.13079	-0.0229322	4.84144	2.4462	5.48064	5.0951	5.03451	7.78458	5.207	6.42772	4.64695	1.53427
Blood_cell_GSM183482	Blood_cell		6.19222	6.23732	6.55816	4.45813	6.19786	3.35125	3.75578	3.88552	2.7903	3.79245	3.84901	7.75658	3.97925	2.61587	1.83242	5.98223	2.51154	2.55838	3.69119	2.90288	5.92634	6.30141	7.05441	3.37947	1.99866	4.0615	6.11301	2.35838	6.78528	3.61561	6.52486	3.77763	2.60795	0.875463	6.60163	4.28077	3.01906	2.04989	5.4152	4.14116	2.55375	4.68366	7.72158	6.18331	7.10885	4.55257	0.934246
Blood_cell_GSM183393	Blood_cell		2.49528	5.9423	5.0825	6.07558	5.75058	3.28861	3.37117	4.86918	3.75042	1.2457	4.82585	6.85321	5.5081	2.66886	1.26964	6.27332	3.77163	3.34603	3.43333	2.75998	5.58772	3.52181	3.7029	2.09654	2.27193	4.63376	3.58444	3.33691	6.53133	1.60222	5.09261	3.61179	2.33353	2.39498	7.11538	3.46783	2.25772	1.52869	5.61259	4.56008	1.35736	6.33678	7.46521	6.23491	5.47782	5.80813	5.15109
Blood_cell_GSM183305	Blood_cell		2.77077	6.80004	5.9877	6.07622	5.98787	3.61569	3.53978	5.45564	3.71117	2.78619	5.0735	7.74719	5.17971	3.83874	1.75899	5.89015	3.98725	4.18285	4.9635	2.03994	6.03241	6.35008	3.29468	4.74461	4.12489	5.12761	4.94888	3.77969	6.06242	2.9555	5.98801	1.67249	2.45983	2.55054	6.66228	5.5057	6.18971	4.13773	5.93884	3.3494	1.44528	6.78847	7.50652	4.60489	5.83061	5.49847	2.00966
Blood_cell_GSM320543	Blood_cell		2.40809	6.19909	3.60945	5.16646	2.97924	4.59776	4.8746	4.77386	2.81684	4.04103	2.40576	6.51218	3.95152	4.21401	3.07049	5.53225	3.41032	2.90141	2.61293	3.29476	2.64745	6.40687	3.71642	5.62143	5.28972	5.27397	5.79905	1.69937	6.37837	1.51818	2.03448	4.34441	5.23466	1.24011	6.76184	6.36007	5.34074	4.18261	4.10297	4.97051	2.954	6.29944	7.46927	3.35801	3.97393	4.53725	2.10547
Blood_cell_GSM140973	Blood_cell		2.84994	4.7525	5.57734	4.81622	6.04494	2.76273	5.7764	5.3522	4.51682	4.68528	2.94111	7.51374	4.33774	2.90972	1.90465	5.49666	4.63797	2.75503	3.42447	3.17862	6.80339	7.04733	6.0721	3.16146	5.57672	4.57012	6.68445	2.5609	4.50181	4.33695	3.29838	4.19514	1.1826	1.85566	6.62738	5.5905	2.72286	2.12307	4.2811	3.33811	5.00969	6.89894	6.95029	2.39431	5.47306	5.05525	4.55929
Blood_cell_GSM320549	Blood_cell		1.97633	4.77241	3.3163	5.29622	6.02766	2.682	4.40544	3.46604	3.10954	4.67107	4.04259	6.33648	2.99308	2.15384	0.908703	5.65103	4.09385	2.66167	3.30754	3.02652	5.94318	5.20508	5.48808	5.26282	2.41778	4.59729	6.66228	1.59975	6.579	2.45176	3.96956	4.74892	2.38483	4.13517	6.84005	5.05736	2.12638	4.67996	4.65449	4.61181	2.33617	6.6621	7.70948	5.62609	3.12943	1.73658	2.66052
Blood_cell_GSM320547	Blood_cell		2.1086	6.12474	5.80453	3.83789	6.22313	3.32279	4.43135	4.24933	3.53471	1.73083	5.049	7.77863	3.96947	2.10428	3.21515	3.34952	4.34122	4.84868	4.17388	3.04317	7.25393	6.87962	3.81971	3.96891	2.67458	2.89322	5.69013	1.64296	6.45604	2.62942	4.90031	3.67424	1.8375	6.05872	7.21977	5.63958	2.32733	4.29312	2.31014	3.45131	1.06875	7.45394	7.30191	6.57047	4.94589	1.3041	4.12829
Blood_cell_GSM320551	Blood_cell		3.77509	6.45461	2.14861	2.76206	5.5497	1.02947	5.76775	4.50301	2.12768	2.63232	4.82122	6.89817	3.63355	3.97423	2.02155	6.74971	5.96643	3.43954	5.29686	4.94069	6.46722	5.599	3.51913	4.54898	5.66381	5.1502	6.70965	1.38971	6.57085	1.10342	5.13621	2.96754	0.637552	4.52053	6.90135	5.63941	1.68404	3.4489	2.44149	2.14194	2.18751	5.39957	6.90868	5.73791	0.614664	5.01278	0.955352
Blood_cell_GSM320545	Blood_cell		2.1831	7.42155	4.24412	5.11911	3.40515	5.43765	2.44256	3.60441	4.69442	1.63008	3.65141	6.82618	4.62926	3.11196	1.45838	5.58279	4.06055	5.15381	4.74825	6.14014	6.27796	6.77785	4.66623	5.36563	5.99109	3.49718	6.81702	2.03839	7.14916	2.64189	2.45763	3.56736	1.69418	3.89771	5.63161	5.38445	3.95998	1.78744	3.14594	2.85674	1.83517	6.90271	7.86697	5.75667	2.96889	4.59067	1.31053
Blood_cell_GSM320552	Blood_cell		5.3971	6.52169	4.59512	4.71073	5.7322	3.36922	4.79461	3.49334	1.77149	1.53627	2.94597	6.39469	2.77756	5.47139	1.606	6.1012	4.56319	2.03481	2.95028	2.31258	5.50409	4.3464	6.28598	5.70863	4.60907	2.5923	6.07652	1.68836	6.76346	3.6671	5.20627	4.30608	1.37078	4.742	6.01661	5.59251	1.51905	3.51758	2.05765	3.07928	4.44338	6.16044	7.39445	4.06816	0.350887	4.58119	2.27152
Blood_cell_GSM320550	Blood_cell		4.84365	6.1458	4.4048	5.0168	2.84146	4.59484	2.42445	5.06031	4.19903	0.138511	4.57454	6.76491	1.46296	2.50528	2.34619	3.60096	6.04087	2.98901	4.4452	1.24006	6.67366	6.24738	4.32891	5.36617	4.86255	5.16186	6.17478	1.97804	7.08866	2.13141	3.21712	3.3225	0.32543	2.54285	5.95659	3.57322	0.723857	4.07689	4.78061	3.28207	4.80967	6.99045	7.20918	2.5617	2.66512	1.36974	1.21434
Blood_cell_GSM320548	Blood_cell		5.44404	7.75149	6.12651	1.65776	4.4378	2.6592	5.20322	5.2039	3.19666	0.595785	3.92934	7.25024	4.58497	3.45512	2.82327	6.70453	4.06726	5.34326	4.46078	2.6346	5.71673	6.48768	4.10808	5.92817	1.82133	3.43618	6.3472	1.93595	6.72638	2.487	3.26507	4.42418	1.96939	2.19569	7.12658	4.57295	5.52195	5.70283	3.74081	3.5847	4.33388	4.82079	7.95363	6.06141	1.92886	3.33793	-0.395476
Blood_cell_GSM320544	Blood_cell		5.09308	4.29494	6.77264	5.3421	5.63489	4.18606	2.47281	4.99346	3.06807	1.50212	4.7489	7.3832	2.20504	5.5312	3.17976	6.04146	4.3948	5.79358	3.44021	3.42144	4.72208	6.08302	3.9922	5.61078	3.74283	2.28545	6.59425	2.24383	6.63777	3.09145	3.82756	4.81003	0.424023	3.19769	7.12496	3.55354	1.16386	0.674206	6.07668	1.99546	2.09872	6.71212	7.6421	6.14118	3.02511	5.83533	2.21059
Blood_cell_GSM320546	Blood_cell		2.17244	3.99329	5.81045	5.61368	3.05403	1.67622	4.63425	3.82694	6.15998	4.87724	5.49864	6.41316	1.65528	1.30251	1.33834	1.84039	3.85036	4.07283	2.90032	2.57995	5.92796	6.17435	3.63153	4.62953	4.80318	4.46571	5.95408	1.56542	6.94373	2.99889	2.89075	3.87185	0.625823	4.89598	6.0963	5.34879	4.05259	5.11615	3.59984	4.70256	3.73172	6.80064	7.20954	5.86868	4.27615	2.97974	0.728224
Blood_cell_GSM286088	Blood_cell		6.32393	7.42083	5.6522	6.8325	7.3072	4.10024	3.96285	4.2244	7.56845	3.35759	6.54149	7.21122	4.66803	2.48884	2.22614	4.75443	4.75645	2.74536	7.26574	7.00741	7.82326	7.46559	4.51089	6.92862	6.58989	5.55495	7.64868	2.98221	7.52034	3.22005	4.17678	3.66155	2.18017	5.85384	7.62629	5.33405	5.91368	5.91334	5.52232	4.27493	3.86391	8.50499	8.99609	7.85429	4.74931	6.14088	2.76704
Blood_cell_GSM140969	Blood_cell		3.58936	6.78913	5.57756	4.60767	6.83899	6.05745	5.38396	5.58239	6.77016	2.07341	5.11903	7.50648	4.53576	3.73331	1.39776	6.22439	5.88761	2.62154	3.99107	6.31875	6.46275	5.77969	4.11886	6.54241	4.72966	5.3469	6.54339	4.38615	6.54445	2.77374	6.78912	4.60448	3.87446	5.91249	6.28547	4.7786	4.82226	2.43334	6.17768	3.40101	1.74398	5.21802	7.85283	5.88399	3.99986	6.50774	3.63457
Blood_cell_GSM140968	Blood_cell		2.48956	7.21817	7.33126	3.91432	5.97291	4.9477	6.20957	2.88777	2.5487	3.32508	5.32636	7.15368	4.91673	5.605	2.98505	2.40193	4.3575	6.00626	6.83648	3.34207	7.45217	7.11726	2.97241	5.40021	3.91856	5.22232	5.5009	2.7712	4.55276	3.27526	7.12108	6.5283	3.25218	5.91342	7.16337	3.95396	4.15896	5.18959	4.98501	3.73522	5.83414	5.38434	7.66865	7.5977	6.57237	2.70672	5.43172
Blood_cell_GSM160534	Blood_cell		6.26181	4.94434	4.97925	0.334906	4.91651	5.10224	5.30835	1.66973	5.23342	0.83831	3.7915	6.58238	3.02426	6.38963	1.61991	4.02141	4.60243	2.51391	3.10947	4.25784	6.42209	5.04579	2.06454	2.82998	6.21246	4.83966	5.77656	5.36458	5.36144	6.22251	1.47705	3.89026	3.45328	5.04104	6.98843	2.92936	5.2924	2.60124	5.69322	3.58135	3.68124	6.32152	7.16683	6.16258	1.50499	4.65666	1.15865
Blood_cell_GSM140953	Blood_cell		2.72188	4.38332	6.94337	4.32207	6.27599	2.66978	4.29912	5.68296	4.55565	1.81872	4.87637	7.33465	2.95726	5.81354	2.55873	3.008	4.02261	2.81216	3.76458	3.48498	5.57504	5.81011	3.89412	3.03198	3.19736	3.51748	4.13099	2.78934	6.91143	3.07701	5.22767	3.36238	1.38719	2.33901	5.68961	7.43379	6.18501	3.69388	5.12285	4.53499	5.57533	6.54656	7.75502	5.1447	5.87875	5.16455	1.11436
Blood_cell_GSM181978	Blood_cell		2.75685	5.08794	5.33667	4.923	4.03379	3.53163	4.15532	4.97295	6.56578	4.81015	4.94789	7.3259	4.38041	3.24099	2.14265	3.09339	3.59166	3.35215	4.13158	3.18195	7.08518	6.73583	7.06808	5.50702	2.5877	5.76269	5.14184	4.78248	6.07486	3.99433	5.46932	4.53924	1.7018	5.62609	7.03633	6.16379	4.0253	3.42621	6.27119	3.19001	2.00415	4.73429	8.33538	6.28678	2.73716	3.99383	2.2007
Blood_cell_GSM181857	Blood_cell		3.6532	5.75456	7.43744	3.55603	7.40132	4.16404	5.58212	6.15198	4.93462	5.87545	6.40968	8.01801	4.21336	6.23575	3.32042	5.03252	5.83159	4.073	5.746	7.64029	7.20178	6.53077	7.83117	3.32682	3.82551	6.34143	4.19678	6.19155	5.19783	4.95743	4.06859	5.49536	3.95816	4.81524	8.56509	6.85377	4.40258	3.1884	6.49769	5.5706	4.17452	5.90319	8.60664	5.72491	3.18481	5.58499	5.56707
Blood_cell_GSM181933	Blood_cell		4.74952	4.74772	6.94061	4.91996	5.27544	3.19923	2.40023	5.67215	2.59507	1.61282	4.44879	8.00918	6.53464	3.31964	1.54023	6.0131	5.0288	1.73331	3.86934	6.50204	7.23388	6.66164	6.89496	4.19726	1.68294	5.04375	5.75362	2.52786	5.83104	3.54245	6.96111	3.8637	2.39007	5.57037	7.54864	5.84576	3.65763	3.78617	5.52788	5.02549	3.87493	7.20676	8.58118	6.64209	2.35307	5.8122	1.88507
Blood_cell_GSM181931	Blood_cell		3.76366	6.54635	6.81247	5.50909	3.65238	3.91749	4.93163	5.67586	5.06988	2.83439	6.67004	7.8317	4.34604	7.64057	3.25478	6.43248	5.90283	3.62861	5.37999	5.2049	6.97007	7.52775	6.90258	4.35569	4.18204	5.3356	6.49802	4.8428	4.86678	3.58332	6.60934	3.66093	2.61628	4.76233	7.93593	6.01434	4.41954	3.45891	5.6559	3.58448	3.67388	6.14735	8.24158	4.41244	5.3279	6.24046	3.15679
Blood_cell_GSM181997	Blood_cell		4.52325	6.70577	4.24371	5.70343	6.39907	3.45195	3.26218	4.55715	3.76653	3.69713	5.62152	7.8279	3.93783	5.85719	1.51755	5.65515	3.86805	3.47912	6.39433	3.93463	7.79329	7.32053	6.66432	3.51435	5.5115	3.8611	6.55763	3.95327	7.47658	4.63534	5.98533	4.25492	1.3742	5.54379	7.04716	3.98561	6.34243	4.70357	3.80354	3.71276	5.54947	5.09925	8.10688	6.31835	3.72927	2.97138	3.47872
Blood_cell_GSM181982	Blood_cell		5.19338	7.05084	6.45681	3.16732	5.77861	3.16826	4.308	4.89371	5.2447	3.42247	5.64863	7.3096	3.51091	3.67093	1.293	3.35512	3.83946	5.26826	4.90293	3.33656	7.16374	7.02439	7.40027	6.449	5.56111	6.08648	7.70025	4.01359	7.68841	4.43924	6.20296	4.30073	2.47845	4.82181	7.6411	4.04934	5.85032	5.21118	6.08482	3.86178	5.52	5.31437	8.24198	5.40037	0.978337	4.93883	4.09206
Blood_cell_GSM181973	Blood_cell		3.57095	7.62076	6.49013	3.48588	7.05546	3.43288	5.87737	6.70876	6.6523	3.37141	5.4636	7.82681	4.60452	5.90325	1.60036	4.93436	4.10041	3.80228	7.12682	7.21224	8.42314	7.36145	7.56725	6.47492	4.00357	5.11365	5.64313	4.02759	7.45834	4.59031	4.18564	4.10737	2.66086	5.72442	8.35979	5.8044	6.40548	5.4373	6.85599	3.87754	3.8782	7.30394	8.4959	4.54713	4.78103	5.95841	4.72691
Blood_cell_GSM181971	Blood_cell		2.84466	4.68792	6.25691	4.76275	7.00641	4.19893	3.508	6.09365	6.24411	4.53406	5.54974	7.48641	3.64123	5.46179	1.71069	5.62233	4.49961	3.8737	4.53652	6.48026	8.02827	6.3322	7.60548	6.47836	5.83468	5.97723	4.65788	4.32934	7.61464	3.44956	5.84501	5.21192	1.38725	5.50524	8.06232	5.8409	3.31587	5.05042	6.10205	2.92644	2.8639	5.82433	8.00615	5.35172	2.8295	5.64661	5.4382
Blood_cell_GSM181930	Blood_cell		3.82891	6.54608	6.8876	2.93723	7.15477	3.55988	5.00104	6.62728	5.95372	6.25893	5.73813	7.36016	5.33238	5.93041	2.73851	7.46125	7.30722	5.16764	7.57357	6.11162	8.20235	7.78166	7.92517	7.08704	3.85958	4.6883	4.81765	5.91766	7.75087	4.9051	4.86058	4.39089	3.44873	1.38218	8.85434	6.23141	4.22895	5.63722	6.21015	5.89441	3.70868	6.05391	8.7219	6.64713	2.36442	2.03817	4.85982
Blood_cell_GSM132930	Blood_cell		5.13877	7.75376	5.12684	3.61851	4.56564	4.59956	4.7953	6.58612	4.35872	4.75357	6.3063	8.12428	4.03429	4.83313	2.77909	6.47604	5.65386	6.64137	6.00064	5.41153	8.87208	8.50423	8.58387	7.3756	4.88014	7.39161	7.05349	4.61638	9.10979	4.91922	10.2317	4.75845	2.0311	2.59156	9.41142	4.87235	7.44085	3.54787	6.98443	5.19267	4.46817	8.09537	8.93901	5.20112	4.42024	4.96129	3.28727
Blood_cell_GSM132929	Blood_cell		3.38904	8.00206	4.45965	1.73914	4.41117	5.00597	4.44373	6.34316	5.91823	4.0794	6.04754	7.70984	4.67949	5.61436	2.54654	7.38657	5.96324	4.01514	5.64479	6.64158	5.8907	8.06587	7.44003	6.3716	5.92819	6.70105	7.0785	4.95026	8.42996	5.02724	5.0877	5.55173	3.50101	5.28423	8.49053	6.97161	4.40205	7.21219	6.58851	4.69414	4.30884	7.49862	8.97773	4.60562	1.94365	6.56565	5.69927
Blood_cell_GSM132922	Blood_cell		3.56185	6.45796	6.85142	4.77773	7.0177	4.1465	3.25838	5.17133	5.77949	1.993	3.70703	7.30856	3.88533	4.30601	1.4594	6.62444	4.67445	5.26156	4.76657	4.43365	8.25702	8.43567	7.95657	5.97799	5.48216	3.75036	6.65644	3.56274	7.50732	3.16826	4.30773	5.24796	2.80805	5.41193	8.006	7.03374	6.08152	5.03852	6.27087	5.95924	3.86395	7.22444	8.70589	6.19275	0.623892	3.36599	5.3421
Blood_cell_GSM132921	Blood_cell		5.04837	7.69099	6.48296	5.34476	7.36528	4.41873	4.23738	3.67501	4.0357	1.05177	3.81482	7.7898	3.44252	6.53098	1.83743	6.56702	4.01978	4.20508	5.53845	4.15343	7.73332	7.52487	7.62503	5.92961	6.2466	6.19137	7.14432	3.30867	7.96762	3.57928	8.97855	4.75558	2.66519	4.46088	7.59886	5.7183	5.31642	5.43103	6.29017	4.51226	6.22056	7.73363	9.07382	6.16101	1.64349	3.75354	5.41175
Blood_cell_GSM132925	Blood_cell		2.94972	5.49202	6.66796	4.07126	4.73918	2.7558	5.81948	6.54454	4.24341	2.90931	3.87953	7.38911	3.13871	5.85554	3.72901	6.82355	4.38881	3.03619	6.11881	7.01728	7.96488	8.7097	5.86993	6.71108	4.5504	3.69951	7.95461	4.38846	7.83529	3.87153	4.99056	5.49381	2.4559	1.73804	8.54762	7.32592	6.58024	4.69694	5.71593	4.7906	3.52232	8.02313	9.07219	6.49243	1.29364	2.49994	6.09124
Blood_cell_GSM132923	Blood_cell		3.56449	7.77423	5.8134	2.9891	6.82706	4.55371	4.06142	5.53304	6.48271	6.05168	5.12644	8.54225	4.09568	7.19387	2.99576	5.81662	5.14836	3.75882	6.90833	6.80301	8.46017	8.10489	7.13894	6.63809	6.77285	3.28173	6.60226	3.59925	8.28617	4.40511	6.29391	4.37333	3.09784	3.05998	8.54573	4.4426	2.87103	4.12566	4.10069	4.58733	3.74868	7.45996	8.07041	6.38398	2.09894	6.29075	6.42887
Blood_cell_GSM132919	Blood_cell		4.87316	6.53706	5.9465	5.61857	6.59784	4.43008	4.69429	3.50914	4.29359	4.39198	5.13804	7.5558	4.67093	6.37334	2.42145	6.32204	5.51887	3.28243	5.94541	3.98819	8.20521	7.81811	7.58558	5.45038	3.88893	3.72435	6.124	3.28864	7.88337	3.01793	4.57618	5.23708	2.76409	4.86369	8.23778	6.66892	2.75783	2.66768	5.71888	4.53042	2.6403	5.94251	8.49018	6.30471	1.59771	1.58788	5.45077
Blood_cell_GSM132927	Blood_cell		4.77538	6.57517	6.97163	6.50701	5.9404	3.99018	4.44848	4.45532	6.26574	2.14243	6.47279	8.24702	5.37945	7.29607	3.3805	6.44887	5.30852	5.68564	8.12857	5.28608	8.65231	8.87581	8.09194	7.07543	6.97723	5.97466	5.36795	3.71006	8.01436	3.71452	5.12582	4.79262	3.92521	5.34705	8.54022	8.19529	4.79886	5.72692	6.44833	4.00936	4.37835	8.00421	8.99121	6.7853	3.0388	4.18148	3.27796
Blood_cell_GSM132928	Blood_cell		4.56231	5.35358	7.29543	2.87422	6.73977	5.3845	5.1584	5.20608	4.17702	2.98957	5.31564	7.74873	4.03077	4.1715	3.40154	6.85343	5.09553	4.28134	7.56769	4.91267	8.33382	8.69271	5.1416	7.63951	6.67907	6.48787	7.53911	4.42358	8.05254	3.44517	10.0053	7.14172	3.6436	2.63283	8.3402	7.35523	4.68806	3.81098	5.43891	7.17969	4.02277	7.85421	8.77515	5.54121	2.13822	6.84279	6.46748
Blood_cell_GSM132926	Blood_cell		6.12974	5.6593	7.92088	3.64246	6.83701	4.04512	5.48321	6.11992	3.82308	3.42567	6.28531	7.79238	5.69634	4.44732	2.57418	5.8963	4.87624	6.10182	6.15322	7.536	7.73731	7.74739	6.67233	6.80145	3.7353	6.78582	8.50841	3.98837	8.30148	4.88385	9.23768	6.98288	3.94293	5.65293	8.47352	7.45015	5.29873	3.90981	6.29209	5.83606	3.74029	7.45286	9.35247	6.86839	2.04773	5.30992	4.90853
Blood_cell_GSM132924	Blood_cell		5.72938	6.14339	7.08215	3.05275	7.8687	5.49905	4.46638	6.72236	6.73132	4.59517	5.65073	8.39365	4.95674	4.22308	2.34147	6.85617	6.25284	4.29631	6.41521	7.31149	7.69567	8.70878	7.82779	7.33716	3.85302	5.3885	4.64984	5.26203	8.06031	4.583	9.03364	6.5603	3.68006	3.6166	8.60347	4.69749	5.00281	4.381	7.0501	5.94928	4.82271	6.68052	9.46688	5.97071	2.93736	5.66893	4.77037
Blood_cell_GSM343823	Blood_cell		2.81335	5.74277	6.17253	1.9475	6.666	4.64447	4.53534	4.99041	6.16286	2.41436	4.1241	6.96941	2.94565	3.98405	1.0928	5.95086	4.2491	6.12533	5.37208	6.07035	7.54928	7.1309	7.68205	5.11874	5.27208	6.24082	5.91554	5.04044	7.21139	13.3625	8.37957	3.92831	3.16185	5.5535	7.11967	7.01775	6.12882	5.27311	6.35847	5.9189	5.10736	7.41984	7.14014	6.7339	3.38834	2.80359	2.84274
Blood_cell_GSM343820	Blood_cell		2.72532	5.94586	6.90354	3.76839	5.62655	3.89462	2.79401	5.85717	5.1662	3.20109	3.69817	7.33996	4.1043	6.19517	2.94265	5.19729	4.6136	6.39406	5.77212	6.83184	6.58343	6.25898	5.5335	4.26813	5.97226	5.64759	6.15219	4.81913	7.70512	10.0374	6.34333	4.0313	2.7921	3.43114	6.52085	5.94721	2.77181	2.85776	5.79142	5.41732	6.05707	7.13416	8.22908	4.48074	3.4661	2.83898	3.76328
Blood_cell_GSM343827	Blood_cell		3.10914	6.40881	6.57058	2.04375	7.48613	3.91279	2.4486	3.46494	3.80525	3.68277	4.67388	7.17065	4.39269	5.48777	1.77259	7.52452	3.81616	3.51985	5.00894	4.32591	7.6028	7.44899	7.63464	3.38747	3.68858	3.84351	5.06504	3.83068	8.06859	15.1424	7.3274	5.4197	3.46854	1.44806	7.40078	5.58899	5.89124	2.9235	4.70224	3.61029	2.12484	5.85827	8.11795	6.01806	5.95584	4.45449	3.34667
Blood_cell_GSM343803	Blood_cell		2.4984	3.96677	6.62044	4.73369	6.90359	5.61096	3.19802	4.21557	4.5598	2.11217	4.13649	7.02776	4.03768	6.07397	3.36277	4.66768	4.76605	4.76959	5.91292	3.21952	7.50724	7.41778	7.21106	5.02412	2.60148	5.47271	3.8071	3.55603	8.29705	14.6247	6.74607	3.72441	5.49994	5.50373	6.44371	6.53848	5.64416	5.29348	5.31038	6.23426	4.93673	7.15547	7.6467	5.41538	3.35946	4.44178	5.30319
Blood_cell_GSM343826	Blood_cell		2.74526	6.29515	6.95287	2.859	5.89799	3.87949	1.68789	5.66002	2.71447	1.92582	5.08228	7.48856	4.76444	3.12956	2.19244	6.78852	5.5822	4.231	5.66793	5.30034	7.14975	5.91797	4.2003	5.31111	5.09345	4.67929	4.41941	5.4243	7.5937	11.121	6.95831	3.8052	3.08344	3.62078	6.81921	5.39073	6.31516	1.53512	6.28244	6.39093	5.17475	6.87536	7.59081	5.8684	1.23115	4.73437	2.55439
Blood_cell_GSM343814	Blood_cell		3.85562	6.6765	6.83122	2.7686	5.71086	3.22409	5.61286	4.62432	5.45822	2.13477	4.79202	7.40124	3.65915	5.2161	1.68451	6.28718	4.83499	3.01023	5.76607	3.89914	5.66178	6.93771	7.23667	4.17893	5.9063	4.53017	5.93058	5.22606	7.44077	10.6283	5.98864	4.3864	4.44031	5.41246	6.21227	7.13526	6.20505	5.43771	5.25754	6.10954	3.62471	6.75484	7.71943	3.46586	5.56014	5.56566	3.6882
Blood_cell_GSM343809	Blood_cell		5.49469	4.86261	5.81693	2.35384	4.6889	5.84481	5.61593	6.43883	3.30741	5.70678	5.49652	7.12997	4.28085	5.77657	2.62018	5.83003	4.55143	4.23989	3.87997	6.60606	5.91492	6.2808	6.82797	5.48628	4.29203	5.93706	6.91132	3.5884	7.26281	14.2984	5.71455	3.23691	3.99515	7.15341	6.91067	5.10011	6.98151	3.48032	5.84716	5.70296	3.33923	7.10183	7.67796	6.09866	5.37568	1.17234	2.29735
Blood_cell_GSM343821	Blood_cell		4.01635	5.18185	4.76005	5.31456	6.29215	6.41939	6.04271	5.52179	2.98275	5.69106	3.1222	6.57176	3.56429	5.81738	4.37749	7.90595	7.09147	5.06273	6.35228	5.75499	6.63992	7.39539	5.35435	7.23042	3.31186	5.55528	5.43844	3.79939	7.24987	14.3868	6.00928	4.16422	3.36975	4.97275	7.1508	4.23403	2.26233	4.81026	5.92965	4.05158	5.50842	7.71928	7.87373	5.93123	1.19393	3.33781	4.27548
Blood_cell_GSM419991	Blood_cell		2.75285	4.45328	3.49678	1.61394	4.22269	3.09051	5.16929	3.71505	3.13237	1.11692	5.26953	7.52316	4.09973	5.01446	4.15834	3.90067	5.59439	3.52355	4.75453	4.71069	6.91538	6.4874	4.00877	6.37309	2.7695	5.8253	6.82436	4.42235	6.08612	15.11	6.35386	4.39737	1.77442	3.80667	5.93795	2.71595	5.68528	3.28802	5.84858	3.59372	3.93267	6.48309	7.7761	7.04009	6.64211	1.29708	1.95805
Blood_cell_GSM419990	Blood_cell		2.30981	3.05815	3.75756	0.862805	5.53886	2.51293	5.83302	1.13986	2.2578	1.37024	4.53457	6.82051	5.78758	2.82268	1.78173	2.53919	4.54764	2.20624	4.87356	3.66903	3.45417	5.43394	5.35957	5.97966	2.49011	5.42848	6.35966	4.19709	7.18049	15.3231	6.73775	5.08725	1.95521	5.84803	7.11439	3.93221	5.41593	1.86784	5.85279	3.16036	0.85936	6.95405	6.76214	6.05267	5.81787	5.17664	0.802131
Blood_cell_GSM419987	Blood_cell		2.79147	7.51892	6.22766	5.3308	5.98132	2.67965	5.73922	4.98764	5.99933	2.43689	4.99239	6.68939	4.43412	5.01632	2.32588	3.88357	4.98111	3.37721	4.57334	5.2851	4.06478	3.13274	6.52945	6.22645	5.78169	5.69151	6.66303	4.95534	6.26358	8.99981	6.0508	4.39403	2.90474	5.62856	6.56861	4.55064	3.77883	5.88744	4.93108	3.42968	2.18288	6.59509	6.86979	6.19086	4.94903	5.76404	2.44885
Blood_cell_GSM419992	Blood_cell		3.49171	6.0109	4.4994	5.12075	3.83197	3.2173	6.98222	6.60168	2.93445	4.50365	4.09605	7.2959	4.24569	2.82506	2.51748	6.80498	4.86466	2.58834	6.24736	6.91441	3.81562	6.96262	6.85691	6.68321	5.18888	4.29519	5.79011	3.22504	6.41639	15.2928	5.51933	4.94222	2.01013	3.77283	6.94299	4.98071	5.95284	6.2204	5.92291	4.68772	3.0522	5.84253	7.24962	6.07277	7.22869	2.48068	3.24509
Blood_cell_GSM343804	Blood_cell		3.04784	6.00775	5.62432	5.43452	6.97418	3.46523	2.78685	6.84209	3.85048	1.39757	5.99981	6.47149	4.20341	5.51868	2.31455	7.20595	4.48213	4.98582	3.9288	5.06769	7.0058	6.50598	4.66767	6.34082	5.37556	6.05197	5.95274	6.61058	7.82783	4.37211	4.38481	3.39091	5.95795	5.95378	7.33129	4.97011	5.59243	5.38132	4.81513	4.44409	5.25664	6.82132	8.08616	5.31539	3.55391	4.18412	0.718595
Blood_cell_GSM343802	Blood_cell		4.94392	5.93402	3.81665	5.03301	5.4264	4.54427	4.48886	5.93463	4.18938	1.26874	4.8601	6.72195	4.03627	5.44769	3.1028	6.1979	5.63183	2.33274	4.11965	2.71775	7.10968	5.87099	4.39369	5.58896	2.46373	6.30097	6.16092	5.13237	6.65807	7.27104	5.61918	3.61738	1.97536	3.11687	7.4239	5.53722	5.73433	5.32746	5.59778	3.28757	2.84801	6.51262	8.09505	6.81729	3.41048	1.33954	3.4496
Blood_cell_GSM419988	Blood_cell		3.94581	6.17667	6.29496	2.78246	5.73004	3.28242	3.81482	5.21222	5.60873	3.98228	4.87934	7.26835	5.10884	3.56868	2.84329	3.4504	3.43122	2.30726	1.7486	3.12177	6.35048	6.51336	1.10149	5.74923	4.24123	3.50452	4.1455	6.51862	6.80945	9.10612	2.728	5.48947	0.962886	4.91727	6.57309	3.29214	6.30082	4.21872	5.35768	2.0367	4.52071	6.14564	7.41666	6.00314	5.61398	2.89617	0.943776
Blood_cell_GSM343818	Blood_cell		2.48072	6.61988	4.32108	3.86011	4.15887	3.98364	3.58825	4.51546	6.2062	4.62576	2.72622	6.72747	5.60754	2.91185	2.74926	5.46578	5.67828	2.88157	4.88334	2.74767	7.26412	6.69276	5.51425	6.2347	3.29204	6.07043	6.61546	8.16584	7.0331	3.23548	4.32149	4.14538	3.86863	6.44618	7.45276	6.24443	5.91853	2.58195	5.93125	5.3803	4.98132	6.45447	7.07069	5.70729	5.61209	2.63823	5.11109
Blood_cell_GSM343816	Blood_cell		2.94088	6.35622	5.7203	2.32904	2.75772	4.95842	4.97298	5.60978	3.89627	3.85563	3.9351	6.9377	2.65732	2.90898	2.47793	5.32979	3.87776	5.70913	5.2727	5.39259	6.77481	5.11078	4.22841	5.05984	2.79797	6.37537	6.53549	8.4189	7.29806	8.07063	4.277	2.43753	3.06615	6.03532	6.98013	6.54504	4.87502	4.67249	5.3474	6.58496	4.12847	5.80215	6.90169	6.3377	4.79467	0.741734	2.4445
Blood_cell_GSM343830	Blood_cell		5.47444	7.48654	6.03497	5.15228	7.27256	3.69625	6.10328	4.00351	3.69055	4.91057	3.75145	6.88474	2.93983	2.89134	5.78932	7.16271	6.37419	1.28118	5.57046	6.37652	6.6122	5.60492	4.3949	4.90669	3.94326	4.91488	6.3314	7.59185	7.69613	5.24642	7.26004	4.64749	3.53996	5.64818	6.79121	5.50565	4.81727	4.61057	6.34259	5.90824	5.46278	7.31512	7.48098	6.43614	4.50732	3.683	5.03761
Blood_cell_GSM343828	Blood_cell		4.71509	6.74949	5.752	1.93183	5.47728	4.36381	5.53454	5.33532	3.10934	2.1028	5.47636	6.6429	3.29968	4.40649	2.80996	5.82607	5.75444	6.16568	6.27852	6.45447	5.28788	7.69037	5.04352	5.8488	3.6287	2.31574	3.07826	7.21463	7.91818	5.10386	4.31504	3.85237	3.9017	7.21047	7.17908	6.20022	6.61879	3.40253	5.68296	5.34086	3.81971	7.50597	8.04908	5.98233	3.71612	2.15365	6.27547
Blood_cell_GSM419989	Blood_cell		5.43757	4.68638	3.69811	2.5962	5.18265	5.23114	3.48077	4.3155	4.65971	2.79974	3.94341	7.18528	3.35869	4.32552	3.7848	6.50392	3.83201	5.38482	3.89635	5.06105	7.30628	7.00885	3.97268	4.42679	3.4187	6.37058	6.75242	3.48864	6.34249	6.09693	4.11059	3.69036	5.47756	5.34893	6.08005	5.6597	5.95394	4.74249	5.90508	4.8572	1.76076	6.3633	8.30854	6.59693	6.7953	5.66647	1.89283
Blood_cell_GSM343812	Blood_cell		4.1462	2.7785	6.20596	5.28853	6.82649	2.47036	5.14314	4.84555	4.4695	5.64019	4.33185	6.25216	2.7339	4.13763	3.03582	3.52992	4.42032	5.31409	3.8426	6.18398	4.38318	6.86614	6.06454	4.87005	1.46134	3.45808	1.7984	3.72958	6.87436	4.09413	4.3565	6.41577	6.57779	8.03618	7.07551	6.59239	3.31813	5.52484	6.00385	5.80449	4.85209	6.63268	7.75342	5.79009	5.24221	5.46971	1.10243
Blood_cell_GSM343810	Blood_cell		2.58788	6.45125	6.64821	1.67585	6.4468	4.91882	3.36056	5.65722	2.10131	1.33312	5.8123	4.87943	2.53336	5.18729	3.41407	6.32279	5.50914	2.20532	4.76456	2.32452	4.59346	6.48593	6.77991	6.23473	3.31957	5.13572	5.8957	5.84707	6.10692	6.92318	4.54002	4.1279	6.87599	8.45151	7.34519	5.27672	6.5108	4.50004	5.81914	3.97445	5.35497	6.70133	7.5855	6.36941	5.41115	5.70967	4.86631
Blood_cell_GSM343808	Blood_cell		4.92369	5.98758	4.71117	4.64713	5.67093	3.5193	6.01359	5.69251	4.28575	5.39131	2.82998	6.68398	3.10059	3.30813	2.11108	4.79053	5.32038	3.34653	3.26547	5.91142	6.84822	4.22953	3.63184	6.3844	4.57133	2.91489	3.20651	3.6319	7.41304	10.9176	5.89195	6.24891	6.26314	7.70291	7.77267	6.90199	3.5596	2.50874	7.25368	5.69442	3.31334	7.1287	8.24913	6.26994	5.64952	5.61297	2.84384
Blood_cell_GSM343829	Blood_cell		2.49221	6.74431	6.44067	4.39617	3.57265	3.43551	5.8935	6.26421	4.08157	1.78183	4.62811	6.35171	6.79791	1.86788	2.40965	6.4719	6.14565	2.56457	3.93838	5.28956	4.77589	5.50536	5.73958	6.62445	2.68308	6.00619	1.9637	7.66648	7.52857	14.803	7.71549	3.31301	6.56768	4.94797	6.93921	6.3125	6.25742	4.23469	6.22023	5.44663	4.39664	6.40896	7.19303	5.30546	3.92272	4.85358	2.8709
Blood_cell_GSM343811	Blood_cell		2.24185	4.98201	2.2971	4.7872	5.8629	4.31114	4.15938	5.36504	2.04402	4.79342	4.51989	6.3402	2.71416	3.01051	1.93449	6.02762	4.0747	4.50001	5.46491	6.42633	6.71197	7.05181	7.0023	6.04807	3.95799	4.20881	3.01016	8.57897	6.40389	13.9213	5.89491	3.99142	6.5399	6.01021	7.38644	6.9305	6.39238	5.63696	5.44568	5.64261	4.31988	5.98302	6.8869	2.33929	6.04255	5.44122	4.12158
Blood_cell_GSM343825	Blood_cell		2.62927	6.39985	6.51348	3.13695	5.81695	3.05371	4.96557	2.22851	4.39877	2.26256	4.67546	7.12624	2.8541	4.92285	2.21518	5.31707	6.74267	5.89215	5.71876	6.00023	6.15428	5.90517	4.01074	5.53102	3.732	3.15077	3.39162	8.0652	7.35213	10.9497	8.24731	4.13726	1.68985	5.35011	6.24376	5.51254	5.05643	2.72896	6.14484	5.72862	5.89365	5.49046	6.8124	3.79245	3.49175	5.26093	3.25637
Blood_cell_GSM343813	Blood_cell		2.29814	5.61865	4.92148	2.406	6.3356	6.42947	3.24902	2.78952	3.64187	1.8299	4.17925	7.44638	3.37441	3.36382	1.48884	5.46775	5.88961	5.51081	6.27314	5.85753	6.68655	6.23799	6.76855	3.71409	2.68828	4.91299	2.00395	9.35142	6.41941	12.3531	6.63669	3.41975	4.91016	5.76606	7.10171	2.78	0.911992	1.70839	3.571	4.36946	5.9389	6.50366	6.85252	4.53244	3.29536	1.03858	2.11878
Blood_cell_GSM343807	Blood_cell		2.37578	6.62062	4.78522	1.26172	5.8466	4.45141	3.89418	5.26414	2.46793	2.31075	5.24195	6.30702	2.20908	6.14799	3.88611	6.71383	6.03383	3.88057	6.04852	6.63801	6.83784	6.92157	4.4548	6.03149	4.57509	5.7368	7.1443	10.0218	7.27415	13.5758	9.34568	3.31362	3.92602	3.84187	8.09495	6.41417	1.37968	4.45866	6.12442	5.30634	6.57964	6.52011	6.67007	5.79737	1.29811	4.89982	6.33091
Blood_cell_GSM343831	Blood_cell		3.05313	3.73512	6.49775	4.04777	6.31154	4.22336	4.43239	5.86927	4.25461	2.03515	3.24891	7.07356	2.08738	3.22012	3.34439	6.81108	4.94106	1.54034	2.71492	6.79546	4.65677	6.47911	6.20252	5.61617	4.3663	4.02361	5.27578	8.6402	7.46058	14.2609	7.53694	6.17161	2.50138	5.57237	7.62967	5.76564	6.23816	4.91543	5.79351	2.56456	2.98806	7.37603	7.31134	5.62487	2.38955	5.22541	2.30917
Blood_cell_GSM343805	Blood_cell		2.83126	3.46973	6.22765	1.09446	5.9001	5.64038	6.11691	5.40053	3.28995	4.15565	4.53511	7.40357	4.25097	2.81418	3.5306	4.6519	4.33366	3.71742	3.81264	6.22289	6.81399	6.64387	4.83405	5.24937	5.38655	4.59795	5.84438	8.03774	6.63768	14.0074	7.03863	4.85739	3.31617	1.81593	6.17021	5.95666	5.42048	5.60144	6.35282	6.11933	3.662	6.90878	7.75909	3.93156	1.20398	5.29086	3.41318
Blood_cell_GSM343815	Blood_cell		2.97174	4.97477	6.738	3.18297	6.57369	4.80985	4.60254	4.696	4.46347	2.53273	5.20182	6.70778	4.25488	3.39416	1.58872	7.29233	5.0341	1.53667	2.30835	4.83932	6.71132	6.79028	7.46904	7.7675	4.78888	2.59955	5.98306	7.42402	7.53222	14.1162	4.94803	4.72243	3.83478	5.27372	7.06985	5.25659	5.55295	2.92442	6.61378	5.60483	2.59892	5.71217	7.62478	6.13212	1.29644	6.15879	2.52951
Blood_cell_GSM343819	Blood_cell		2.47463	6.25971	6.12799	4.1694	6.16835	2.70485	3.95323	5.73898	4.79379	4.31904	6.41522	6.62069	2.34046	3.3399	2.1939	5.07925	5.54728	2.1365	4.44762	3.5848	6.62539	5.24148	5.83108	4.27531	3.14832	4.07981	5.79038	8.9882	4.51228	11.3193	5.72656	3.92455	5.18461	5.75991	6.86928	3.18859	4.70603	1.33953	5.50386	5.55389	3.05321	6.00412	6.9168	5.46508	0.0801148	3.41251	0.639904
Blood_cell_GSM343817	Blood_cell		2.1931	4.74	4.71329	5.42509	5.99781	3.30442	3.15564	5.20765	5.61502	5.25969	4.93505	4.55599	2.09454	2.52907	2.27944	3.98961	4.61437	5.37164	5.8621	4.10779	4.57428	5.20247	6.50833	5.7211	2.87275	5.37764	5.42997	8.009	7.27315	14.0556	6.82138	3.906	2.84752	4.65445	6.90878	6.61336	6.12772	2.42833	1.93977	4.19829	3.93824	6.06528	7.2371	4.46191	1.52261	4.04664	2.12613
Blood_cell_GSM514671	Blood_cell		2.66632	6.2516	5.2276	4.17763	5.21612	3.47161	5.58706	4.36759	3.6922	0.84416	4.53613	7.15428	4.77647	5.32723	2.45401	3.63157	4.40083	1.65502	3.50077	3.09177	6.08282	6.13759	6.70999	4.27003	3.28832	6.18646	6.98576	5.87288	6.28753	4.11441	10.774	5.56753	4.3072	4.46116	7.03335	6.15779	5.28391	2.21586	5.94857	5.95224	2.81643	7.55994	7.80885	6.44211	4.16751	4.39234	4.67339
Blood_cell_GSM343824	Blood_cell		2.4696	5.63162	6.13137	5.67269	5.85217	4.26235	5.34546	4.08341	3.66826	1.8572	4.80104	6.57457	2.53997	5.44843	2.31523	6.6428	4.79376	3.47188	3.28974	3.91048	6.7981	6.47125	6.26875	5.50209	3.95927	5.04307	5.09962	4.24267	7.62564	4.09352	6.66906	4.28954	3.46476	4.70458	6.97296	4.77466	3.32446	3.61428	5.89042	5.86224	3.5326	6.01842	7.58164	4.53345	1.97231	4.79811	2.02897
Blood_cell_GSM343822	Blood_cell		2.63955	5.68141	5.996	2.94177	6.72437	3.92343	4.6537	5.34888	4.44079	4.81058	3.43232	7.25818	2.59646	2.99519	2.75174	7.19606	4.91835	5.29846	5.91582	6.00862	7.17129	6.37006	5.73754	6.74721	4.25209	1.9487	5.97387	5.49535	7.31863	4.25841	7.51851	3.75796	4.91273	6.32637	7.64627	6.64476	6.1528	4.66215	5.8121	5.26052	6.04173	6.3592	7.67787	6.31653	0.587996	5.48237	4.5021
Blood_cell_GSM343806	Blood_cell		4.09984	7.39835	6.48051	1.30749	6.62524	3.35435	5.71642	1.82866	2.30728	2.07814	3.4271	6.64622	3.63319	3.47547	1.31387	7.09218	4.19598	5.47782	4.5055	5.1409	7.40758	7.17944	4.25903	6.04217	1.74968	6.03913	5.78063	5.11727	7.61175	4.80658	7.14969	6.01475	3.35786	5.36608	7.30543	6.79953	5.8802	5.29078	6.47593	5.47709	5.67825	7.33335	7.38632	6.66816	2.20569	4.44763	4.06663
Blood_cell_GSM514669	Blood_cell		2.07409	4.60918	6.46721	0.669856	4.78962	3.84339	4.0734	0.920267	1.99348	4.82572	4.56475	6.78618	4.0682	4.63178	4.30664	5.91646	4.20401	2.03366	4.01133	4.11139	6.45993	5.39203	5.74493	5.33928	0.941195	6.36002	6.06036	2.01186	6.27653	2.23424	9.29898	3.65343	2.98165	5.12012	6.06896	2.50992	5.1579	5.40669	5.0753	6.15715	4.99252	3.81302	7.3417	5.8473	5.50391	4.33182	1.39022
Blood_cell_GSM514670	Blood_cell		4.07696	6.82356	3.36723	2.91618	5.69484	1.86606	5.80876	5.05498	3.15094	1.98643	4.47123	6.98142	2.74619	5.82153	2.77551	3.95713	3.68751	5.50311	4.1656	6.61002	6.09365	5.85237	6.13813	1.19505	4.78382	5.81728	1.87844	4.88318	6.80405	1.95487	9.01264	3.89936	2.25316	6.16992	5.51959	6.67345	6.18371	5.61802	5.56873	3.78844	5.14038	6.92285	6.86472	5.95807	5.73939	2.10183	2.91023
Blood_cell_GSM514672	Blood_cell		2.68581	4.70836	6.74241	2.53368	6.03457	5.77979	7.03131	1.52011	3.85819	1.4068	5.3219	7.40787	2.6524	2.4076	3.38171	7.56046	6.94175	4.8035	6.36644	4.67835	3.82563	6.92738	6.40363	4.16106	3.20621	7.22132	2.99611	7.08808	6.59184	4.54194	11.1385	7.18736	2.45572	5.96991	7.0516	5.47076	7.12796	2.93201	6.07147	4.50536	3.86545	6.991	7.96311	6.65848	1.4031	5.28449	5.60212
Blood_cell_GSM300395	Blood_cell		4.05018	5.70307	6.43458	5.58431	5.10576	1.85453	5.93154	3.2825	4.41809	3.11049	3.7548	8.12291	3.81196	4.22226	1.88415	6.60612	3.93861	2.60813	4.15651	4.3646	6.33205	5.67387	6.69069	4.37391	3.81973	5.09689	7.19087	8.82119	8.32339	4.8375	6.80937	5.25773	6.78051	9.2504	7.93055	5.89728	4.6265	0.935779	6.02097	2.57482	4.21218	4.46083	7.95498	7.27575	3.14574	2.71325	5.6335
Blood_cell_GSM300389	Blood_cell		3.92579	4.31366	7.02805	3.34284	4.56589	2.37842	3.39274	4.45672	4.86034	2.77837	3.70049	7.25568	2.10404	4.17966	0.958197	5.76421	3.89212	2.58835	3.99685	1.65986	4.30044	6.37	6.87929	4.64289	1.30331	5.43197	7.1817	10.4798	6.51946	7.26172	10.1756	4.95741	7.20173	8.18069	8.19702	5.27858	3.84408	4.58051	5.31431	2.66321	4.22378	6.1679	7.7665	5.64795	3.30153	3.33015	5.06506
Blood_cell_GSM300390	Blood_cell		5.91427	5.39968	6.26886	5.88386	6.77245	3.40242	5.6298	4.42362	2.62416	1.93177	5.20004	6.8069	3.86991	3.63946	2.77466	5.28138	4.41775	2.49802	5.48412	5.74799	7.02967	6.06719	4.33374	6.23395	2.82996	5.20617	3.50931	6.46444	7.28971	5.03038	8.88236	4.25208	5.50013	8.06135	7.36581	5.72896	5.16021	3.1462	4.9733	2.24105	2.06383	6.92257	7.25067	6.35704	4.676	0.696546	4.31822
Blood_cell_GSM300402	Blood_cell		4.08293	5.35437	3.86372	3.51784	7.20517	3.59611	6.1917	4.68053	4.00819	2.50687	3.11582	7.57148	2.95303	6.35384	2.30961	4.61118	4.32127	2.61695	6.2201	5.81521	6.75882	7.05178	6.76945	6.14772	5.96135	5.39244	5.42299	8.52038	7.92612	6.38435	9.7435	4.54831	2.85258	6.09002	7.98017	6.01377	5.01339	2.60635	6.08281	2.67209	5.01618	6.94968	7.7304	6.18065	4.36592	5.47313	5.5431
Blood_cell_GSM300393	Blood_cell		3.19396	5.09883	5.10681	1.42235	6.63498	3.19921	3.60141	5.55003	3.54587	2.73274	4.37243	8.2543	3.98253	2.43507	2.43621	3.43743	4.70849	3.48377	4.09251	5.72812	6.85195	7.43804	5.53588	5.02351	4.77594	5.07654	6.92162	11.0139	6.71944	5.04617	9.18	3.38912	5.26809	7.48439	7.81517	6.26959	6.20327	3.43494	7.05018	3.74031	2.50294	7.06468	6.942	4.84187	0.987676	4.14682	2.54074
Blood_cell_GSM300398	Blood_cell		3.15483	6.2629	4.41906	4.63252	6.57428	3.38904	5.08778	4.40076	4.54298	2.30501	4.4448	6.6135	5.20994	5.14495	0.425363	5.12133	4.75606	3.28298	4.57765	5.57821	6.16041	6.3366	6.98501	5.56651	3.56153	6.21452	5.79962	8.65945	6.40882	6.19595	10.3975	4.20695	5.38819	5.97516	7.05635	4.28693	2.78724	0.789686	5.74806	3.09599	2.7175	6.71523	8.10675	5.75215	2.03471	4.267	1.76531
Blood_cell_GSM300394	Blood_cell		2.99375	5.70273	7.01282	2.4703	5.83611	2.89297	4.24531	5.57445	4.19095	1.87224	4.36399	7.63013	6.49524	4.60034	1.50271	7.00919	4.2365	3.57027	5.93218	6.37577	5.8954	7.13472	6.72745	6.291	5.74376	5.65086	5.45044	9.53629	6.06018	6.49902	8.50929	5.58853	6.13671	8.11137	8.20925	3.65391	5.26006	2.74987	7.29497	3.99834	3.79865	6.40631	7.36806	7.56277	6.01794	4.01471	2.34299
Blood_cell_GSM300392	Blood_cell		3.63956	4.55342	5.23205	4.57606	5.37892	3.26361	2.97064	4.29263	4.19568	1.8003	4.01618	7.77375	4.38032	5.07461	2.0432	6.39568	4.44449	4.25837	5.84032	6.39968	7.78128	7.23014	5.30669	3.97052	3.42504	5.48324	6.25021	7.54163	7.93446	9.27114	9.32037	5.3406	3.6	7.60711	8.05156	6.47522	2.93914	3.47628	6.52375	2.52732	1.48585	4.96832	7.84687	6.43089	2.99562	5.81946	5.86924
Blood_cell_GSM300404	Blood_cell		3.81945	6.78139	6.6615	5.16725	6.89307	4.22351	4.50959	5.058	4.00279	1.8299	4.23885	7.60893	4.4566	4.02987	2.04885	4.2871	4.33314	1.62801	4.72202	6.13407	4.91641	7.12693	7.07437	6.01055	4.65691	5.57412	5.36531	5.60664	8.04367	4.12193	8.55543	4.94367	3.0028	7.99086	8.14622	5.7079	6.24183	2.65149	6.0704	2.56041	1.92597	6.74623	7.98705	4.99116	5.1832	5.25512	4.37141
Blood_cell_GSM300403	Blood_cell		2.60499	3.90585	5.85836	4.97906	6.27694	4.19271	2.9426	5.82311	2.54547	3.24918	5.09205	8.00976	3.27749	6.40468	1.58711	4.77911	4.25756	3.54119	2.67498	6.71884	6.94168	7.59494	5.99668	5.81103	4.83859	6.07324	6.78341	6.29459	7.05844	5.28906	8.95008	5.74727	3.71282	5.51347	7.5244	6.09233	5.44888	1.80651	6.1531	2.05353	1.60598	6.72784	7.70746	4.81399	2.71047	5.4873	4.96104
Blood_cell_GSM300399	Blood_cell		3.39466	4.95448	6.54217	6.10953	6.48295	3.55266	5.153	5.11243	4.40327	1.04992	4.68971	7.22037	4.72708	3.55031	2.35287	3.97155	3.96668	1.56396	4.67991	3.37704	4.29324	7.59524	6.88503	5.51773	4.29268	6.5522	4.34038	3.64918	7.31211	4.24121	8.91623	5.86124	4.50071	5.38771	7.14766	4.92221	5.58323	1.56534	6.64105	4.02118	2.34018	6.90087	7.99666	5.96491	2.63456	5.82989	5.28531
Blood_cell_GSM300401	Blood_cell		2.6454	4.88727	6.28145	5.021	4.44472	3.47444	4.64713	2.47615	3.67164	1.57753	4.05829	6.76546	3.49016	3.67044	2.19177	3.4704	6.45723	4.30066	5.84808	5.77718	5.80805	7.1177	6.48735	5.03269	1.83492	4.49566	3.01842	4.23296	7.64314	5.94369	9.93585	4.63818	3.2949	5.51785	7.74163	5.86236	5.71801	4.39822	6.31601	3.78716	4.94764	7.45194	8.02901	7.03439	2.11358	5.59537	5.53978
Blood_cell_GSM359755	Blood_cell		6.94151	3.73882	5.25717	6.44388	4.86684	5.83423	3.47269	5.85957	3.24623	0.901787	3.02122	6.78368	3.03675	2.59229	2.36917	4.07257	4.38938	3.24912	4.34244	4.52836	5.06273	5.59104	3.93594	4.51094	1.15882	5.48059	3.82367	2.45261	6.60194	14.5876	10.223	7.07477	3.10384	7.21437	6.70979	3.47222	5.99825	3.99765	2.80367	3.06415	1.23413	6.21441	7.40788	5.02375	5.8281	3.16665	5.68329
Blood_cell_GSM359332	Blood_cell		4.93722	6.21152	3.60465	6.34603	3.67356	5.42811	6.47436	2.74345	3.65123	1.15731	5.30931	6.00656	3.59057	4.08559	3.8087	5.74181	4.87239	2.23615	4.18862	5.25884	6.30732	6.93524	6.87625	4.71677	2.93099	5.11913	2.99121	2.45895	7.89201	12.3938	12.1291	6.9284	6.52679	7.54385	8.13704	5.73293	6.63814	2.00112	3.86431	4.64926	1.90659	6.85291	6.90173	4.47517	7.76648	5.89406	3.52225
Blood_cell_GSM359759	Blood_cell		3.39825	4.83891	6.4597	1.44827	5.61911	2.64475	5.83993	4.07463	2.65393	0.616511	5.75103	6.79763	4.83543	2.92907	2.10577	2.18657	5.9305	3.03548	1.86066	2.35821	4.34756	5.64546	7.08356	3.15472	3.22896	4.8722	7.0187	2.92193	8.29045	15.5644	10.7308	5.62041	4.59518	7.7647	7.95816	5.27286	5.93084	3.60089	5.91671	2.35184	1.85494	6.95547	7.13172	5.77199	6.19787	2.03582	1.73973
Blood_cell_GSM359753	Blood_cell		5.49213	5.87086	3.02198	4.43424	6.16004	2.96269	5.71022	5.48734	5.59206	2.52482	4.45017	7.53201	3.66176	2.37222	1.61568	5.82347	3.92956	3.25445	2.89593	2.54835	5.90324	3.13052	6.10517	5.30421	4.45461	5.11357	6.71402	2.48632	7.89016	14.2401	10.6941	3.89665	5.73548	8.26795	7.61059	2.94127	5.81465	1.92128	5.89007	3.47069	2.55891	4.878	6.1867	5.30286	6.66059	2.46983	6.04849
Blood_cell_GSM359758	Blood_cell		3.05153	5.18361	6.27563	5.83604	6.76844	5.13202	6.58292	4.17326	2.58359	2.36034	5.06657	7.55819	3.46939	1.94796	2.37316	2.73488	5.31443	5.47628	4.34353	4.65381	6.26071	7.11016	4.80819	3.48099	6.5616	5.75451	6.3884	1.97124	7.50212	15.3305	12.0159	3.4975	4.74894	7.26303	6.5674	3.68747	6.76649	1.43903	6.34351	3.60337	3.37679	6.63891	7.31916	5.25242	8.28023	4.71617	4.04964
Blood_cell_GSM359760	Blood_cell		4.94616	4.34986	5.7801	2.31057	5.79951	3.92976	6.93985	6.23028	2.96125	2.73837	4.13552	7.5277	4.06484	3.6244	4.07116	4.52518	4.29329	3.97285	4.27123	4.81543	6.03925	7.26974	4.11751	5.8551	4.0421	2.65425	3.65826	2.84984	6.89287	15.7935	10.417	4.52118	2.20538	5.99457	7.56825	6.47447	6.52288	2.41059	6.81159	3.80638	4.99235	6.1756	7.52521	7.07995	5.80914	3.36	1.95473
Blood_cell_GSM359754	Blood_cell		3.01613	6.64744	5.59071	5.22233	5.44577	3.24848	6.1177	5.62722	3.52565	0.997773	5.45158	7.82417	2.50395	5.43316	1.99763	5.9303	5.80133	4.98176	3.65414	6.36052	5.62022	6.5855	3.83034	6.4674	5.18156	5.00625	6.87863	2.6194	7.86395	14.8667	9.21186	2.50262	2.85668	7.41129	7.88175	1.46074	6.13506	2.21141	5.87336	5.84387	5.41993	6.69482	7.59279	6.32382	6.82118	1.66425	1.96135
_C_JHH1_liver	C		1.34874	3.36085	5.67977	0.51601	4.98766	5.37202	3.74294	4.52564	3.25321	2.42599	4.16777	5.74076	5.31731	1.83451	4.85014	5.90481	3.18898	4.02007	3.97404	5.86558	6.18537	5.86434	3.53312	6.1691	4.218	3.50743	5.4122	3.28248	6.07253	6.58771	8.58201	3.9959	8.31634	9.20899	10.0191	6.88272	8.46514	1.7742	7.53216	5.43937	5.68299	4.22208	7.28242	3.37649	11.225	5.59635	5.3751
_A_Hep G2_liver	A		7.3315	8.18273	6.64121	6.3643	15.1585	10.5097	9.37414	8.23186	6.71246	6.76375	8.87514	10.1976	9.87427	9.17298	14.3933	11.7194	9.49319	9.16769	12.2016	10.6064	14.5605	10.1236	14.6121	10.4056	14.2615	13.9131	9.1127	8.56863	11.2737	13.6869	13.5625	10.3689	7.46329	8.78222	8.40857	14.8374	12.8785	11.8572	3.59632	15.1326	15.1077	14.1123	14.0106	14.704	10.8404	11.6806	8.04154
_A_C3A_liver	A		6.40159	9.16173	6.29864	6.4977	16.0506	10.9132	10.2961	9.7844	7.53971	6.53916	8.52768	9.84654	10.5968	8.97923	14.4554	11.1615	10.243	8.62689	11.0191	10.9456	15.3232	11.3444	13.6578	11.0411	14.2829	13.9973	9.73112	8.81068	12.9333	13.3755	13.8074	9.72367	9.48069	10.9926	10.5729	15.5759	11.8986	11.6283	4.65828	15.769	15.823	12.75	12.6768	15.643	10.6799	11.301	7.87057
_A_Hep 3B2.17_liver	A		5.90308	8.36135	7.09929	5.98495	14.1839	9.523	8.3795	9.26531	9.07145	6.15532	7.57135	10.9643	8.21585	10.3248	11.7011	9.66051	9.46742	8.78581	7.54626	8.82576	13.5207	9.16317	12.1017	10.177	12.9817	10.9304	9.60705	7.17947	8.23356	13.9484	8.05017	7.11395	10.0094	12.3095	9.68582	15.2807	11.7346	11.1752	5.32675	14.7473	14.8781	9.84106	10.0291	12.5067	10.5631	9.44896	8.23751
_A_JHH7_liver	A		5.05018	8.03798	5.97234	5.82868	14.1313	8.78347	7.93981	9.27469	8.34405	7.25088	7.54217	10.5636	10.3276	9.30348	14.5377	9.14956	8.77876	8.55865	10.0169	9.64895	14.2776	10.1147	14.1501	9.62777	13.562	10.2478	8.86077	8.6578	8.69127	15.3213	14.5929	2.52598	7.12876	8.36523	7.54616	15.8007	12.2847	11.6241	4.80785	15.2975	15.2119	11.1128	10.9811	16.5202	9.99789	9.97528	8.17567
_A_JHH5_liver	A		6.23356	7.50544	6.36278	6.40072	14.5816	10.2066	9.03742	8.35828	9.81221	6.57266	9.32073	10.3054	10.3603	11.3395	15.1134	11.0646	9.32591	8.14979	10.7817	8.98718	14.6889	8.81279	12.3446	9.87871	11.3583	11.1347	8.67565	10.2293	11.723	12.9735	15.1086	9.0425	8.00772	9.17952	9.6427	13.9966	8.71395	11.5465	4.79402	14.4472	14.6429	12.1232	12.0437	14.9287	10.1682	9.75066	6.68784
_A_HuH7_liver	A		6.40601	8.18669	6.07308	6.1399	12.6502	10.2049	8.2206	9.74867	8.10737	6.23257	7.95363	9.83918	9.23864	9.60549	13.8041	10.7792	9.19252	9.2015	9.23734	9.32488	14.4844	8.99309	14.8492	9.81813	13.1013	13.6016	9.65277	8.00607	9.77129	13.6343	14.0717	7.26541	9.08406	10.6224	9.15068	14.9713	13.3782	12.8893	4.71023	15.0594	14.8152	11.0311	11.0732	15.292	10.6456	9.89856	7.62981
_A_huH1_liver	A		8.38862	7.60471	5.79488	6.10427	14.5011	9.51981	9.58926	5.83149	5.81675	6.262	9.14112	7.85128	8.81476	7.45544	13.0888	11.1171	7.34482	6.3893	9.55197	7.34903	13.5895	9.14333	12.2901	8.3413	11.319	11.0997	8.43316	9.06162	9.44895	12.3829	14.4963	8.17111	7.70111	9.1654	9.49221	14.3177	9.04463	11.2062	1.9136	14.4887	14.6582	8.43906	8.72959	10.0794	9.73309	7.82077	5.61135
_A_HuH6_liver	A		5.20214	5.12848	5.80315	7.04335	9.37913	10.2929	9.58265	7.6567	7.41391	6.96124	4.45634	8.83062	4.62788	8.12466	8.11601	7.35821	9.61805	7.24967	6.71052	10.2788	10.4039	9.40286	12.0948	10.4931	12.3098	9.32391	9.00723	11.017	9.25082	10.6032	12.1086	8.79641	8.06256	10.3435	9.43462	14.4611	10.5124	10.0703	4.75196	12.6993	12.8072	11.0047	11.0845	9.73365	10.9208	10.8253	8.14131
_A_PLC_PRF_5_liver	A		5.28033	6.66429	7.08889	5.65626	11.4088	7.70403	6.43245	9.63682	7.86695	7.10017	8.35889	7.70696	6.67748	9.4459	9.24395	9.79384	5.82244	8.78363	7.74531	6.24036	11.8008	10.0631	15.0641	7.27321	10.7579	10.1195	7.17889	10.5918	10.5319	13.0634	11.7571	6.73202	6.13128	8.30099	9.34778	13.7596	11.9772	7.70949	5.24842	13.2532	13.0897	10.2507	10.4689	9.27249	10.5158	7.96635	8.59527
_A_Alexander cells_liver	A		3.5479	6.74446	6.49646	6.38333	12.5941	8.64547	8.66441	10.4485	8.3013	7.69131	8.3078	9.05624	6.68906	9.54176	9.31711	10.1239	5.76983	9.99607	8.6688	7.13982	11.9828	9.48522	15.1814	6.78607	12.4491	11.4724	7.5306	10.2757	12.133	12.7402	9.7543	8.61333	8.55112	10.5217	10.0005	15.0092	11.9085	10.5279	4.59559	14.0764	14.1873	11.1975	11.3616	10.6771	10.3781	7.8983	8.54296
Hepatocytes_GSM456351	Hepatocytes		8.64434	10.2148	7.27187	4.47277	16.6419	11.4666	13.1329	10.1535	12.089	5.28584	10.3235	12.5943	10.328	12.8511	15.7115	10.8848	11.6264	9.95389	12.9818	1.79211	14.5608	10.012	15.9869	12.7734	8.90354	16.1177	11.3066	9.58316	12.5739	11.2214	5.84836	9.63425	7.44137	9.63615	8.4282	15.4691	10.6027	13.3649	5.77403	16.2114	16.1988	13.5868	13.3634	8.41857	11.7008	3.24451	8.13802
Hepatocytes_GSM456349	Hepatocytes		7.9795	10.6355	7.21213	0.981393	16.3056	11.2162	12.551	9.78633	12.1285	6.77203	9.14493	11.6351	10.1961	12.8462	14.9718	10.6981	11.2742	9.74295	11.5349	4.40307	13.3166	8.47236	15.4239	12.0439	9.17744	15.7625	10.9311	9.49859	13.0376	12.7802	5.86171	8.79541	7.4138	9.79273	8.16666	15.3021	11.1755	13.0186	2.57247	15.8507	15.8652	13.0268	12.7678	7.51125	11.9356	3.81316	8.54106
Hepatocytes_GSM456350	Hepatocytes		7.65867	11.763	7.16289	4.7505	16.4418	11.7	12.993	12.0057	11.346	6.60528	10.57	12.3126	10.2241	12.1304	15.5616	10.185	11.2007	11.0764	13.4101	4.88381	14.7017	9.65113	15.7	12.3779	9.14394	15.9932	11.3945	8.84057	12.3887	10.5135	6.97364	8.61135	5.73903	9.15944	8.08838	15.7552	11.4242	13.7091	4.85204	16.2175	16.3344	13.5157	13.3157	7.79878	12.1427	2.68887	8.44829
_C_JHH6_liver	C		1.73214	4.63234	4.98812	4.63294	5.61022	4.48584	5.50244	0.982646	3.21782	1.29868	4.14186	6.96012	3.10541	3.48312	0.208182	2.8395	2.16548	2.6918	4.46686	5.86315	6.13427	6.25449	2.36245	1.36705	2.7832	4.38226	5.44283	1.57604	1.25336	2.97848	8.65909	2.97039	0.778309	5.35186	5.37875	5.59528	5.08032	0.993804	8.95872	3.28079	4.18205	6.43342	7.34934	7.31732	6.30453	5.32822	2.27089
_B_JHH2_liver	B		2.07663	4.61808	2.17031	0.359148	5.5439	8.28324	5.34974	5.12428	3.06159	1.70626	3.85822	4.88187	3.28908	4.78535	1.72443	5.59847	3.72494	2.09599	3.36163	1.86918	7.12928	4.94817	3.53415	4.57815	4.88511	0.411301	5.85154	1.90345	7.34453	10.6122	7.36223	2.99663	3.96743	4.31937	4.64261	5.28309	5.32095	3.09708	9.06991	1.99989	4.18763	5.72233	5.87496	7.94474	8.25734	4.57793	3.63126
_B_SNU423_liver	B		2.25267	2.72898	1.21682	4.55464	4.6697	3.57722	5.76137	2.44876	1.47658	3.55555	2.50695	5.39795	3.04845	2.24597	1.12824	5.43446	5.28271	3.99878	3.15802	5.22261	5.15054	5.54102	5.28932	2.53817	0.770162	2.75526	5.86295	0.983012	4.63966	3.94888	1.97888	1.01027	0.762618	5.09015	5.85751	5.83124	5.80363	2.83542	8.44686	3.7993	4.84783	6.8873	7.09933	5.94745	5.79524	4.17128	4.5267
_B_SNU387_liver	B		0.867783	5.33224	1.72266	0.407085	6.31192	2.2085	5.49442	3.2531	1.4012	4.58508	4.41793	5.19011	4.20713	0.909797	3.08658	4.68612	2.55164	2.54184	5.57865	5.64688	4.64247	5.00414	4.19004	4.95429	3.73352	1.65233	4.13341	4.28878	6.11876	6.55567	2.25321	2.32173	0.812106	3.00386	5.50234	6.65753	5.40568	2.55328	7.8483	7.38704	6.53382	7.25528	7.53476	8.04109	4.71506	4.92999	1.33452
_B_JHH4_liver	B		4.05534	2.05473	2.67337	3.56386	5.94145	3.0988	5.1614	1.4604	6.1396	0.67962	2.43052	5.2844	2.23892	2.33628	0.712405	2.17005	2.9291	0.0558414	3.04146	5.64539	8.53107	6.05026	5.06766	5.62331	4.53132	3.83485	5.82218	4.4407	7.32403	3.03507	2.28442	4.38943	1.15418	6.06955	6.33354	6.00058	4.80758	3.98762	8.57401	2.50912	4.00721	6.41869	7.13793	6.0355	5.58664	1.9162	1.57481
_B_SNU886_liver	B		0.262657	0.887597	3.28626	2.91053	9.27481	3.6964	5.30304	2.33693	1.7287	1.706	4.634	5.76799	1.86205	4.58494	1.48486	3.90757	2.11285	2.70834	3.14101	1.92604	6.22924	5.23687	5.83721	4.57836	2.46168	0.493233	5.99811	2.66544	7.38755	1.7363	3.14212	3.76506	0.221923	3.6716	5.58041	4.75147	7.03739	8.04808	9.20774	3.23551	1.6245	7.43401	7.96903	8.88613	6.17105	4.26299	6.39897
_B_SNU475_liver	B		0.352409	1.96012	4.52903	0.444672	5.62012	1.42487	5.2526	5.39215	2.2997	2.66252	1.21342	5.55505	3.91411	2.37881	1.10896	4.40055	3.76283	4.99719	2.74327	4.86105	4.70754	6.1434	3.8242	4.18644	0.526303	0.850291	5.28353	4.79552	4.67783	3.13007	3.1949	1.40569	3.22582	5.62069	5.59826	5.86435	5.48696	4.49671	6.82794	4.19993	2.32279	7.80474	8.35493	7.32874	6.72646	2.85789	3.77518
_B_HLF_liver	B		1.95238	2.82084	2.14923	1.14753	5.67543	1.30151	5.1559	2.2639	2.38617	0.11645	4.28175	5.08271	1.5945	2.65991	1.91547	1.71567	1.93471	1.53781	4.53148	5.50346	1.6265	6.4919	6.27896	2.10844	0.206704	1.53934	5.78318	2.74339	5.28348	7.96293	2.84839	1.11152	0.71596	4.58447	2.80144	5.22381	5.66676	3.93144	9.66381	2.5327	3.93926	6.81366	7.10665	6.19655	6.9714	3.96255	2.5176
_B_HLE_liver	B		0.814061	4.45911	2.48271	1.9689	6.55061	3.00932	3.70544	4.78267	5.24946	-0.479908	4.54638	7.45447	3.34633	6.24796	0.971923	4.27872	2.25968	1.88196	2.3049	3.57905	5.43804	6.69381	4.48333	4.13502	5.03321	3.54281	7.00371	2.20091	6.67061	6.67946	3.77842	1.98377	4.7779	4.78531	5.5758	5.54109	6.08267	1.68457	9.01054	3.81392	5.27852	6.61921	6.99204	4.52547	6.94083	6.0198	1.91231
_B_SNU449_liver	B		1.59333	2.1504	2.52229	1.37797	6.83583	3.54029	5.70339	5.27766	2.86756	3.24093	2.04146	5.09428	2.50082	3.26415	4.29728	2.26096	3.78619	1.90304	2.33732	4.62397	7.30553	6.58328	8.72933	5.35274	1.6017	5.35552	6.08816	1.76902	5.00674	2.24761	2.42554	1.8726	1.2613	2.60723	6.48329	6.2165	7.30772	4.56541	9.85641	5.8097	5.33284	6.33501	7.04553	7.37961	5.3715	4.79088	1.75947
_B_SNU182_liver	B		1.17672	3.4228	2.16874	0.453099	5.19465	4.7116	1.55635	5.10295	3.80615	1.45417	3.18731	5.75843	2.20209	2.71843	1.77083	3.70469	3.8007	1.27776	3.48322	3.80333	3.91117	3.6381	6.25736	5.35632	1.3194	2.83325	5.89637	2.34425	4.78288	1.99572	1.52616	1.21012	2.18369	6.24478	5.53972	6.23452	1.09593	3.75497	4.36856	5.76111	5.15274	7.58907	7.64053	6.06459	8.04606	4.1858	4.45451
_C_SKHEP1_liver	C		0.370121	2.08862	2.15966	2.46611	5.40661	2.60394	3.61529	1.49914	4.78726	2.43245	4.88992	6.90764	3.51512	6.14711	1.31492	3.68839	3.366	0.876829	4.24719	2.26761	4.77747	4.58819	4.48427	0.598595	4.19069	1.84109	5.687	4.0404	5.46479	1.24592	2.90783	2.09895	2.97171	5.87783	5.57969	4.3311	3.62489	2.44665	9.21939	3.38546	5.25332	7.07941	7.89886	6.55051	6.4771	5.71619	2.90976
_B_SNU761_liver	B		0.373378	5.42919	3.26153	-0.294674	10.655	7.95905	5.00052	4.9482	3.2265	1.00684	6.22771	9.03704	2.51482	4.34392	1.30231	8.14103	2.16106	4.46814	3.3559	5.41958	10.69	5.35043	12.1894	5.33404	8.21657	6.53518	5.47643	4.89985	6.95615	11.9241	2.47483	3.53808	4.12064	7.66516	6.49344	11.7822	9.35495	4.46203	8.8655	6.8965	6.80426	6.02513	6.81014	4.86469	8.29141	4.11886	3.09596
Stromal_cell_GSM469412	Stromal_cell		1.97556	6.40081	5.17327	3.76939	2.3465	2.68174	3.46145	2.53241	2.28745	2.38908	4.52217	5.00717	2.18	1.70789	2.61574	6.44384	3.49453	2.44198	2.30271	5.69604	6.17738	2.33355	3.26792	5.30934	2.1578	4.80447	5.65778	1.80234	6.0429	2.31794	4.84814	2.76766	3.24809	2.64294	6.10055	5.42563	2.47953	9.30305	3.38722	5.8445	6.27526	8.26417	8.46409	6.62522	2.54345	4.73149	1.94733
Stromal_cell_GSM469411	Stromal_cell		2.32326	2.95017	6.26237	3.83473	4.98919	2.40113	4.0924	5.5092	5.44253	1.04688	2.3683	6.28601	2.78663	2.52328	2.16297	3.2277	3.96227	2.0306	3.48465	3.22736	3.03626	5.06543	2.11145	5.50892	4.94702	5.79279	4.85866	1.57673	5.59488	1.93684	2.73948	4.62965	2.96566	2.43501	3.16799	3.27744	3.96556	10.2014	3.61799	3.83718	5.53518	7.90414	7.70502	6.65025	3.03293	2.03628	3.04117
Stromal_cell_GSM92233	Stromal_cell		2.7331	3.21513	2.56147	7.8698	5.82981	3.57355	2.0157	4.94457	2.33248	1.64417	2.77871	6.47463	5.74624	2.02938	1.85677	6.45283	4.74287	3.56779	6.20974	2.92237	4.83519	5.06485	3.0937	6.32304	1.92687	2.82039	4.71526	4.43391	5.78917	1.74524	4.8628	1.90081	1.72337	4.32651	5.19818	2.12324	3.14093	3.10405	10.7662	4.02837	5.01697	8.15626	7.61675	5.9256	1.99152	4.62653	1.98919
Stromal_cell_GSM92231	Stromal_cell		1.80815	3.12206	2.58232	7.93466	6.50098	1.83209	5.62265	5.25191	1.60268	4.81489	4.16834	6.35757	2.24501	5.05442	3.94787	6.00184	4.91657	3.55445	5.47622	4.36913	3.48416	5.01102	3.71202	5.96332	2.71787	1.92512	6.08564	3.43749	5.50416	2.16262	3.10238	5.65214	2.65373	2.29715	5.47079	2.8491	1.79743	5.18646	10.5417	3.47225	1.55652	7.97577	8.61969	4.13951	5.74269	3.95198	5.46187
Stromal_cell_GSM92234	Stromal_cell		2.65039	6.80256	4.94335	6.54138	5.6553	2.81603	3.59173	4.963	2.76368	0.640633	4.82807	6.19473	3.85816	6.20862	3.38714	6.2248	4.72195	3.62445	4.25138	2.49308	5.24556	5.22292	5.91261	3.57765	4.92874	4.65461	5.71457	3.36986	5.7681	1.88145	2.23779	5.51722	1.82717	5.73576	6.88693	4.39157	5.33892	0.716784	10.7113	5.22014	4.75283	8.04176	8.03257	5.62808	5.38075	5.37307	1.16212
Stromal_cell_GSM92232	Stromal_cell		4.47363	3.63116	3.76964	7.52026	4.08469	3.377	4.13027	5.33997	3.23877	1.14223	4.56706	7.56464	3.79082	5.99838	2.78838	6.5028	5.41792	3.75431	3.71933	3.23474	6.65971	6.12153	6.13585	3.49328	2.57202	0.90707	6.26695	1.87076	2.40902	2.08716	5.81214	5.11811	2.26002	5.35627	6.82044	5.93484	6.26759	3.16217	10.5959	3.4078	3.21993	7.9417	7.6335	5.90981	5.81844	5.20067	5.28255
Stromal_cell_GSM265499	Stromal_cell		2.28645	5.2768	6.04887	1.851	6.99796	3.91165	2.5896	6.1218	4.99826	3.28847	3.71657	7.20246	5.30415	5.81252	1.94096	5.26972	4.1688	1.72916	7.70519	7.18755	7.53816	7.70489	7.7304	6.2855	2.10447	6.51659	6.97721	5.01259	8.03382	3.07068	3.1388	6.83125	3.9288	4.5751	7.7926	5.37585	4.63098	3.35481	8.19431	3.56945	5.36251	8.13799	9.06402	5.06695	2.02506	2.08583	6.14376
Stromal_cell_GSM265497	Stromal_cell		3.32721	7.5345	5.12324	3.26977	5.34687	3.57456	1.63818	5.59613	5.56445	2.69992	4.99974	7.08505	4.52359	3.83996	2.02671	5.87242	3.79879	2.89805	7.21552	5.93687	7.85947	7.03722	6.80451	6.05046	3.36184	5.71101	7.66594	4.88518	7.06551	3.0054	2.96868	6.25782	3.47525	2.74705	8.28109	4.06641	5.4414	2.16925	7.82273	3.88472	4.62781	8.29867	9.20238	6.26516	0.574096	4.81474	2.52622
Stromal_cell_GSM265495	Stromal_cell		2.54984	7.18523	5.89688	1.80445	7.72669	2.86116	6.37533	6.69337	6.78316	4.0364	5.91834	7.87542	5.08442	3.03934	3.4992	7.24092	4.05597	3.18458	6.9738	7.92322	7.30063	6.86893	6.83434	7.14785	4.03052	6.67629	6.27993	7.05925	7.42736	3.39325	4.51894	5.08556	3.88823	5.20115	8.08732	3.95499	4.21583	4.00963	7.68756	5.48539	4.04373	7.70428	9.19695	3.91872	5.27012	5.98133	4.16599
Stromal_cell_GSM265496	Stromal_cell		2.501	6.42244	4.98807	0.952433	5.93249	4.18416	1.74264	5.23713	4.8902	1.88996	5.66628	6.66203	4.68899	3.70185	1.9548	6.10855	4.00386	3.24343	7.06257	7.38249	7.47549	6.53259	6.74403	6.28837	4.52417	3.0115	5.46378	3.52615	7.99212	2.09994	5.92999	2.8148	2.28298	3.06743	7.65765	5.44587	1.77316	5.6409	7.51126	4.75287	4.25216	8.33678	9.1453	5.49381	2.02703	1.80756	5.78644
Stromal_cell_GSM265494	Stromal_cell		2.2828	3.48529	3.14844	1.77048	3.32561	3.11021	2.46399	2.21661	3.1227	1.32989	4.89941	7.344	4.00866	3.05821	2.1605	5.32667	3.64908	3.44055	6.98887	6.01333	7.15002	6.77098	7.2169	6.21133	6.13042	4.0479	7.80539	4.6024	6.86574	3.36401	5.38674	4.27982	1.98801	0.833932	7.67336	1.92208	6.17726	2.24864	6.9721	5.08244	1.53146	8.31876	9.28533	5.38527	4.58159	1.74885	5.60868
Stromal_cell_GSM265498	Stromal_cell		1.93455	5.25358	4.25483	0.890818	3.86919	2.27622	3.81904	2.43127	5.08802	2.73672	4.74834	7.47074	3.95567	2.7384	2.22174	6.31701	4.08258	3.1203	6.73268	6.44843	7.32331	7.3177	6.92517	3.24105	3.15755	5.3927	6.6661	4.66573	7.02598	3.20258	3.46906	4.45873	2.10471	-1.88054	8.22498	5.62353	4.47903	2.63259	7.26606	5.06707	4.91761	8.48008	9.55411	4.2379	0.0956017	4.54956	5.10662
Stromal_cell_GSM469136	Stromal_cell		1.55115	3.18781	2.00206	0.415259	6.37809	1.60375	4.68062	2.16627	4.80398	1.34258	4.34427	4.30968	3.56601	1.12961	5.45345	6.33137	2.92095	3.46144	4.10051	5.0493	3.58109	2.4747	5.99	4.25147	4.51361	1.2964	5.23241	3.13899	5.24089	1.81319	4.34483	0.722798	2.28952	1.62335	5.87802	5.18538	5.49068	0.860152	4.78165	2.25469	2.69773	7.27665	7.48383	7.19531	7.13615	1.36727	4.64258
Stromal_cell_GSM469131	Stromal_cell		2.82241	5.56833	3.53502	5.79816	5.59867	1.39648	4.49933	1.62242	6.26748	0.47354	2.3392	4.99173	5.59218	1.9703	5.11544	6.73636	4.09075	4.64587	4.53291	4.1922	5.16155	2.29356	3.235	3.22926	0.912157	3.49868	5.41527	2.45565	5.73434	3.35677	2.89377	2.06018	1.57705	4.82599	6.44142	4.91408	3.47503	5.54713	4.89127	4.55895	1.7903	6.02952	7.09386	5.76002	6.74157	5.01807	5.34301
Stromal_cell_GSM469132	Stromal_cell		3.49165	5.13891	4.90099	1.31172	4.59185	2.65683	5.09546	4.01341	6.27018	2.20833	1.84144	1.17116	4.28076	2.77904	1.63832	5.26101	2.55557	4.92523	6.55273	2.62726	3.77997	5.37236	6.4573	5.40253	1.74482	4.48601	6.51986	2.64124	5.90365	2.40838	1.37929	5.37287	4.53756	3.24059	6.0945	5.53594	5.86816	1.68273	5.45761	4.57209	3.82969	5.82994	7.01959	5.2136	5.65831	1.23713	2.04913
Stromal_cell_GSM346943	Stromal_cell		5.9437	4.75303	2.63755	4.74159	6.05583	3.95704	2.91739	4.14828	5.82285	4.33852	4.56737	6.72815	3.36723	2.99484	3.94249	6.67973	4.91207	5.70651	3.45144	5.24016	3.82463	5.80511	6.45027	3.82366	2.29858	1.18467	7.30378	3.85337	7.01795	3.98021	2.26185	4.01021	1.7829	5.79966	6.8789	6.79886	5.88519	5.10212	5.59959	4.94616	2.13631	7.76255	8.12866	5.61811	5.81973	2.73085	2.92697
Stromal_cell_GSM469125	Stromal_cell		4.60805	4.55265	4.98575	6.26945	1.86881	3.43194	1.41363	5.66323	4.95336	4.7789	3.01775	6.53712	3.63725	3.47066	0.888667	5.92816	3.6625	3.65644	5.38184	4.58486	3.35258	4.94026	6.60974	3.81033	0.722207	0.411947	6.71165	1.71979	2.80138	5.91635	5.90365	5.4024	2.14571	1.34249	6.37533	5.65683	4.3547	2.30792	5.11306	2.19156	0.788493	7.41592	7.13651	7.32221	5.67105	5.56101	3.78568
Stromal_cell_GSM346944	Stromal_cell		2.93813	6.83097	6.20835	5.57401	3.06171	2.31308	3.33349	3.65275	3.86615	3.62293	2.84028	6.67787	5.02656	3.66555	4.16022	6.6997	5.46389	3.96213	3.07105	4.42657	5.52203	6.75126	7.27016	6.10545	2.39375	5.92112	5.55434	3.67732	4.78685	3.87485	4.89902	4.70451	2.41576	2.56973	7.13622	3.83247	5.01974	2.89905	3.96378	3.6324	6.23185	7.69935	7.80634	5.59683	6.36601	5.65136	0.758286
Stromal_cell_GSM469129	Stromal_cell		1.28625	4.95957	2.28731	1.32769	2.6957	2.35224	3.4686	1.83768	4.37948	-0.283342	1.34496	5.15377	2.17659	2.15759	1.72261	5.43441	3.73071	4.28085	2.85454	2.66675	4.9479	5.2483	4.4897	5.02812	5.47738	4.23565	6.92003	0.40768	5.35205	8.23633	5.71257	3.94787	2.04582	5.2029	6.83626	3.88114	0.653737	1.83905	4.25201	5.09718	1.07646	6.53961	7.52936	6.16577	4.56545	2.94172	5.45411
Stromal_cell_GSM469128	Stromal_cell		1.95075	2.48898	1.79682	0.459144	4.18498	2.50021	5.83688	3.80751	5.12407	0.587304	2.89699	1.1897	4.89415	3.67526	2.15374	6.08287	5.68045	3.47058	6.30417	2.97999	2.56233	5.59926	1.56022	4.41328	2.52571	1.88434	6.72254	5.36109	5.36542	4.88611	3.27886	1.68023	3.22899	3.51141	5.90076	1.93452	5.14568	2.23304	5.15693	2.07662	2.30291	6.95919	7.37261	6.48206	4.86065	3.2351	2.86201
Stromal_cell_GSM469127	Stromal_cell		2.66407	3.65393	2.02318	0.889296	4.37342	2.8981	4.54805	0.462759	2.6091	1.86489	4.89172	6.42903	2.80088	5.63789	2.22481	6.65791	3.43548	5.10469	4.98484	2.50542	5.92322	5.19326	5.6649	6.07607	1.33902	0.945571	2.20813	1.30655	3.39296	1.5623	5.55751	4.93778	1.10832	3.83176	6.13184	5.22729	1.93919	2.89105	5.3802	4.34685	3.31394	6.84562	7.18174	4.9401	6.11791	4.43622	4.80865
Stromal_cell_GSM469130	Stromal_cell		1.68417	7.13464	5.1422	5.37884	3.81298	3.28866	5.54659	4.91906	2.10346	3.59982	4.43484	6.13069	3.43905	2.83986	5.76524	6.26631	3.54944	2.89822	4.70416	2.58289	3.44464	4.84306	4.88885	6.03027	3.13375	3.19649	5.86289	1.41078	6.70384	9.85943	2.50387	2.49758	2.24525	5.5765	5.67993	4.47149	1.79946	2.62529	5.39961	5.07166	5.47556	6.92173	6.82299	8.06124	4.61391	4.81224	2.43153
Stromal_cell_GSM469126	Stromal_cell		1.70651	6.47478	2.77864	0.948691	4.26111	4.35793	3.59465	4.9421	2.74817	0.969091	1.47697	4.77535	3.15766	5.82008	0.92556	3.84768	3.29639	4.40018	2.01063	6.75892	2.96743	5.26679	4.22426	6.50142	3.11822	1.17119	5.8655	1.93191	6.68531	4.05841	4.852	4.97032	5.13405	5.28927	5.9236	6.16692	5.27049	3.6506	5.17008	2.56909	1.55959	7.29661	6.99611	3.50572	0.896519	2.355	4.32106
Stromal_cell_GSM413840	Stromal_cell		4.77216	7.55124	4.18719	5.74932	5.37123	5.63672	4.76108	4.0526	4.4704	5.09973	5.79727	6.10411	4.40672	3.34735	3.84209	8.7139	7.43567	5.46643	4.78947	2.23967	7.739	6.24131	5.9071	4.55425	5.84753	6.8755	7.88195	5.70347	7.76477	8.2431	7.6534	4.12682	3.14377	7.39189	8.1074	4.42793	8.16348	3.89364	3.74059	3.39872	3.43778	8.67304	9.50595	6.1195	3.66645	6.22074	5.0294
Stromal_cell_GSM322377	Stromal_cell		2.32165	3.72552	4.45015	6.45159	5.20355	1.85042	2.80116	3.91594	1.51853	0.995241	4.58397	5.74686	3.14922	1.95138	0.412638	5.46132	5.67391	4.31563	4.29031	3.75758	5.30212	5.90621	4.73154	3.16204	1.48432	2.25065	5.27143	2.79756	6.50385	6.59062	3.91329	3.58343	2.68117	5.02649	5.90594	5.83202	6.0599	2.11665	5.22934	5.74699	4.37444	7.31329	7.72642	5.96071	5.55031	4.86047	3.52452
Stromal_cell_GSM322376	Stromal_cell		2.52946	4.95607	4.21974	6.22293	6.48343	3.8284	3.65799	4.49785	7.13404	1.59615	4.86006	7.47575	4.12306	2.16766	1.27063	5.72103	5.00567	3.32695	6.85253	6.46875	7.01488	6.73038	4.65678	3.99835	5.94278	3.24867	6.44857	4.27692	7.53348	5.17157	5.12891	6.43587	2.88278	3.17914	5.96887	6.4462	6.84492	3.26536	6.57895	5.75741	3.55357	7.12685	8.60794	5.66653	6.11612	4.7154	5.84153
Stromal_cell_GSM322375	Stromal_cell		1.71701	2.70643	3.27884	4.83493	4.33154	1.96268	1.55153	1.97054	5.09092	0.711951	3.13207	5.87007	2.88613	2.62182	4.07601	4.50573	4.7123	0.385803	3.18994	5.52397	5.20354	5.65185	5.78743	3.99083	0.688494	2.68465	4.71534	2.78399	5.99805	4.2454	2.32975	5.51887	1.00687	2.81227	6.53327	4.76729	4.38152	2.05702	2.93062	5.08272	3.54185	7.8766	8.16439	5.61762	5.61189	0.952333	2.39291
Stromal_cell_GSM322374	Stromal_cell		1.80467	4.78011	2.34239	4.81747	3.343	1.81633	2.81562	3.36351	3.30274	3.66152	4.3611	6.16063	2.19059	1.38971	2.22401	2.51177	4.54881	0.981385	3.56468	5.78349	5.37455	6.51054	5.94313	5.3025	1.2315	2.22515	5.20503	1.99032	7.38082	3.06036	3.67012	5.28936	1.45666	1.52148	6.66316	5.43277	5.61466	1.92121	5.48246	6.02945	2.97055	7.98753	7.9947	6.56321	5.37365	4.07265	4.55004
Stromal_cell_GSM492835	Stromal_cell		4.43445	2.8092	2.83798	1.23956	1.09352	2.16815	2.837	4.64438	3.00048	0.7633	3.71231	6.26423	3.00052	2.84185	1.07041	2.66064	2.51622	2.42549	5.02719	5.26723	2.70483	4.56028	1.49883	1.82296	3.56207	3.78217	4.97871	0.899402	4.38577	10.0067	4.18207	2.67456	1.02813	4.12416	5.63826	4.72017	5.18587	1.72638	1.01852	4.731	2.10948	7.19895	7.65322	7.85676	6.51473	0.469131	4.13499
Stromal_cell_GSM492834	Stromal_cell		4.27522	2.80925	4.24994	0.0212621	3.96696	2.25069	2.86087	2.76579	2.43028	0.193894	3.76231	6.73075	3.52793	5.13475	1.58655	2.37099	3.21775	2.18323	4.44087	5.18384	5.5107	2.13243	3.22975	4.04045	3.68244	2.06144	4.69461	1.27548	3.80179	9.59304	3.17514	1.24733	0.73064	3.12705	5.40576	2.10555	4.01957	0.755339	4.65022	6.04114	4.13813	7.47565	8.19343	8.04965	2.90827	4.39053	3.53774
Stromal_cell_GSM346942	Stromal_cell		3.89731	4.128	3.51858	3.56713	7.99515	4.18825	3.4036	7.40932	2.90847	5.01214	4.59583	7.3835	6.46521	7.553	2.78082	7.21313	8.24229	4.01651	4.63053	4.03748	6.63214	6.30559	7.01334	5.14941	7.4815	2.5058	7.8044	3.56827	6.87265	5.68538	3.82941	3.17778	3.06739	5.64228	5.19684	7.35664	6.72437	4.99605	3.04893	7.32029	5.02765	7.77339	8.08897	7.50512	5.08943	3.55862	5.43836
Stromal_cell_GSM346941	Stromal_cell		3.39341	6.18114	4.16717	6.61528	7.57042	2.78525	6.75313	6.65053	3.42605	2.20327	5.61186	3.50541	4.7435	4.59399	4.40068	7.6825	4.56166	4.9837	5.01863	7.02612	6.21465	4.56177	4.69197	5.02972	6.062	2.24808	6.53161	6.68446	4.47871	4.67309	5.97739	3.8253	2.82598	7.94789	6.524	6.66264	7.21502	6.408	3.25778	3.45634	2.93522	5.70684	5.76944	6.39042	6.35743	3.97075	6.15902
Stromal_cell_GSM116105	Stromal_cell		5.47559	6.6326	3.54647	6.58759	6.48455	4.40898	6.20104	6.35035	2.47175	5.20959	4.3313	7.41725	5.3307	3.21934	3.4171	6.09157	4.81071	3.79843	5.34283	4.70811	6.63947	6.19651	4.2345	4.73606	4.94937	5.07098	6.05038	2.11493	6.41977	1.74	3.34586	3.30535	3.10353	3.51226	6.44509	5.16849	6.55363	2.62836	6.70862	7.63864	7.59397	8.30134	8.96123	4.59021	5.19028	3.22722	4.08967
Stromal_cell_GSM116104	Stromal_cell		5.72694	5.30085	5.26223	5.85166	6.1101	4.02941	5.98684	5.88468	4.30613	3.45077	5.02008	7.70046	4.5304	3.96308	4.58819	6.03393	4.57889	5.08133	4.85081	5.87429	4.35465	5.89927	6.57285	3.85866	5.84507	5.09675	3.1387	1.89814	5.87958	3.23965	3.37368	4.64146	3.44173	4.4914	7.21988	5.86902	2.75751	5.58064	3.97405	7.26204	7.32755	8.69291	9.28722	5.41069	2.82033	5.83757	5.16965
Stromal_cell_GSM116102	Stromal_cell		5.32682	4.49161	1.6021	5.03699	5.82017	3.4815	3.79885	6.25108	4.15953	2.94563	5.11951	7.33311	3.95436	5.66331	3.80374	7.69172	6.40732	5.18274	4.54101	6.65212	5.97189	4.19596	6.34314	4.45435	3.57172	6.25455	6.83588	6.31624	7.39572	2.41262	3.01844	5.03256	3.24284	4.63141	7.57766	3.75346	7.24406	4.94058	4.07623	7.75306	7.02203	9.04881	8.98823	6.58087	3.60937	5.97865	2.53564
Stromal_cell_GSM116101	Stromal_cell		3.59091	4.71052	6.52744	4.80718	7.28984	4.26167	6.60354	5.87048	4.88865	3.37523	4.10952	7.21481	5.10459	4.85548	2.52675	7.47309	4.87845	1.36692	4.20962	5.47832	6.54556	6.23491	7.03139	6.15042	3.91434	5.67112	6.79576	2.78448	7.35025	2.4049	3.76751	3.16699	0.775541	3.78101	7.61265	6.31535	7.10469	4.63655	5.61107	6.14169	7.49626	8.47845	9.78447	6.49013	1.29927	2.73897	3.04706
Stromal_cell_GSM116103	Stromal_cell		4.33486	3.54214	3.76165	6.14619	6.32953	2.84661	3.17262	6.47345	5.34322	1.87796	4.52938	7.28837	4.4763	5.07485	2.80602	6.63651	5.66147	5.09917	3.60946	3.48536	4.31061	6.50977	5.35745	5.4317	5.52946	5.99207	7.19153	3.80403	6.8733	3.4118	5.58027	3.89832	2.30905	3.88125	6.48026	6.15271	6.42973	5.59627	5.98662	8.10877	7.74567	8.75647	9.26442	6.01652	0.915047	6.39491	6.52776
Stromal_cell_GSM116106	Stromal_cell		6.2594	5.67719	3.13681	4.92328	5.62239	4.50945	6.53076	5.13654	6.37492	3.19603	5.32191	7.47053	4.36019	6.87758	4.16756	7.46009	6.01655	4.09398	3.8364	7.36332	4.63827	6.44681	4.72593	6.42863	5.11717	4.76543	6.27911	6.86243	7.55772	3.07962	3.62034	3.89121	3.75252	6.38475	7.71103	6.6524	3.8768	6.14183	6.97125	3.97151	5.61509	8.87031	9.54116	4.21891	2.78938	6.64633	4.93331
Stromal_cell_GSM346960	Stromal_cell		2.7296	7.30698	4.88234	1.9683	6.89372	2.69772	6.75301	4.16661	4.80497	1.00283	3.73664	6.36064	6.44559	4.73341	2.6517	5.92223	4.08215	3.36986	5.83225	4.50292	3.64251	6.74088	5.63767	6.36213	5.26396	3.45867	7.51282	2.67423	6.0902	2.89389	3.33599	6.26813	2.65708	5.11714	7.59104	5.25827	5.06867	2.74886	5.2924	4.03975	3.96566	5.32437	8.54883	7.50144	4.17553	6.06041	2.33255
Stromal_cell_GSM346959	Stromal_cell		3.54639	5.7962	6.19288	0.775341	6.06762	2.75641	6.03901	3.1347	2.74318	1.24799	3.64313	7.05275	3.49041	6.00319	2.43443	4.6115	6.595	4.6585	7.01125	5.34596	5.58622	6.64745	6.53499	5.70282	3.80825	4.63124	6.4693	2.01284	6.5713	1.69559	3.34174	3.54151	1.24147	4.81182	6.60652	3.42507	5.71601	2.11442	2.27561	3.65164	4.48712	7.28093	7.74694	6.06462	1.10864	4.3889	5.56525
_B_SNU878_liver	B		1.68316	5.49268	6.15059	4.88003	10.6016	7.31261	6.82134	6.67167	6.62525	4.80564	5.36795	8.03616	5.90182	8.14565	3.21697	6.43315	4.43394	6.8099	9.76646	6.12718	12.6349	6.99742	12.1085	5.2158	6.13224	10.432	6.82115	9.28963	8.45607	4.6686	7.85101	5.03213	5.76227	8.20064	7.28438	8.89513	9.34756	8.88438	8.89685	10.6542	10.8666	8.77681	9.31899	8.77699	8.56215	6.49065	7.52844
_B_Li7_liver	B		0.368524	4.64098	4.29433	5.10533	10.967	6.48876	5.02573	2.10038	6.55398	2.10887	3.73932	6.57832	5.90677	7.92624	9.44883	7.11415	2.0705	1.60076	6.09322	5.19851	11.4937	6.10693	6.34514	4.94001	4.85472	6.63409	5.86077	7.65544	6.66163	2.72586	6.95741	2.53301	4.6718	7.81173	7.63099	7.25194	7.93921	9.44299	9.05302	7.35843	7.53183	7.45234	7.16772	6.9521	9.68124	4.94074	3.66271
Stromal_cell_GSM451161	Stromal_cell		7.53474	8.48042	4.45767	5.89585	6.97481	5.4776	5.83849	4.53903	6.57207	3.28464	7.50927	8.05102	6.20687	8.35243	3.58769	4.88417	5.73498	6.7873	7.55469	5.33041	7.38681	7.01653	4.91669	4.92738	7.70066	3.9526	5.68869	4.29095	5.34873	10.5176	7.52057	6.0164	4.16869	2.88588	7.05916	9.54076	4.52075	3.20128	4.15501	8.30028	3.76101	4.33484	7.63042	6.26854	7.10563	4.58158	3.86013
Stromal_cell_GSM451160	Stromal_cell		7.51899	7.61564	6.05876	3.70322	7.68735	4.73654	5.25753	5.6707	6.11377	3.89539	7.09255	8.85609	5.47661	8.09033	2.83148	4.59778	5.93041	5.2428	6.20293	6.17378	4.66435	6.00825	6.00861	3.38401	6.8576	6.65637	7.53983	4.02923	4.34873	6.41382	6.4491	4.2466	3.56366	6.01617	7.9722	8.36867	4.68394	4.79792	6.82993	7.61716	4.22805	6.29459	8.13216	7.5036	4.9157	7.00303	6.98423
Stromal_cell_GSM451155	Stromal_cell		4.78179	7.88347	4.23287	4.64843	5.96212	3.97219	5.57156	3.21371	4.51956	5.97955	5.86165	8.32146	7.48432	8.27025	3.58418	6.50011	5.1441	1.94389	7.46723	6.77184	3.69433	4.67017	7.47541	5.2821	5.76462	6.57576	8.02865	3.83085	4.79637	8.01382	7.87518	4.67127	4.52888	3.68872	8.57741	7.42817	4.36044	3.18326	6.86585	7.29312	3.89329	5.11576	6.02922	5.45736	6.65113	6.20748	3.03769
Stromal_cell_GSM260659	Stromal_cell		7.02963	5.17438	5.87143	3.3033	7.34335	4.71667	4.76725	4.32697	4.57368	2.84564	5.22661	8.49318	6.44904	7.60925	1.77459	6.97723	5.10754	4.20148	6.07157	6.57194	4.17034	7.20301	6.74181	4.0255	4.56902	6.65373	4.517	5.69465	4.03306	5.53174	7.39984	4.40172	4.07506	4.35146	6.4233	6.82932	3.83711	4.86951	6.16831	7.42593	3.52702	5.27138	7.0819	6.62633	4.89878	7.11004	4.58171
Stromal_cell_GSM250021	Stromal_cell		7.02963	5.17438	5.87143	3.3033	7.34335	4.71667	4.76725	4.32697	4.57368	2.84564	5.22661	8.49318	6.44904	7.60925	1.77459	6.97723	5.10754	4.20148	6.07157	6.57194	4.17034	7.20301	6.74181	4.0255	4.56902	6.65373	4.517	5.69465	4.03306	5.53174	7.39984	4.40172	4.07506	4.35146	6.4233	6.82932	3.83711	4.86951	6.16831	7.42593	3.52702	5.27138	7.0819	6.62633	4.89878	7.11004	4.58171
Stromal_cell_GSM260658	Stromal_cell		5.55495	8.09057	5.72675	6.57923	6.90291	7.0226	7.37346	5.99796	5.21686	3.37	5.83291	8.62146	4.96603	7.90481	3.92465	4.81962	6.65553	2.07417	6.54373	5.86484	4.67927	7.42401	6.93246	6.19171	7.87136	7.29667	5.25994	5.2792	4.6664	5.65326	7.5806	7.42232	5.93158	6.05316	4.8341	10.2185	4.01107	4.65593	4.69224	7.25412	6.67201	5.90403	7.50968	7.13105	4.21731	4.40299	5.8155
Stromal_cell_GSM250020	Stromal_cell		5.55495	8.09057	5.72675	6.57923	6.90291	7.0226	7.37346	5.99796	5.21686	3.37	5.83291	8.62146	4.96603	7.90481	3.92465	4.81962	6.65553	2.07417	6.54373	5.86484	4.67927	7.42401	6.93246	6.19171	7.87136	7.29667	5.25994	5.2792	4.6664	5.65326	7.5806	7.42232	5.93158	6.05316	4.8341	10.2185	4.01107	4.65593	4.69224	7.25412	6.67201	5.90403	7.50968	7.13105	4.21731	4.40299	5.8155
Stromal_cell_GSM451158	Stromal_cell		8.0095	8.34979	4.11696	4.20959	5.10247	4.59974	5.2426	6.15114	4.19289	3.06236	5.61449	8.68453	4.51163	8.41371	4.0249	5.07075	6.76983	4.41606	5.96856	7.12518	6.55304	7.28015	7.80766	4.59269	5.57343	4.7198	5.28739	4.28274	4.27048	8.30102	8.20291	8.11281	5.61749	5.52889	5.47519	9.51129	4.29563	5.79126	6.26023	5.51065	3.4658	4.24808	8.79336	7.26914	4.00375	3.93587	4.25725
Stromal_cell_GSM451157	Stromal_cell		5.43474	8.11949	6.52302	4.83592	7.36617	6.35922	5.19647	7.06862	5.60028	2.01471	6.69834	9.26798	4.69061	8.71399	3.44177	5.09164	5.87802	5.48248	6.27854	7.49998	7.98136	6.30153	7.68278	5.86194	7.32768	6.91825	5.39436	5.04152	5.15793	6.06462	6.71973	5.62491	6.05938	6.1484	7.78326	7.80973	5.07393	6.31847	7.07068	7.34973	4.36012	5.69912	8.51554	4.73556	4.17073	6.15441	4.05412
Stromal_cell_GSM451154	Stromal_cell		6.05173	8.3574	6.97611	6.1642	8.18915	5.13142	5.5539	7.23885	4.94333	2.29571	6.17292	8.58746	4.397	8.72235	3.81871	6.25352	6.69239	6.34765	6.41708	7.1462	7.57533	8.47904	7.69834	4.76604	5.04487	6.43783	8.27667	7.32344	4.80773	5.31107	5.55461	7.59271	6.51789	5.45904	7.81043	5.27852	3.61075	4.27528	7.20941	7.82002	4.30807	4.99004	8.51132	4.22671	4.55986	6.97984	4.63711
Stromal_cell_GSM260657	Stromal_cell		7.22622	6.80522	6.88509	3.97421	7.38316	5.58412	5.90639	6.10918	4.96026	4.05819	6.21382	9.06874	5.92996	8.53307	3.5321	5.54284	5.93095	4.20188	7.24147	6.10249	6.96848	6.88273	5.13985	4.28686	6.54938	7.31587	7.52799	4.14324	4.68656	5.21668	6.85422	7.72716	4.28266	6.47736	7.61687	7.72135	4.401	2.7499	5.80885	6.29455	5.87744	5.59944	8.33283	6.68931	4.2469	2.47677	5.57281
Stromal_cell_GSM250019	Stromal_cell		7.22622	6.80522	6.88509	3.97421	7.38316	5.58412	5.90639	6.10918	4.96026	4.05819	6.21382	9.06874	5.92996	8.53307	3.5321	5.54284	5.93095	4.20188	7.24147	6.10249	6.96848	6.88273	5.13985	4.28686	6.54938	7.31587	7.52799	4.14324	4.68656	5.21668	6.85422	7.72716	4.28266	6.47736	7.61687	7.72135	4.401	2.7499	5.80885	6.29455	5.87744	5.59944	8.33283	6.68931	4.2469	2.47677	5.57281
Stromal_cell_GSM260662	Stromal_cell		2.77566	7.11355	3.51369	2.23689	6.04147	4.47056	5.77544	5.21369	2.93961	2.4135	6.31401	6.48615	3.59958	5.7771	3.169	5.10808	4.6294	2.67143	5.837	5.83082	6.70876	6.32428	3.76468	4.58115	3.15521	5.44969	6.57211	2.29007	6.35081	4.18152	7.00794	4.17976	4.05449	1.41792	6.69268	4.35814	5.78482	3.64811	5.83109	6.00258	2.94791	7.52455	8.48884	7.17626	1.81526	4.02682	4.2088
Stromal_cell_GSM260661	Stromal_cell		3.47384	6.21549	5.40446	4.05545	6.69897	4.02444	6.79826	4.03422	4.57288	2.69385	5.58623	6.95701	4.72057	5.86099	2.31959	5.16229	5.36372	2.75929	6.6382	5.71342	7.21816	5.56053	7.14196	5.17754	4.04112	7.00552	5.18901	3.86221	5.17725	5.9723	7.93936	4.48048	3.6774	1.74606	7.66648	6.57133	6.83781	1.93479	5.64747	7.66295	6.81635	5.44792	8.38969	7.07149	3.77003	6.00933	5.56996
Stromal_cell_GSM451156	Stromal_cell		5.20138	7.39312	5.49894	3.36393	7.41501	5.14158	5.83051	6.79911	5.77651	4.41336	6.78343	7.89845	6.02647	7.01593	3.89607	6.35487	6.48127	4.1162	8.16448	8.73607	8.97006	8.93574	8.24252	6.50234	5.52482	7.68654	6.70122	4.38775	8.7031	5.46614	5.98169	7.18527	4.31506	2.87387	8.80614	8.45479	8.03463	3.27243	6.81324	5.84815	5.50777	8.02063	9.1768	7.0658	4.74198	3.29342	6.72497
Stromal_cell_GSM451153	Stromal_cell		6.54512	6.86985	4.62316	4.30094	8.21497	5.29822	5.32493	7.15506	7.03688	2.65268	5.48535	8.08622	5.73589	5.29998	2.99231	4.65295	7.26593	3.3404	8.85289	8.63192	8.74059	8.43009	8.43626	4.7952	5.57571	7.00985	5.57268	5.85638	9.29031	4.35084	6.41732	6.95606	4.75729	5.17184	8.45214	8.17137	7.57997	6.05703	7.5081	7.26246	4.9967	7.9809	9.48877	7.36376	3.29211	4.37894	5.96332
Stromal_cell_GSM260683	Stromal_cell		4.37975	7.37442	3.15112	2.26537	6.38054	4.28817	6.19879	5.05854	4.31356	5.35287	5.80833	6.85398	7.12863	3.63327	2.47028	5.19913	5.53013	5.25449	6.84497	5.33787	6.66392	6.36556	7.34799	6.82276	2.92537	6.14644	4.3581	4.55688	7.15824	12.7718	10.2796	7.28532	5.29238	3.10021	7.04305	7.01625	6.78367	5.30104	3.94428	8.16571	6.7287	6.36182	7.31148	3.5752	5.50254	5.2682	4.39733
Stromal_cell_GSM260680	Stromal_cell		6.12315	5.84047	5.25664	5.27677	5.5852	2.91598	6.78233	4.2041	3.50802	3.67721	5.24331	6.72931	4.27296	2.37331	2.25264	4.68389	3.19461	6.01042	4.51946	4.58866	6.99348	6.55133	7.27195	4.37243	2.765	4.58848	3.49229	4.14092	7.79481	7.99236	9.83316	5.81384	5.1107	2.303	5.26074	4.10447	6.1045	4.56971	4.61568	8.05926	6.19361	5.83675	8.2448	3.99714	4.61601	2.52097	3.73847
Stromal_cell_GSM260686	Stromal_cell		5.84427	7.31743	3.48205	3.79553	6.29175	4.73537	5.22639	3.81986	3.782	1.6995	6.86704	7.25246	4.2485	4.03796	1.82911	5.03274	4.61176	5.87045	3.42218	5.42943	6.1121	7.19912	5.08492	4.79868	4.47248	6.81651	3.94991	2.86903	5.80827	12.1802	8.25191	5.13358	3.45072	3.2515	7.08825	7.66861	6.4615	5.37774	5.0933	8.35669	4.4159	5.29636	8.38293	6.62097	5.84343	6.02213	2.45502
Stromal_cell_GSM260679	Stromal_cell		6.78761	8.28438	6.10503	3.38861	6.99749	3.55695	4.36545	4.81298	4.60737	1.94317	5.20699	7.14724	3.44776	5.92682	2.58934	3.27344	4.87727	2.63223	4.95972	6.83903	6.48357	3.71194	6.6715	6.32137	5.25941	6.15329	6.94006	5.22977	6.58533	8.4082	10.5489	4.57147	3.41879	3.16405	7.72407	6.48938	7.93414	1.97083	5.41442	9.70538	9.12118	6.50462	8.29169	4.181	5.50281	5.68556	5.89158
Stromal_cell_GSM260676	Stromal_cell		3.23285	7.79597	4.99227	2.41921	5.39638	5.39439	4.60493	4.98051	2.72104	2.00076	4.75313	7.06505	5.46982	5.26339	1.62112	2.85687	3.83863	4.87238	5.51551	2.62461	6.62741	5.45192	6.81996	2.23443	4.05437	3.48167	7.38939	4.13128	5.81795	6.48929	9.13956	5.05552	3.23396	3.04327	7.62931	5.77931	7.09319	4.08046	6.52542	8.64795	7.88507	7.49392	8.37915	4.45863	6.12676	1.74941	4.91527
Stromal_cell_GSM260678	Stromal_cell		4.66697	7.9039	3.23238	4.25435	6.77807	5.59435	6.33915	4.81135	3.81716	3.12956	6.68798	8.25842	4.35985	4.94571	2.60316	6.84431	5.14348	3.84379	5.36131	6.78812	5.94568	7.40951	4.97358	4.4078	4.86385	4.78759	7.13436	4.23501	6.70311	8.38308	10.1854	6.75391	3.18995	3.28584	7.22475	6.64607	6.9369	4.88424	5.15157	7.90638	3.87332	6.87175	7.92805	6.03104	2.69029	5.19248	6.15186
Stromal_cell_GSM260667	Stromal_cell		5.01878	7.01342	3.88195	6.79922	7.13686	4.36107	5.99375	7.08324	2.95283	2.67975	5.57772	7.96938	5.33421	6.46177	3.11187	5.92245	5.67593	1.72667	7.36503	7.53376	4.74742	7.07145	5.05938	4.72297	3.79189	6.0117	6.33583	4.94672	6.69791	10.0773	8.27519	4.58172	4.52064	2.78328	7.28127	3.96467	7.21205	5.22831	6.74923	7.82318	5.5346	5.59639	8.55868	4.79489	3.45597	6.42308	5.44147
Stromal_cell_GSM260681	Stromal_cell		6.60017	6.77313	3.75918	4.8832	6.00171	5.38707	3.9148	5.29473	4.69028	1.36673	4.94426	7.63087	5.951	4.71945	2.74563	3.27374	4.36898	4.56123	6.32323	5.48611	4.22878	4.95188	4.87544	3.81278	4.81469	4.64021	5.78689	3.79334	3.86254	5.17373	8.02419	6.40007	2.48229	3.32444	6.69735	5.39318	5.23649	1.41831	5.59294	7.76493	5.65158	6.9904	7.88447	4.5198	2.27744	4.40148	2.91801
Stromal_cell_GSM260675	Stromal_cell		5.03848	5.18237	4.22365	5.82518	6.54958	3.37379	4.23877	4.70721	5.18575	5.0629	6.4903	7.62492	4.58748	3.61746	1.68479	4.71036	4.83509	4.82817	6.35606	5.89281	3.61219	6.12801	6.4667	3.41602	2.78384	5.97944	6.70161	2.51311	5.94657	4.87	8.58923	5.18277	2.47392	1.48197	7.08616	4.09648	2.46575	2.63633	4.92981	7.50641	3.8433	6.68629	8.46627	4.56903	3.78003	4.95007	5.97272
Stromal_cell_GSM260664	Stromal_cell		4.78499	8.27827	4.93708	6.87292	7.35598	5.17591	5.49329	5.95374	5.50559	5.55922	5.18265	7.45947	4.67509	4.09211	3.95374	3.64402	7.49532	6.03278	6.8457	5.50342	7.1131	7.94308	6.92929	4.29131	4.15785	4.28368	7.76643	4.3195	6.96941	6.44679	5.79814	7.65416	4.40014	3.64026	7.8984	5.02242	4.69219	5.36102	7.18793	6.25853	6.31883	7.405	8.13514	4.15668	3.49897	6.64812	4.59951
Stromal_cell_GSM260668	Stromal_cell		7.07536	5.94527	5.39926	3.98314	7.77053	4.43156	5.90216	6.33413	4.91186	5.16713	7.33213	8.78707	5.19056	8.55056	3.3407	6.53165	6.73715	3.9796	8.20438	5.88651	7.25689	7.87475	7.65326	4.67102	5.16089	6.02155	6.52324	4.27179	3.54322	12.7388	5.96549	5.43899	5.14263	3.15042	7.68758	5.35558	6.1074	2.87386	6.14267	8.11266	4.59593	6.80785	8.6034	5.24614	6.32493	6.85586	5.50332
Stromal_cell_GSM260663	Stromal_cell		7.44352	6.26379	4.05809	7.48485	7.16118	4.75916	4.99512	3.65591	4.20991	3.01071	7.00121	9.65992	4.42802	8.91884	3.19228	4.91333	5.79501	5.60649	7.07744	6.10423	6.82134	5.31004	7.75825	4.09735	6.7541	6.56632	6.44013	4.02197	5.15161	6.42367	6.39794	5.48361	4.43215	4.25445	7.00974	4.93614	4.18797	3.04643	7.10298	7.36958	3.72272	5.11323	8.38931	4.49706	3.20412	5.40086	3.52323
Stromal_cell_GSM260665	Stromal_cell		7.11815	6.76241	6.12641	7.25583	4.54666	4.83629	6.45124	5.21745	3.54941	3.52732	7.16938	9.06198	6.87492	7.95333	3.03979	5.08369	5.64497	6.00064	5.84602	5.61928	3.85616	7.48625	8.04897	3.39764	4.87119	3.06416	7.76198	4.1045	4.77922	13.3187	9.25825	5.24061	5.01397	3.42154	7.869	5.28357	6.30567	2.90121	6.17516	6.96469	4.4684	5.39226	7.94362	6.14363	6.65395	6.67772	5.699
Stromal_cell_GSM260666	Stromal_cell		6.59441	7.49149	6.64164	6.70808	5.79856	4.9726	6.80281	3.47338	4.78893	5.41437	7.62214	8.97613	3.64783	8.83708	4.07444	5.10198	5.97307	3.52229	7.31736	4.22274	7.30029	5.62579	4.03173	3.48685	4.18456	6.08523	3.66911	6.64666	4.76172	8.56192	7.55012	6.2411	3.8905	6.33198	8.18889	6.80524	5.23424	3.94058	6.55782	7.82276	6.5904	4.52422	8.25417	3.93433	6.8536	3.57314	3.91478
Stromal_cell_GSM260684	Stromal_cell		3.51381	7.51173	6.39152	2.07059	5.86038	3.70218	5.28406	5.94907	3.72683	1.62029	5.63984	6.70164	4.32114	4.7425	3.80341	4.12768	7.0224	4.99449	5.39934	7.22991	5.40066	6.64221	4.91689	4.42227	3.64002	7.06785	7.15163	4.70135	6.227	3.81677	5.23503	6.66196	2.52697	2.72242	7.24714	7.77052	7.20595	3.65506	4.96526	6.66936	4.53552	7.48676	8.52975	7.07058	3.3203	5.42943	3.46061
Stromal_cell_GSM260674	Stromal_cell		3.58063	7.11632	6.93969	2.66576	6.29592	5.06696	6.08283	5.34466	3.2667	3.04508	5.898	7.25668	5.85673	3.28151	3.05688	4.84923	4.95776	5.34639	6.64894	3.09461	7.54049	7.46565	7.60519	7.08432	7.22831	6.45092	7.47962	2.53569	5.73989	6.39959	7.91252	6.48192	2.58868	5.14757	7.1892	9.72686	7.62592	1.47218	6.43226	8.37457	7.25136	7.84404	8.53599	4.40537	4.51817	5.73588	3.27984
Stromal_cell_GSM260685	Stromal_cell		3.18827	7.83868	5.15362	1.96202	6.64325	2.77456	4.39999	5.47203	2.88413	3.15631	6.78475	7.74567	4.70073	5.59973	2.33398	6.41904	5.12706	5.18813	5.06483	6.6209	5.99847	7.31979	6.4728	6.45022	7.05264	4.60955	7.01925	2.6463	4.32212	4.83393	7.67615	4.21653	2.63785	3.44284	7.06083	8.56013	7.40688	4.12318	5.91812	12.0364	11.9437	7.03242	8.62924	5.61407	2.64755	3.20661	4.73922
Stromal_cell_GSM260682	Stromal_cell		5.79486	7.4395	4.34268	2.96935	7.15176	4.49207	3.72289	5.41262	4.52456	4.46224	6.86416	7.69768	4.56796	5.22634	2.23098	3.58312	4.97037	4.10123	6.39198	5.57441	6.21274	6.13428	3.78549	3.08929	4.98178	2.47972	6.8041	3.48504	5.70591	6.28784	8.65961	4.10525	2.59979	1.06623	7.08392	6.97053	4.48652	4.88049	5.8278	10.1783	10.0303	7.26781	7.50835	5.82455	4.85652	5.2485	4.91286
Stromal_cell_GSM260673	Stromal_cell		6.47703	6.33225	3.62849	6.3233	5.9994	2.17555	4.42873	5.5653	3.8745	2.25523	4.92626	7.49773	3.16107	5.43692	3.8314	4.36994	4.27125	5.8551	5.81698	6.44523	5.68654	6.7212	7.25652	5.81253	3.52061	3.233	5.73569	2.6515	6.00775	5.25171	9.71502	3.70093	1.61792	4.58243	7.48643	6.60766	6.38397	1.79355	5.80622	6.17246	6.55355	7.37826	8.13912	3.97831	6.45597	2.53789	3.7773
Stromal_cell_GSM260670	Stromal_cell		7.1309	6.25932	4.07079	5.48916	3.30504	3.53512	5.94045	4.83002	3.10131	2.05175	5.15628	7.01884	4.21918	4.90576	1.81248	5.25249	4.01897	5.58853	4.86259	6.444	6.70154	6.03895	7.05358	5.37409	4.88329	5.34442	6.55596	2.97159	6.42048	5.12295	9.68434	3.85325	3.01519	1.46339	7.56259	6.85526	5.97768	4.15245	5.65422	6.6079	5.75659	7.27435	7.83653	4.80079	3.64361	4.27852	3.25629
Stromal_cell_GSM260671	Stromal_cell		3.77164	8.14308	3.31908	5.75463	7.39515	5.11315	5.8738	6.40583	4.53101	1.99582	6.16602	8.26795	6.17943	7.84696	3.56668	6.22614	5.68836	3.57824	5.54755	7.16567	6.65663	4.54916	7.28312	6.86313	3.96884	7.23547	7.66614	4.36504	5.33464	10.2487	9.50187	5.11955	3.809	3.52241	7.11741	5.27184	3.97499	6.57523	7.77235	8.18589	4.92734	6.79482	6.91841	4.77486	3.82018	4.15036	3.71578
Stromal_cell_GSM260672	Stromal_cell		8.20031	7.84213	5.97882	6.92058	7.1236	5.31352	6.37122	4.19835	4.52834	4.11017	8.31011	9.61157	5.22597	9.20968	4.27377	4.21358	5.69486	4.18298	6.1277	6.8488	5.97534	5.66559	7.74009	5.51564	7.2936	6.61439	8.89015	4.17617	4.80774	4.54731	7.12604	7.72041	5.4175	3.43416	8.87968	9.12348	6.65855	3.4064	7.46542	6.83888	4.99962	5.66967	5.95613	5.81614	6.22846	4.89258	4.20109
Stromal_cell_GSM260669	Stromal_cell		7.04562	7.76635	5.79949	5.73211	6.87949	4.79107	4.96848	6.90076	4.93266	5.33611	8.1625	8.86633	5.29779	8.0134	3.17078	4.25465	5.25995	5.40035	7.12198	6.85178	6.91644	5.08312	7.05678	4.15101	5.04012	6.10544	8.75602	4.21992	4.60122	5.59177	9.5642	6.02097	4.14973	2.9172	7.72975	5.90192	6.41599	3.02322	6.75111	8.36869	5.66427	4.99623	8.28814	6.97413	3.37126	6.9067	5.58482
Stromal_cell_GSM413848	Stromal_cell		2.23934	3.57968	5.25687	2.06824	5.09131	4.05083	3.14999	3.17359	3.12559	0.969951	4.06601	7.30937	3.8855	6.26428	2.45565	2.00362	6.98019	5.34008	2.74235	4.80469	7.07347	6.44718	4.5199	2.03173	6.01941	4.66488	6.51749	2.69494	6.47662	4.31568	6.56913	4.05904	0.831682	4.92446	6.87681	7.88322	5.66292	3.24475	6.37419	6.89547	5.88666	8.11917	8.57663	7.19702	4.40838	5.09795	5.63611
Stromal_cell_GSM413846	Stromal_cell		2.07827	6.10161	3.10218	3.61934	5.59221	3.57708	6.23425	2.84153	2.65518	1.44568	5.18431	6.6217	2.76594	3.10145	2.02941	4.36069	5.35177	2.03174	3.46955	6.14391	6.30244	6.12629	3.62239	5.2646	4.47583	5.4083	6.01293	3.67876	6.18047	3.8758	6.99637	5.28036	3.55927	5.49066	6.94339	8.51732	5.63808	4.01536	5.18581	6.96304	6.42485	8.03723	8.61604	4.42285	2.10943	2.15278	4.40694
Stromal_cell_GSM413847	Stromal_cell		2.06976	2.95406	2.85672	3.30255	1.93295	4.99459	5.79226	4.81106	2.70918	3.74962	5.61214	6.8776	3.02399	2.43065	1.80716	5.00608	7.04969	5.02933	5.78737	6.56542	6.16916	6.51247	3.52747	5.0752	4.78922	3.05799	7.47979	2.85716	7.04542	9.64448	7.59659	2.2491	2.59133	3.04237	7.09408	7.35697	6.0489	6.42757	5.3918	7.40377	7.33284	7.33825	7.89317	6.16861	5.48527	2.06608	1.01787
Stromal_cell_GSM239669	Stromal_cell		2.26569	7.0101	4.09233	5.17114	5.45717	2.16304	4.02868	5.77242	4.61277	3.01449	3.99542	7.64988	3.64961	3.17819	2.70884	5.56607	4.0903	2.81573	4.75718	5.16696	4.68112	6.60977	3.96605	6.15063	7.30143	3.39888	6.10015	4.93927	5.31604	4.0838	3.33732	5.57464	2.15861	4.88826	6.86536	10.3273	6.60232	4.81883	5.90012	6.97141	6.26744	6.67554	7.93655	5.9255	5.06442	2.23834	4.15912
Stromal_cell_GSM239616	Stromal_cell		2.78698	5.25571	4.33649	3.88015	5.606	1.99671	3.84981	4.47487	4.84609	5.13989	3.30181	6.94092	3.10844	6.41656	2.96698	7.0945	5.88692	3.0168	3.71963	1.73935	3.18278	5.24534	6.75773	3.44212	6.74484	5.72644	6.45456	5.22883	5.98449	4.27581	5.89308	5.64708	0.956319	3.16623	7.22169	9.99225	7.90961	6.00755	6.3032	8.55335	8.57495	7.50304	7.7347	6.72952	3.58896	4.84838	2.30879
Stromal_cell_GSM239668	Stromal_cell		5.1386	4.27751	6.80442	0.81589	2.57986	2.23359	5.5674	5.75969	2.86562	2.07441	4.879	7.07097	3.29955	3.05816	4.23889	7.02042	6.94467	2.98597	4.09401	5.67651	4.78936	6.25252	6.79504	6.19736	8.75666	3.29075	6.1943	2.38053	6.90453	5.71707	6.01626	5.24904	3.52732	2.37829	6.53888	11.9533	6.3201	4.84021	4.78251	5.67407	5.36502	6.38586	8.04519	5.48563	5.64954	4.8579	4.96657
Stromal_cell_GSM239613	Stromal_cell		4.98397	5.30838	4.03212	2.85687	6.2787	3.28484	5.7694	5.84389	5.28371	3.11861	7.16416	7.44907	5.1074	2.02624	2.8392	6.68276	5.1565	3.91012	5.76112	7.17883	6.19832	7.37361	5.63722	2.75452	2.64088	6.33964	7.50407	3.66948	7.41959	3.23004	12.7466	4.67432	4.92276	5.03488	8.23976	6.90862	4.84791	3.38368	5.64585	8.98637	7.86559	7.84764	7.44227	6.78382	6.64188	4.36633	5.91462
Stromal_cell_GSM239612	Stromal_cell		3.42834	4.15674	3.56895	2.13837	5.60249	2.50757	5.91309	4.98264	3.21313	2.93916	5.74008	7.11257	6.12866	3.5201	2.50397	4.8519	7.51749	4.80422	4.4026	5.60656	5.86274	6.50644	5.77713	6.28127	3.31823	3.68049	6.66881	2.71475	7.73932	4.7529	12.9862	4.40334	5.1631	3.77682	7.64984	5.78095	6.9021	3.3078	2.07673	9.01278	8.67288	5.76161	6.8164	5.62131	3.78421	4.26546	3.4577
Stromal_cell_GSM239606	Stromal_cell		4.25652	4.91358	4.55619	6.02923	5.70636	4.91021	6.22064	6.08473	3.28746	3.30903	6.13099	7.77383	6.3409	3.75151	3.57446	5.5718	7.07075	4.10005	3.16117	4.62494	5.89375	6.72007	4.49681	6.94507	3.53461	2.73014	3.73382	2.5799	5.16781	3.99444	7.79036	4.72632	3.64466	2.18926	7.6923	7.3468	6.53754	5.85598	5.99355	3.51292	5.97804	8.18325	7.35686	6.38144	5.46629	4.59757	5.5303
Stromal_cell_GSM239457	Stromal_cell		4.15987	8.38106	5.60706	2.15575	3.82889	2.28093	5.364	4.98078	2.60903	2.17376	3.2819	6.86129	3.11529	6.07604	2.94713	6.56715	3.43353	4.93221	3.87809	5.40597	4.73267	3.2749	4.98401	3.91538	8.15503	5.10269	4.22035	1.65796	6.23237	2.08164	6.93441	3.67957	1.9536	3.82991	5.66135	10.3294	12.5429	2.47992	6.17078	14.785	14.8692	8.15592	8.80741	5.60627	2.03107	5.82658	1.74455
Stromal_cell_GSM239379	Stromal_cell		6.06917	7.35057	5.77863	2.29602	5.66472	2.46704	5.98841	4.52518	2.62408	2.02536	3.48206	7.43679	2.64904	5.17065	2.65447	2.20767	4.23494	1.78643	5.31339	3.42915	5.07365	5.84137	6.57724	5.69957	8.98014	2.14239	4.90495	2.35814	3.68788	2.44647	4.96675	2.60551	1.64049	5.83774	6.04811	11.0082	12.3603	1.72737	5.33629	13.7565	13.7115	7.87095	8.28947	6.39708	2.08914	1.50981	2.65631
Stromal_cell_GSM239260	Stromal_cell		2.4079	8.25685	5.84294	4.46654	2.21291	2.23677	2.46304	4.48283	5.54658	1.70196	4.59724	6.66451	2.72037	5.6865	3.20394	6.06137	4.15529	6.36534	5.55505	5.40265	3.89617	6.55245	5.80435	5.14143	2.61456	5.46955	6.81439	1.38782	6.24064	2.4842	7.09454	3.91198	0.556636	2.20054	6.50531	8.056	13.0522	0.84726	4.39329	15.329	15.0626	7.65431	8.25307	6.48971	1.71208	3.38361	0.697557
Stromal_cell_GSM287220	Stromal_cell		4.89686	3.66762	5.76028	3.27035	2.53753	3.27291	4.34342	4.23791	5.63874	2.43894	2.6231	6.88483	1.92804	3.15337	2.9111	1.95707	7.04587	1.04012	5.5869	5.71016	6.23105	6.40894	5.31163	6.06045	3.87124	5.11589	6.92865	2.72304	6.19941	7.94772	5.93183	1.82864	0.507974	5.02625	6.06046	4.54492	5.9556	2.93319	4.81197	5.44678	2.8143	7.19769	7.67279	7.12024	1.23525	5.37171	3.31362
Stromal_cell_GSM287216	Stromal_cell		2.32107	6.82112	3.4429	1.39517	2.85811	3.20011	4.61563	4.97148	5.89384	1.88484	3.22601	7.04674	2.17302	4.95941	2.13173	6.03639	4.98956	2.59574	5.67606	5.30731	5.36469	5.97615	4.17936	4.83175	5.86442	1.65715	5.90783	2.41072	6.11138	6.81468	3.70252	3.82766	1.79459	4.94389	6.80821	3.34559	6.1363	2.47582	4.64722	6.37898	4.58593	7.82362	7.93387	7.19722	3.11184	5.19584	1.44629
Stromal_cell_GSM287217	Stromal_cell		5.24264	4.10698	3.99536	1.23894	5.86683	1.95923	4.97199	1.83607	5.30411	1.50888	2.93753	6.9444	3.50855	5.66226	1.4377	4.05587	7.02097	2.28826	7.31969	5.6257	6.43288	5.84049	6.28371	4.92456	1.56068	3.95498	6.01899	4.5779	5.55067	8.4288	5.81445	3.92454	2.22519	3.88727	5.6939	3.31102	4.97096	3.36203	4.16013	5.79887	3.29733	7.49764	8.22639	8.21324	5.62596	4.71851	4.92571
Stromal_cell_GSM287222	Stromal_cell		1.98549	4.35615	2.52388	4.17049	3.20734	1.30362	2.43134	5.47686	4.40154	0.967659	2.9061	7.28745	4.07076	5.30715	2.55103	1.9802	4.61488	4.00318	5.86446	2.89228	5.42144	5.04941	2.95774	5.16551	2.21424	4.86561	5.41395	3.2831	3.9311	11.0109	3.25128	1.83242	1.01101	4.30852	6.28636	4.28582	5.37956	2.09802	5.76636	3.79622	4.1016	7.2422	7.44224	6.60258	5.14196	4.79005	1.73075
Stromal_cell_GSM287218	Stromal_cell		3.64822	6.8029	4.93752	3.73186	6.83993	2.91113	5.94225	5.71737	4.65405	2.43065	5.4502	7.56155	4.17169	4.27928	2.69039	3.29438	5.2171	3.69155	6.16131	5.87961	5.03333	6.1765	6.3667	6.33092	2.85473	4.72267	7.17349	2.68692	7.09574	10.0536	4.33141	6.77948	3.43898	3.77798	7.97779	4.03367	5.11297	3.34166	5.74488	6.56444	5.12018	7.53402	7.24763	7.00077	4.11049	5.15674	3.29914
Stromal_cell_GSM287219	Stromal_cell		3.8778	6.48269	3.6364	2.94194	4.76103	3.19685	5.19959	3.31614	3.79462	5.29209	5.5067	7.19955	4.56468	6.18679	3.15013	3.90877	6.14181	4.014	4.93508	5.30238	7.3776	7.04249	3.82593	6.70587	4.76667	2.89931	3.70841	2.94013	3.46403	12.6385	3.93318	6.17262	4.27092	6.09335	6.91771	4.01612	3.22405	3.35235	4.96938	2.83945	3.62373	7.27327	7.55518	7.34069	5.68675	3.11211	5.02353
Stromal_cell_GSM260322	Stromal_cell		3.17082	4.8219	3.40238	4.6017	5.93668	1.43915	3.37918	5.16542	1.43282	2.144	5.12144	7.70837	5.09726	4.91295	1.53304	4.79506	3.68147	3.44642	4.36876	5.43773	3.63813	5.33252	5.46887	5.35761	1.18872	2.05062	6.48761	3.65588	4.53857	4.13948	4.87934	3.13426	4.69575	5.37806	6.39171	1.92128	6.10622	2.47747	5.96932	5.00745	4.72178	6.20186	7.4455	6.40571	3.97058	4.73444	5.46539
Stromal_cell_GSM260314	Stromal_cell		5.03825	3.79838	1.62846	3.01653	6.19438	2.62478	3.23285	5.38547	4.41961	4.59124	4.83324	7.41091	5.77366	4.45033	1.11167	6.0267	5.29472	0.875282	5.07599	5.18561	5.10493	5.46236	6.56927	5.13198	4.2369	2.56668	3.734	5.07317	5.21477	4.00892	2.40778	3.58687	1.1696	4.58414	6.83148	3.51222	5.64706	4.08063	5.16228	2.59186	2.36429	3.41081	6.76472	6.95133	2.95634	3.50528	4.84017
Stromal_cell_GSM260307	Stromal_cell		3.27108	5.57553	4.63841	4.65923	4.69878	2.85697	4.89274	3.81266	3.41978	1.93736	4.94493	8.43893	3.84032	5.91369	1.40994	4.84993	3.52867	2.74542	5.92986	5.11928	5.96405	5.95297	5.61047	3.81829	3.42529	0.983634	4.73043	3.61493	4.21249	3.08529	2.80194	4.82336	2.80348	4.95062	6.96048	2.45629	1.74136	5.08275	6.15102	5.43987	2.95488	4.31569	7.08876	6.64173	2.61901	5.00927	2.67201
Stromal_cell_GSM260321	Stromal_cell		1.85233	4.87615	5.26497	4.6218	4.65885	1.20087	1.68089	4.92578	2.40507	5.61572	6.17238	7.76259	3.53575	6.25262	0.966211	4.14915	3.16903	2.80829	4.79188	1.11388	6.293	6.02876	5.68932	5.24328	2.71169	2.43791	1.71422	2.89163	3.25636	4.61071	4.61342	3.68262	1.04214	3.5879	7.13946	4.31711	5.15909	1.85862	4.56389	5.76247	5.5134	6.43432	7.28518	6.84158	0.575872	3.91783	4.3286
Stromal_cell_GSM260308	Stromal_cell		2.22962	6.09328	5.55035	2.19095	5.45909	2.64944	3.54172	4.87754	3.3191	4.07116	4.95573	7.6194	4.23842	5.85244	0.795911	1.94915	4.61556	4.96506	3.76329	5.08464	5.36019	6.65645	6.57494	5.46755	4.59248	5.33451	4.60248	3.99921	4.11231	5.0479	5.97876	5.52847	2.54571	4.11198	6.47885	3.69839	6.34975	2.01572	6.28078	3.07878	4.20281	5.81413	6.83201	6.65576	2.91104	5.04239	2.34333
Stromal_cell_GSM260306	Stromal_cell		1.99126	4.60103	3.09889	2.31582	5.92031	2.85162	5.52961	5.01389	2.30797	4.62609	6.39559	8.32606	4.19741	1.61747	1.1701	1.78737	3.6261	2.8018	4.52351	4.2114	5.87624	5.3679	6.17572	2.31635	4.32375	1.10052	3.14315	3.72241	3.19044	1.31135	3.03493	3.17848	2.26727	3.38626	6.65368	3.61355	5.89643	2.64522	5.95608	3.65832	5.22184	5.05043	7.09452	6.99651	2.85101	3.88207	3.1978
Stromal_cell_GSM260305	Stromal_cell		2.63413	4.56995	2.80694	3.56432	5.75583	3.94172	2.29202	4.85112	3.49956	4.59108	5.073	8.71662	3.94839	3.64575	1.03597	3.49189	3.59631	3.20149	4.37175	4.34455	4.70836	5.12393	6.47462	4.37136	4.39879	4.67688	3.9651	4.69174	6.06154	2.86528	5.73622	4.06885	2.39792	2.57191	6.30506	3.05382	5.32627	0.387864	7.19829	6.18036	4.84175	3.7934	7.55113	6.02874	3.98501	4.63893	4.75215
Stromal_cell_GSM260313	Stromal_cell		3.36412	3.56937	3.61753	4.97373	4.08524	2.84569	3.57146	5.23024	3.45938	1.71876	4.02997	7.84289	4.40757	5.9504	0.100478	3.39588	5.76859	4.3554	5.45046	6.03185	6.06576	6.5103	6.24437	5.36883	4.76922	4.14252	5.67331	2.10537	7.03295	2.7243	4.4853	3.17265	2.88233	2.26177	6.75705	4.66889	5.49721	0.98587	6.05464	2.59774	1.36116	6.62371	7.10912	6.29021	2.65768	4.19291	4.71817
Stromal_cell_GSM260310	Stromal_cell		3.99309	3.68957	4.54299	3.85528	4.39882	4.02202	2.47662	4.67973	5.62805	1.72882	4.0274	8.18103	3.18283	6.14482	0.540981	2.396	4.64119	2.52007	4.64994	6.21297	5.06047	5.72911	6.91597	4.42193	4.80455	3.444	3.73782	1.75624	3.14046	4.10388	5.5845	3.46333	3.17631	3.91448	6.8	6.06966	5.25122	3.35407	6.41833	5.49304	2.91679	3.81876	7.16062	5.81457	3.40652	4.99104	1.34495
Stromal_cell_GSM260312	Stromal_cell		2.08681	5.58379	5.26882	0.523495	6.14904	1.85683	3.95285	4.67948	3.32337	1.39916	2.66078	7.73192	4.57804	2.32527	1.35114	2.31917	5.47591	4.98422	5.94785	5.22953	6.61768	5.18562	6.58888	5.90438	2.29488	2.25033	2.34998	2.07254	7.13389	2.6671	3.58976	2.77311	2.19376	2.3784	6.22618	3.41534	3.64957	1.27727	6.14258	4.64941	5.0988	6.42644	7.17009	6.94974	3.43527	4.91664	2.39414
Stromal_cell_GSM260311	Stromal_cell		4.58369	3.89636	4.93441	3.50327	6.28627	2.69426	5.45194	5.14058	3.3897	1.50824	3.77725	8.27756	3.87518	5.24867	1.37113	1.79419	4.32903	2.64364	4.65473	5.85228	6.45276	5.7017	5.45398	5.5144	3.33423	3.92486	5.06693	2.70794	6.22217	2.2325	2.71465	3.66932	2.44504	4.87858	6.99458	5.15712	5.81256	0.357046	5.82409	4.75346	4.76208	5.03661	7.22752	5.07121	3.71158	5.01326	0.835135
Stromal_cell_GSM260309	Stromal_cell		4.52784	3.6087	5.34407	2.40808	3.9731	1.55444	4.63283	4.8889	4.94887	4.84891	4.40475	8.18167	2.68348	5.72936	1.45284	5.43015	6.21569	0.780732	3.64375	5.81595	6.46996	5.37959	4.10611	3.10086	5.31492	1.46921	4.25744	3.44079	6.6547	7.27988	5.30035	2.22498	3.35098	4.70461	7.037	4.77127	6.11632	2.05895	5.63179	5.04397	4.59005	6.6216	7.3679	5.83173	2.17262	4.99701	-0.0316148
Stromal_cell_GSM501893	Stromal_cell		1.55866	2.5442	4.23812	1.65127	2.49291	2.89864	2.40792	4.21174	2.92248	0.958206	3.72946	5.73343	4.96249	1.95585	0.546969	2.01602	5.14301	2.47402	5.94887	5.448	5.66224	4.85097	3.88552	4.80858	1.38786	0.999609	5.59031	1.27982	4.64771	1.02535	7.24235	4.59693	2.07563	3.93557	5.85343	1.51874	5.53619	2.33763	1.99993	3.07678	4.62029	7.51227	7.48045	6.26111	2.27819	1.54849	2.7794
Stromal_cell_GSM501892	Stromal_cell		2.73052	2.96261	5.04271	1.64962	2.29141	1.40926	2.01068	-0.108706	2.93723	1.88041	2.26206	5.74127	4.41602	4.01523	1.26287	1.73786	4.46723	2.39175	5.15208	4.74663	5.22509	5.7776	4.63315	4.64141	0.513604	1.73029	5.76775	0.829238	3.90463	2.80136	7.61092	2.20144	0.0398042	3.7248	5.47126	1.18263	5.38271	3.90862	3.54062	4.89054	1.68483	6.55526	6.81319	6.52835	3.86493	1.02988	4.15344
Stromal_cell_GSM501894	Stromal_cell		3.16011	4.63494	3.44218	1.75314	4.99961	1.8456	3.59361	5.04551	4.5761	1.45855	3.61877	6.40462	1.74579	2.12872	1.28595	1.51186	5.28609	1.71394	5.70458	4.79505	3.60348	4.04961	4.59892	4.80848	2.42378	3.35019	5.14976	1.19922	4.82799	1.52483	8.0078	5.65422	0.601514	4.14475	6.34385	4.24001	6.41029	1.43381	4.21149	6.13625	3.07679	7.23073	7.7294	6.79666	2.2512	1.66481	5.15921
Stromal_cell_GSM501891	Stromal_cell		2.32567	2.69012	4.84372	1.56521	2.07184	2.84008	1.15899	0.142413	1.00824	0.796229	3.24659	5.92975	5.47555	2.81641	2.54841	1.85161	3.44305	4.13134	3.61861	5.29874	2.33421	6.2686	3.11521	4.67535	3.56836	4.90081	6.29048	1.16452	6.12134	1.40693	8.54884	4.37104	-0.41423	2.40897	6.31381	4.27217	5.67093	4.05447	1.01812	5.67578	2.13747	7.29843	7.13192	6.34062	3.48691	4.44735	4.41595
Stromal_cell_GSM501895	Stromal_cell		1.25733	2.25526	4.22503	1.72952	3.84966	2.1593	1.57632	4.94976	3.00868	2.60776	2.6369	6.47855	2.91866	4.54211	1.9148	5.51926	5.63992	1.84134	1.86993	1.59049	5.43363	5.53131	4.51523	5.09222	4.84033	1.13248	6.01111	2.54621	2.04777	1.33152	7.94271	4.33194	0.941198	4.95171	6.58367	4.39969	5.77777	0.377264	4.74647	3.69564	1.74817	7.67465	7.7942	6.67639	4.26708	1.22889	5.29645
Stromal_cell_GSM501890	Stromal_cell		2.51983	3.128	1.88624	0.523177	5.80204	2.84389	4.9599	4.1205	2.61977	2.75864	4.1265	6.18503	2.44024	5.28939	1.66618	4.797	5.73989	2.13188	2.80135	5.93741	5.44741	5.18714	3.50241	5.38824	4.76566	3.40643	4.58633	0.571756	1.46819	1.42111	8.40276	4.02124	-1.26907	2.0996	5.82675	4.61158	6.4408	1.19075	3.16772	3.25193	3.85796	7.43413	7.69094	6.61738	0.866955	1.64703	4.65226
Stromal_cell_GSM501003	Stromal_cell		2.10015	3.21426	3.38941	0.130162	4.69695	2.00096	4.04103	5.14246	3.03396	2.4749	3.884	5.88582	3.91725	2.56151	4.7617	4.39694	3.84398	3.88153	3.2386	3.1738	6.59564	6.4759	2.95591	5.16034	4.03947	3.58837	6.91978	1.3217	1.74287	3.05026	5.14109	3.72036	3.55674	4.49792	6.09783	2.99454	4.96575	1.01103	4.87584	6.79252	3.2069	7.7759	8.27979	6.89653	3.96929	5.71015	1.95908
Stromal_cell_GSM501002	Stromal_cell		2.01922	4.8284	2.94847	0.79885	1.80739	3.37217	1.9109	2.2923	2.55198	3.27687	3.55861	5.53024	3.29819	3.03694	2.16078	5.73633	4.04772	1.78028	6.67087	2.0466	5.24961	4.85328	3.33689	2.82376	5.47803	5.79079	5.69331	3.38407	5.09139	2.47483	3.40868	1.469	3.21868	1.58079	5.00169	3.11384	5.76653	1.32236	6.11438	5.77483	5.36548	8.06272	8.38175	7.62	5.1788	5.29606	2.63188
Stromal_cell_GSM501001	Stromal_cell		2.39978	4.47959	6.11735	1.69637	4.29223	3.94741	2.12203	2.27439	2.32421	1.66537	3.08589	6.19311	3.35038	3.53824	3.55261	5.03176	6.12141	4.64799	5.51326	2.72737	5.13405	6.25266	4.09018	2.57427	5.98924	5.4508	7.39747	3.49147	4.27345	3.71069	3.77231	3.76871	5.39712	2.45677	6.61319	3.00828	6.12226	4.88454	2.5875	5.96857	4.97246	7.98147	8.152	6.66964	1.75699	5.45366	5.24733
Stromal_cell_GSM347920	Stromal_cell		2.10909	4.34559	3.48983	2.435	4.8604	2.93399	2.05352	3.45873	3.28458	-1.0813	4.48136	6.10595	1.40561	2.21318	0.584553	3.11881	5.50001	0.0662854	4.18192	2.74412	5.00216	4.7867	5.70205	4.45469	2.04703	4.28966	4.7739	0.0394725	2.51293	0.547481	4.82777	3.15592	-0.521018	3.30449	5.40646	4.98479	5.09187	1.80434	3.12909	4.75195	3.90993	7.48737	8.36925	6.6525	0.706215	1.79529	4.37339
Stromal_cell_GSM347919	Stromal_cell		2.50232	2.3385	4.14352	3.20581	4.75656	2.46848	5.21124	3.17776	4.20523	0.84326	4.08306	5.82697	1.92232	2.5618	2.03652	5.35894	3.81957	2.43519	5.0548	5.4398	4.76547	4.12929	5.18514	5.03925	2.42034	3.85098	7.04064	2.14778	5.48333	1.26503	4.79125	2.80851	-0.762827	4.11268	6.51686	1.64874	5.21317	1.36662	4.08279	6.40189	4.79592	7.90982	8.44815	7.3761	1.04205	4.20837	3.93494
Stromal_cell_GSM500995	Stromal_cell		5.86432	4.81291	4.06437	2.94813	5.37702	3.07943	2.70011	4.44082	2.17674	2.12657	3.12106	5.86941	2.47441	2.83155	0.934997	1.37804	3.72553	0.724509	5.18832	2.63561	5.68328	5.50353	2.89009	5.07256	0.985081	4.47104	6.16628	2.20924	4.33498	1.8337	3.83623	3.62063	-0.0472648	4.42268	5.54827	2.32802	5.79758	4.27725	3.79545	3.42562	4.6754	7.87766	8.07464	6.67199	4.34423	3.60611	2.87709
Stromal_cell_GSM402707	Stromal_cell		3.75542	3.43906	2.5675	4.04763	1.88629	2.79787	3.79156	4.75757	3.3715	1.03525	4.84785	7.93575	2.85588	5.22722	1.93544	3.19451	3.86582	2.91964	2.60368	5.31503	4.86946	5.3326	3.44994	5.26317	5.07905	5.89886	6.77033	1.87538	5.54706	2.82806	3.22771	3.44306	1.46505	5.19384	6.66221	6.19868	6.22474	2.9716	5.62464	4.96547	3.83019	6.93088	7.70244	7.20324	2.74144	5.08307	5.13957
Stromal_cell_GSM366942	Stromal_cell		1.49386	4.14167	4.52527	3.94667	2.74422	3.07187	2.10835	2.04292	3.79065	1.95669	2.77148	6.71749	3.22854	2.86406	2.53669	5.7237	3.08474	5.25866	3.77859	5.61416	3.57317	5.72037	2.24395	3.22605	1.2368	3.97417	6.5207	1.081	5.09799	0.281489	4.88338	4.00961	0.59793	4.5599	6.53029	3.91285	6.06192	3.58141	4.20858	3.3334	4.02806	8.14843	8.31974	5.69915	2.86434	4.68398	3.32994
Stromal_cell_GSM372146	Stromal_cell		3.16216	3.03099	4.92594	4.7741	4.87844	2.34446	5.44787	3.80156	4.47971	2.26112	3.78397	6.62864	2.55015	3.01565	2.04064	6.45849	5.54265	3.71525	5.63931	4.79534	5.56513	6.74465	5.03121	5.80349	4.05586	2.31379	7.6985	1.74246	3.90832	0.26801	5.77758	4.69406	3.15021	2.54574	6.17369	6.47796	2.93556	2.67852	2.54066	4.5341	5.10195	8.04902	7.8413	6.2507	4.78762	4.33169	1.27443
Stromal_cell_GSM372144	Stromal_cell		4.83691	5.87367	4.19909	0.341242	5.42851	2.62489	4.8424	4.99766	1.56977	0.211039	3.60315	6.73149	3.1217	2.38471	2.34977	4.83654	6.18766	4.57172	5.75467	6.46704	6.00917	6.49114	6.13993	5.43992	3.31134	4.50389	7.95451	2.09681	6.02847	3.25002	5.61814	3.56132	2.60664	4.14587	6.01089	6.42915	6.17164	1.64467	3.35049	5.54203	5.11419	7.47395	8.08127	6.51203	4.86148	5.55463	5.17496
Stromal_cell_GSM372142	Stromal_cell		4.13005	6.16941	2.86409	0.909737	5.14045	2.29731	5.03691	4.97883	3.03313	0.74448	4.9529	7.72196	2.96839	3.22433	2.53407	5.07674	4.35889	2.44212	4.96546	2.93071	5.81278	6.50868	3.67668	4.69255	4.86108	1.06018	7.0421	2.80391	5.56173	1.59637	3.70591	2.50145	2.97958	4.6051	7.05499	6.52541	6.07082	4.44593	4.23042	6.04601	6.64485	7.46265	8.01991	5.56452	5.16451	4.7828	5.24842
Stromal_cell_GSM413842	Stromal_cell		2.45137	2.72775	6.82444	2.44568	5.19256	3.0033	5.96784	5.56474	4.36363	1.66016	3.39006	6.27296	5.16605	4.1243	5.79281	6.62649	2.81135	2.32976	5.99007	6.74663	6.16854	5.79294	6.57231	5.56831	6.54783	6.34067	7.01901	1.7393	6.79911	3.85338	4.95481	5.4421	6.57786	4.37949	6.17255	7.65582	6.05542	2.51228	4.48342	3.7249	4.68145	8.11897	9.04228	4.40831	5.11697	1.98181	4.95374
Endothel_GSM305786	Endothel		2.16611	2.73316	3.32405	0.0544873	6.23687	3.45254	5.33617	6.19616	2.48011	0.416316	4.53683	6.26432	5.56274	3.96582	1.92064	3.2591	2.81684	3.59446	3.94113	5.17582	5.43525	5.5658	4.57599	5.58654	1.48772	2.41468	5.94273	2.30288	6.06428	9.00442	6.164	1.90164	7.54795	10.4762	9.01333	2.46804	5.18986	4.89816	4.81103	2.96845	2.69992	6.14597	7.41861	5.23297	3.35852	4.68997	2.05195
Endothel_GSM143730	Endothel		3.70297	4.95676	4.56171	2.57006	5.11081	3.41758	6.3774	5.10125	3.03795	2.55315	3.48944	6.03327	6.21422	2.75688	3.17322	7.15793	4.53543	3.51132	6.05804	4.84701	3.64743	5.94276	5.26668	5.83585	5.07321	5.16369	7.14191	4.60018	6.35497	10.4038	5.92445	4.48694	6.77774	8.62917	8.22187	3.86684	6.33917	3.62413	5.95651	5.35099	3.29521	6.98825	7.40202	5.96232	5.55568	6.02081	3.19329
Endothel_GSM143733	Endothel		2.95519	7.18452	5.75582	1.71067	6.27814	2.73593	2.44292	6.35419	3.2091	2.57209	6.35631	7.69613	3.57902	5.66309	3.35883	6.43113	5.03829	3.65305	6.72012	2.26555	6.67237	7.07918	7.36436	6.54337	5.13604	5.59509	5.75334	3.35331	7.28264	7.31285	4.129	5.31309	7.50721	9.82217	8.32387	6.54028	6.08556	5.04315	6.23029	3.18088	6.44964	7.00554	8.16541	8.08911	4.23511	4.25956	1.75181
Endothel_GSM143732	Endothel		4.61852	4.52111	6.08826	3.24683	5.6416	3.07308	5.37868	2.27688	4.47023	3.35015	5.43419	7.09117	4.42829	3.76052	2.93027	6.4837	5.25893	3.88499	5.5709	6.70188	7.29865	7.05295	4.10522	6.38527	2.52064	5.43708	6.42958	2.74396	7.13863	6.93555	4.93312	5.89528	8.06931	9.82422	8.20697	5.49337	7.21208	2.54148	3.6384	4.28221	1.7451	6.49409	7.6425	5.80895	6.59718	5.03514	2.57027
Endothel_GSM143731	Endothel		5.30777	4.00406	4.7499	1.74429	5.20756	3.39754	4.09988	2.60299	2.74816	0.732049	3.44344	5.85121	3.05873	2.59887	4.46391	5.64573	4.68778	1.73013	3.35642	6.03654	5.94668	4.85833	4.64479	1.23743	5.70083	5.75578	5.86324	1.80289	5.65468	10.8542	5.00772	3.51141	5.16659	8.43327	7.04033	6.22601	5.98745	5.05847	4.61232	5.07929	3.23698	6.52765	6.40797	6.79285	6.16152	5.68272	4.59086
Endothel_GSM143728	Endothel		3.80671	4.64618	1.86996	1.60422	3.29938	2.58643	3.02736	5.43467	3.44552	2.84049	4.91285	6.89347	5.669	1.98936	0.704239	3.23621	4.81646	1.23968	5.2694	4.9785	5.17814	6.04696	5.55883	2.68929	3.84487	4.55495	6.20993	2.25439	4.56633	13.8104	4.86482	3.87116	6.95733	9.30219	7.80681	5.56174	5.55924	4.76357	4.94085	4.18178	5.82731	6.46467	7.65827	5.91244	6.03989	1.48756	-0.00799019
Endothel_GSM143729	Endothel		3.62668	6.64336	3.49638	1.00407	4.43425	2.61119	6.04394	5.62307	3.78611	1.44566	6.18888	6.93325	6.26808	2.62729	3.65307	5.27823	5.61664	5.66749	3.78598	3.41972	6.67708	7.45432	6.65804	3.28617	4.71845	5.45472	7.30652	5.14855	7.14547	14.0286	3.59682	3.29919	7.11342	9.57939	8.18467	6.02685	6.67438	2.29967	5.3902	6.89173	2.70264	4.50213	8.20468	4.29516	5.85041	2.07786	3.56336
Endothel_GSM336559	Endothel		4.29648	4.53996	5.03811	2.00481	6.00111	4.06374	2.79546	6.48036	4.04914	1.49348	5.22752	6.30276	3.31777	2.35182	3.37946	6.87588	3.59395	1.34458	3.64258	2.13647	5.03671	6.55649	3.35982	6.24066	3.9748	3.03639	7.06233	5.68236	5.71633	9.66194	3.28873	6.94595	8.46269	9.79398	8.86861	3.02745	3.82063	2.36279	4.3782	2.649	1.8473	7.17081	7.67579	6.41319	6.06335	2.74101	1.79958
Endothel_GSM335906	Endothel		2.60969	5.77777	6.32907	1.70028	5.74297	3.30086	4.08043	3.66997	2.25596	0.998907	5.7414	7.16586	2.57467	1.92278	2.50816	6.97839	4.15639	5.60589	5.32907	4.71984	6.19413	6.88292	3.30082	5.04053	5.58411	3.00944	6.63537	1.57719	2.86535	8.65934	2.08608	6.05893	7.5439	9.92385	8.54653	3.66573	5.2238	3.45151	1.42061	5.73492	2.51417	5.51923	7.9791	2.13956	6.68176	0.879135	2.04326
Endothel_GSM335396	Endothel		1.6202	5.55375	2.63347	2.94859	5.0548	2.07713	1.56741	3.27669	4.53122	0.483204	5.29385	6.63944	3.78548	2.95076	2.46426	5.9246	5.87529	3.61258	3.79496	4.28569	4.43475	6.24714	2.6537	5.47757	4.09461	4.45138	6.66834	4.32193	6.83507	8.7818	4.66569	2.57821	6.7977	8.37674	8.19779	2.10967	5.34283	5.39312	4.50839	3.19838	2.04326	5.57373	6.82465	5.79805	6.22899	2.7732	2.77062
Endothel_GSM330316	Endothel		3.23416	5.98308	3.10842	4.54439	6.21128	2.49864	3.88589	1.7364	3.94722	3.67686	5.08743	5.94084	3.30339	1.33863	2.96217	6.23036	5.92603	2.51981	6.96744	6.31298	3.26107	6.2924	4.11148	4.22254	3.33035	2.89154	6.95227	6.27509	6.45831	9.1916	5.32929	4.01255	8.51215	10.4332	8.67177	5.66115	5.52966	4.60285	3.01548	2.86895	1.25096	7.51762	7.17753	6.52629	6.19135	1.53911	4.63096
Endothel_GSM335904	Endothel		1.98714	5.81008	5.36686	2.23422	4.14396	1.28793	5.15385	4.08888	3.05454	2.71823	4.70591	7.5284	4.70118	4.27433	2.17427	6.07768	2.69705	5.382	3.26812	3.09997	1.64354	3.03669	4.06183	3.96034	5.10457	3.83505	7.62813	1.3689	6.89432	9.02215	1.96555	3.93126	6.98128	8.87829	8.03454	5.78781	4.84946	3.29396	4.49408	5.89597	1.26258	6.25632	7.45646	6.00374	5.2987	3.13705	3.2047
Endothel_GSM330315	Endothel		2.92116	3.71394	3.29189	2.83297	5.0387	2.3819	7.1217	5.32053	5.9286	1.74406	4.80469	7.2027	4.19762	6.09918	2.07695	3.71838	3.78808	2.96908	6.61105	2.07625	2.51285	3.89985	2.73262	5.42528	6.10524	2.461	7.0873	2.74918	6.56055	9.17232	3.78501	3.94686	5.42	8.62503	8.25617	6.58297	5.59134	4.74941	5.82009	5.55845	2.82573	4.55748	6.46482	4.76923	5.19086	2.99019	4.41434
Endothel_GSM551183	Endothel		3.00803	4.5341	5.37775	2.82156	3.44169	3.12624	4.36767	5.2468	3.85232	2.83253	5.04659	5.24996	3.43657	4.88925	3.46726	2.7751	4.54062	2.2682	4.14404	6.07875	5.96168	6.41189	4.95566	6.39771	2.56221	3.17847	7.48813	3.81542	6.43544	7.14811	4.49683	4.57572	9.22209	11.144	9.82782	5.62942	6.83215	6.52345	6.34594	3.88539	2.94114	6.60128	7.94845	5.7821	5.79262	2.38463	0.846933
Endothel_GSM346951	Endothel		6.20538	4.23005	6.1047	1.93974	6.3664	2.33312	3.37388	6.59639	5.72265	2.81294	4.1233	7.49245	6.05025	3.35877	2.94428	6.86454	6.23793	7.4182	4.44724	6.24897	3.91033	2.92411	6.58055	2.44222	2.77466	4.17206	6.75047	2.35765	6.1481	7.64884	4.37581	7.53027	10.0166	11.1597	10.1677	4.04765	6.44574	3.37241	8.41851	3.78206	3.51461	7.53194	7.13919	6.26679	6.41108	1.80912	3.64277
Endothel_GSM346952	Endothel		4.85499	7.02058	7.4262	5.50556	6.91948	3.85551	6.65796	2.61685	6.65766	7.10494	4.93351	5.93179	4.74166	3.76478	1.73993	6.85845	7.1489	3.99875	6.04742	5.07054	7.2012	7.22503	7.64344	2.79941	3.76052	2.53315	7.57324	5.83122	7.34221	8.61659	4.46112	2.73941	10.0984	11.0014	10.5387	7.91283	7.26358	6.87922	6.85229	6.76482	6.51797	6.72105	8.22471	7.11765	6.7997	6.11149	6.92252
Endothel_GSM385338	Endothel		2.6679	5.74789	3.93326	5.05313	5.50656	2.10215	2.48517	5.0139	2.97149	1.32888	4.91541	6.99748	3.14186	3.2969	2.83706	6.41029	5.05413	3.54543	6.55349	6.61679	4.04628	6.48158	6.10182	5.71826	5.43651	6.07694	5.19911	2.33796	5.6957	2.20088	3.03607	4.49322	7.45755	10.9146	9.66707	6.05699	6.36078	2.98513	4.47649	7.22548	4.79284	6.24801	6.62227	5.24556	6.03333	4.6639	2.71724
Endothel_GSM385333	Endothel		3.22962	7.2708	6.84752	4.3703	5.66391	2.07253	2.59126	4.68949	2.14108	2.09755	4.48347	6.93801	2.02987	3.02259	3.00257	6.88227	2.55312	4.40857	6.21714	2.60665	5.37765	5.48017	5.76144	4.80483	5.78871	2.32309	6.71015	2.58391	5.14782	3.84422	2.02967	3.54653	8.479	11.1048	10.0024	3.19609	5.63367	3.1233	5.5792	5.57445	6.07264	3.58359	7.39967	5.01791	7.22082	5.62295	1.67996
Endothel_GSM143727	Endothel		4.65649	6.78637	5.52054	2.3648	4.42831	2.85786	3.64756	4.21523	3.98618	0.767617	6.37981	7.52854	5.89621	2.67462	2.7279	6.12206	4.57018	2.52104	6.54549	5.62563	6.16172	4.90439	4.10195	6.52334	2.48163	6.30319	6.96317	4.43092	5.90762	2.85591	6.03975	2.64085	9.02087	10.7047	8.25332	6.34469	3.94261	5.584	6.63016	4.86917	4.6802	7.64845	6.88466	7.07642	6.36988	4.84536	5.04252
Endothel_GSM385353	Endothel		2.97776	5.3514	5.50603	4.93868	5.86589	3.05797	2.43434	4.8824	3.60106	1.73007	2.90398	6.38147	3.01854	5.89324	2.15542	1.5421	3.9205	3.50396	3.69553	5.46607	5.48925	4.02645	4.66166	6.08497	5.94337	4.03952	6.31332	2.32125	6.62529	2.51242	1.7392	2.75103	7.8399	10.8771	9.48847	2.88888	6.1578	4.22007	5.22796	6.4214	5.72851	4.50507	7.44776	6.51714	6.83754	5.09028	2.12501
Endothel_GSM385350	Endothel		5.48228	3.68583	1.23447	4.98413	3.89477	2.16014	5.02749	1.9657	3.73924	2.60963	4.57923	6.68483	2.99403	5.7821	1.60767	1.63148	3.96045	3.54589	5.03815	3.11024	3.28137	5.96693	5.75397	4.31103	5.75513	5.09196	5.52081	2.73964	3.74682	2.80797	2.56237	4.21995	7.74217	11.0067	9.77762	2.51552	5.54591	0.183839	5.63551	2.91139	6.83429	6.57193	7.02148	4.31146	7.04788	0.279514	1.40856
Endothel_GSM335395	Endothel		6.52266	5.77163	4.58895	2.24265	3.49911	1.46511	6.24313	6.02193	4.13241	1.17332	6.75564	6.0619	5.98541	6.08025	4.84027	6.44204	6.81327	2.97681	5.09198	4.74783	6.37705	5.61995	3.64063	5.73764	5.97273	3.55862	6.35377	1.88964	3.20029	3.69455	2.37397	5.47086	5.19419	7.98003	8.21113	5.12365	1.34922	4.50241	5.00903	3.05053	5.11196	5.23653	5.47597	2.1439	6.05485	5.05347	5.01472
Endothel_GSM335851	Endothel		1.85255	3.95132	2.99211	2.21953	2.60813	1.39114	5.14549	0.8384	4.15715	0.0377848	5.00081	6.50108	4.64117	2.73527	1.35295	5.46488	2.327	5.1199	5.22598	5.04642	4.31224	3.02501	5.92908	5.13217	2.33899	3.98224	5.66602	3.04754	5.1404	2.85494	3.24717	3.06615	6.10599	9.16776	8.02806	4.00015	6.20319	4.01661	0.772033	2.81312	1.65257	5.82536	6.50052	4.79203	6.11824	3.99184	4.75146
Endothel_GSM335393	Endothel		1.75889	6.43988	2.12477	1.24676	2.65798	2.10402	5.02054	0.0273423	1.24001	4.29978	2.77604	6.90454	3.89208	1.64373	4.08777	6.25757	3.89199	2.68299	5.02255	5.97927	5.93638	6.62954	3.49819	5.0967	0.748553	5.24902	6.19698	0.477145	3.90136	3.14387	5.01374	4.3996	5.1635	8.69688	8.34156	3.50196	5.56931	3.69171	2.31924	2.59113	0.614609	4.83326	6.25942	2.7206	6.83783	1.76792	0.653851
Endothel_GSM330313	Endothel		3.68988	6.85065	4.82525	0.710153	3.13236	0.900159	3.40772	5.27773	5.63269	0.89877	4.24319	6.24657	3.09111	4.25511	2.12649	4.36726	3.29041	1.07897	5.83728	5.50654	2.47125	5.60628	6.27954	4.7642	2.18336	4.53857	5.04736	2.18897	5.94172	4.78773	2.9551	4.99671	5.8149	8.94044	7.84952	2.25997	5.78278	2.27569	2.65041	4.89385	4.47975	3.6904	7.27291	5.47581	6.60486	4.87837	4.97508
Endothel_GSM335859	Endothel		5.07268	3.01394	3.42046	3.63841	5.23932	2.742	6.88587	3.8402	4.41482	3.19	6.7358	8.2373	4.33448	3.44372	3.79285	7.7117	3.112	6.63107	6.13953	4.17696	4.70101	7.11535	7.06514	6.86404	5.91483	7.54777	7.82513	5.66791	8.19692	3.77818	6.79302	6.87034	5.54611	8.62823	9.22335	6.4309	6.03542	3.09057	6.78318	5.44959	1.51643	5.33989	5.94564	6.93045	6.4696	3.35614	5.58666
Endothel_GSM143726	Endothel		3.25666	6.94163	3.36559	3.07811	5.69687	4.47758	5.22691	6.00496	3.40846	2.30127	3.8681	6.37243	3.81786	6.23223	4.84456	2.91131	5.01956	6.60043	3.3879	6.58616	6.2566	6.51507	5.11525	7.4005	5.60748	4.3842	6.34516	3.95942	5.90527	4.16736	6.59504	6.9667	8.69772	9.7203	9.71106	6.53376	6.08677	3.53606	3.32547	3.06679	5.18821	7.18252	8.28946	4.43584	5.91765	5.62847	3.14522
Endothel_GSM330314	Endothel		3.42963	4.94103	7.64308	3.02257	7.23663	4.38635	2.65142	4.09957	4.67771	5.8663	7.09452	7.14702	7.131	2.88956	4.32113	7.13226	3.2653	2.8042	4.6661	7.05265	5.54442	6.1362	4.40527	5.89624	5.17939	4.63405	6.05048	4.88754	7.50045	3.85382	3.28232	4.62506	4.66986	9.32692	7.885	7.52402	6.98804	2.94115	2.78061	4.13315	2.24879	5.05488	8.34074	3.72975	4.95942	2.56126	5.85853
Endothel_GSM141255	Endothel		3.75147	4.72934	6.49792	5.10986	5.32599	4.47315	6.0289	6.53637	3.9067	3.46591	4.31681	7.47808	3.53179	4.92008	2.99211	6.77686	5.66571	4.20299	6.67273	5.23843	8.66549	7.74765	8.4291	5.84631	6.99204	3.64889	7.91478	3.60792	8.00881	4.05794	5.08856	4.13761	9.76073	10.7846	9.6652	7.27629	7.85928	5.57815	10.904	7.24261	4.61947	8.12048	8.84884	6.86817	3.23734	4.94106	5.91024
Endothel_GSM141251	Endothel		3.12032	5.27563	5.60534	3.06102	7.21615	3.99038	3.76727	6.67917	5.79472	2.96248	4.35114	7.20824	3.92146	4.00957	2.96023	6.99924	5.49544	5.43006	5.96923	3.93329	7.12546	7.501	5.50413	6.70509	6.46028	5.49404	8.05885	2.96304	7.60721	3.7232	6.00992	4.95233	8.16439	9.88705	9.51138	5.96048	7.51099	3.30247	8.90586	5.40866	3.0339	7.63361	8.67494	6.81676	4.45292	4.25001	5.18556
Endothel_GSM141253	Endothel		5.42274	6.72317	6.07627	4.26731	4.55863	3.39353	3.92749	5.30879	7.08109	1.5394	7.02664	7.53409	4.74208	4.13311	2.68103	6.6747	4.67501	2.03538	4.91262	7.72958	7.50242	7.42636	7.37278	6.20141	6.3671	5.22067	8.13525	3.879	7.02539	3.75293	3.67456	5.13233	4.88015	9.54013	9.31403	4.1867	7.06647	3.23741	8.57689	6.11871	3.76144	7.99732	8.75174	7.31662	2.45394	5.54737	2.33306
Endothel_GSM141252	Endothel		5.22403	6.79802	8.35431	7.59926	7.95216	4.94969	5.02931	7.96167	7.55679	5.33171	6.06554	8.0722	4.67243	5.74149	3.7398	6.04242	7.42992	2.51448	8.63102	5.07865	5.22431	8.31704	9.49034	7.37981	5.54318	4.00971	7.03575	4.78177	7.81137	5.57213	5.51219	6.66827	7.83893	8.75989	8.96072	7.35702	8.5432	2.69899	8.02917	5.85697	4.28337	9.19556	9.58352	6.10151	4.0746	5.07485	6.00524
Endothel_GSM492833	Endothel		0.975777	4.47163	2.06846	-0.105448	4.64792	2.29316	3.61304	4.22555	1.5317	2.31131	3.22177	6.62178	3.12118	3.62951	0.142998	1.82388	2.33411	-0.747872	3.79862	5.04895	4.25959	2.72342	2.92956	4.31318	4.72447	3.89187	4.97783	2.82924	4.94774	0.00379052	4.24443	1.54513	4.89708	8.45041	7.95475	3.25754	4.73774	0.988707	4.35699	2.79597	2.49215	6.61243	6.69779	6.06593	5.83725	3.80646	1.97198
Endothel_GSM492832	Endothel		4.60835	4.99753	2.21445	3.62615	5.06949	1.73773	2.80011	1.19572	5.17124	4.51361	3.11784	7.04284	2.52013	3.97277	1.8997	4.4002	2.70696	2.39236	5.42742	5.83459	6.15139	5.31858	5.76545	3.44853	4.72923	2.97581	5.24565	2.2558	5.73135	1.36215	6.21729	5.1402	4.91759	7.97187	8.00663	3.68691	5.36052	4.70221	3.55696	5.2879	0.890943	4.88726	7.20463	6.74051	6.4351	1.95975	4.51385
Endothel_GSM476785	Endothel		2.44925	3.55348	5.59205	3.3549	3.54255	3.16854	4.27663	5.21731	2.15824	2.1923	5.32939	6.04901	4.16969	5.5652	2.57719	5.79476	3.76511	3.13623	3.57499	2.7971	6.50394	6.25301	5.22814	4.784	2.77679	3.37651	6.19951	5.66204	5.80257	1.46691	3.71001	1.97923	8.47198	9.95403	8.80553	7.54356	6.46897	3.71459	6.21236	4.76543	2.86156	7.21426	7.21849	6.19663	5.10043	5.41623	2.6521
Endothel_GSM476782	Endothel		2.83436	4.11674	5.35439	1.73206	2.72216	2.71204	2.88375	4.1213	3.4363	0.359517	5.5087	6.49829	1.93976	5.89647	1.13275	6.13335	3.89536	1.28311	4.49004	2.5138	6.45978	6.71519	3.58956	3.66328	5.66815	0.193882	4.91156	5.25983	5.9365	3.0877	5.03534	1.68563	8.40593	10.3288	9.34461	6.83135	1.7436	3.9912	1.48852	2.21914	0.830277	6.87072	6.70435	5.44135	5.65495	4.60168	4.25035
Endothel_GSM476786	Endothel		6.02807	6.35864	5.59429	3.54223	2.26397	3.35534	3.62459	5.61477	2.21428	1.95561	4.61005	5.80005	4.16988	4.50644	2.07319	6.32595	5.32572	0.748396	4.20276	3.79378	6.03284	4.62226	5.54385	5.28959	5.14736	4.44956	6.12354	3.36559	5.83504	12.3922	4.45206	2.52011	7.55575	9.6994	8.07274	6.02728	3.51967	4.79858	5.21697	3.88678	5.50961	4.28449	7.96316	6.46568	6.29665	3.58975	3.93143
Endothel_GSM476783	Endothel		3.44748	5.87543	3.30248	3.18095	1.72972	2.08557	3.09935	3.4284	5.65964	1.67354	3.02856	5.39401	3.98744	5.13355	2.84546	4.8107	3.7104	2.69767	2.93704	4.8704	5.14034	2.85024	4.46673	5.29681	2.76278	1.53641	5.242	1.91565	4.95073	13.7049	6.26909	3.70039	7.79945	8.89501	8.38177	6.03738	3.31442	3.83316	5.69151	5.59916	2.62759	5.77354	7.56679	3.90482	5.90551	5.82883	3.2876
Endothel_GSM476784	Endothel		3.07907	6.38162	1.84754	2.19454	3.03604	2.33917	5.19241	2.69525	3.87547	2.44733	3.68478	6.30241	4.12422	5.29988	3.30586	5.05615	3.86505	2.22396	4.25113	6.16973	5.58708	5.21389	6.75758	2.90607	5.94992	4.3146	4.99295	3.37325	6.6488	11.9724	3.25213	3.13548	7.236	8.81205	7.46252	6.56558	6.04237	5.14948	4.74775	4.79303	3.05563	5.59892	7.07944	5.59054	4.5024	4.37592	2.90136
Endothel_GSM305785	Endothel		5.12841	3.36744	4.37552	0.190343	4.75981	1.21669	1.99813	4.29679	3.49283	0.519747	4.97638	5.76774	3.21639	2.40793	1.69133	4.59851	2.59909	1.14297	3.84018	4.87369	6.16526	5.25579	6.05588	4.97939	1.2291	4.04788	2.3633	2.73105	5.7965	5.6482	5.46718	3.43485	8.34735	10.5029	8.28845	5.20381	4.67039	3.22995	5.46175	3.01334	4.69269	5.95265	7.34732	5.8205	6.31511	5.41697	2.34051
Endothel_GSM305784	Endothel		2.10143	4.06789	3.2572	2.01122	4.49907	1.50243	3.57087	4.99661	3.95664	1.17411	5.15214	6.11341	3.23163	3.18	1.12868	4.20375	3.10231	1.63585	5.67996	5.15535	4.74306	5.70002	6.1142	5.57364	4.27923	2.10902	5.29632	1.77992	5.95008	3.67892	4.92713	4.58825	7.89508	10.7755	8.56495	4.52056	5.30487	3.68962	4.72383	2.48946	1.19565	6.22835	6.69101	6.23263	5.98417	4.89063	5.17085
Endothel_GSM305787	Endothel		2.48905	3.08466	1.706	4.24236	1.2466	3.36231	5.17091	5.29567	3.06662	0.702382	4.83912	5.75367	3.22631	5.12949	1.52513	6.54296	3.70641	2.89145	2.47824	5.56916	3.00849	4.98553	6.2203	2.74877	5.13998	3.07022	1.3191	2.72415	4.63457	8.3677	2.53274	1.80743	8.641	11.2427	9.32423	4.05091	4.42577	4.18062	4.9312	1.99597	2.53393	6.16405	7.64868	6.52001	0.312491	1.83572	4.83214
Endothel_GSM143907	Endothel		2.09755	4.79032	2.55012	2.17429	5.03368	3.7647	3.16205	4.9917	2.6859	1.82688	4.71127	6.78515	5.94648	4.02408	1.98	4.69489	6.10008	5.03229	3.63326	5.94249	6.22528	5.99748	6.3443	1.87655	4.95712	5.23279	5.11045	2.18105	5.20967	13.8037	3.11572	1.66962	9.03708	10.8857	8.94857	6.11901	2.00942	2.3443	4.69953	6.20568	2.82285	5.14924	6.75418	5.94684	6.04246	3.56553	5.05906
Endothel_GSM143717	Endothel		2.35247	4.63522	2.79968	1.69977	2.60648	2.28661	2.75725	5.31379	3.88078	1.85544	5.77682	6.59403	2.18296	5.86144	2.49933	4.26144	4.31879	2.4387	3.61668	5.10288	3.97861	5.91788	4.84625	4.43146	3.43497	5.56632	5.19569	1.8337	3.73639	3.93268	4.0982	3.84395	9.78886	11.9091	9.68176	6.84464	5.08829	2.39699	3.79521	6.02985	3.82716	4.20033	7.02143	6.53578	5.38447	5.08561	4.89676
Endothel_GSM143914	Endothel		4.76738	5.35988	5.37088	2.01629	2.99787	2.15934	3.41966	4.68451	1.63121	2.01758	5.75087	7.02122	2.52534	2.99953	2.03649	4.33508	4.5558	5.23712	5.1202	3.81418	3.32631	6.45988	3.9356	5.51595	1.00739	1.94696	6.43988	3.1829	6.25702	13.2537	4.05614	2.72439	4.96929	5.80524	6.4078	4.74652	5.58443	3.40829	5.4593	6.11516	2.40716	7.25678	7.25663	5.92185	6.20515	4.73311	4.3821
Endothel_GSM143910	Endothel		3.29236	4.18307	4.66151	2.49955	3.79028	2.76517	5.27486	4.2303	1.41421	0.235483	6.09353	6.18151	3.16202	2.79766	2.30759	5.74559	5.11774	1.62036	4.7905	3.71262	5.86289	4.7613	2.43735	5.54679	4.65684	0.885233	4.2368	1.60023	4.14765	11.3169	5.63803	3.60576	7.2197	9.9854	8.40741	4.88991	6.42686	1.18817	3.45332	4.53008	2.79265	6.98087	7.51289	5.49161	4.7188	5.49402	4.98339
Endothel_GSM143900	Endothel		3.11484	5.03081	5.95542	4.96915	2.0667	2.26132	4.11502	5.17788	2.4245	2.34049	3.12372	6.48244	3.49171	2.23726	2.10616	3.62308	4.2601	2.48936	3.89691	6.10499	4.96947	5.28162	4.17327	4.80976	3.1063	2.81729	2.76971	5.0032	5.97886	5.22744	6.25605	5.10198	3.16155	5.22672	5.85178	1.30953	6.56962	2.70846	5.10493	4.84131	2.4375	7.06381	7.47891	4.23685	2.71996	2.89344	0.465617
Endothel_GSM143898	Endothel		4.96798	5.23771	2.65709	2.42757	5.70853	3.88656	5.08142	5.36607	2.57824	1.52131	4.0452	6.95533	4.48712	3.41656	2.92928	3.61542	4.56062	3.97738	5.51378	5.70265	3.49079	4.28187	3.67062	4.30309	2.56268	1.3724	6.30471	2.54099	4.82279	3.98091	6.71899	5.44729	8.02632	10.0975	8.16519	5.89441	4.35967	3.28725	4.35217	5.64333	3.04567	5.59127	7.36364	4.61723	4.23371	2.94371	4.5806
Endothel_GSM410687	Endothel		4.17068	6.49979	4.98961	1.53165	3.68732	2.49182	4.20963	5.48664	4.86829	2.85811	5.81236	6.91834	4.14182	3.64427	1.23682	4.90968	4.37123	4.91267	6.3552	7.27038	5.20477	7.7527	5.21338	6.24662	6.06843	4.99808	7.95616	4.32244	7.7576	5.23869	2.84728	4.04887	6.6504	8.99108	8.21483	5.34239	6.36582	2.92466	6.39032	5.06021	3.32265	7.32688	8.10842	6.23107	4.28578	5.94038	2.57068
Endothel_GSM410686	Endothel		4.83891	6.45845	4.29435	3.09432	5.53793	2.90562	5.11507	6.01261	5.63186	2.48743	4.46195	6.87578	4.23643	3.6278	2.04899	6.35675	4.45071	1.95654	6.56106	6.34083	7.48291	7.23201	4.51833	6.77657	4.9253	3.93871	7.68292	4.43276	7.4096	4.75037	3.69629	3.79338	4.048	9.0492	7.8665	5.12728	6.84151	5.267	6.21175	5.99296	3.59726	6.75451	8.24464	6.44959	2.06953	4.2336	5.63281
Endothel_GSM410685	Endothel		2.85341	8.06312	5.01854	5.13836	6.27277	3.29689	3.91103	5.86106	2.87529	1.87326	4.63187	7.35237	5.99645	6.74169	2.40551	7.12489	4.26867	3.39182	5.97642	6.02375	7.17555	7.97533	7.43733	6.42519	6.53163	5.34224	8.02636	3.00243	7.72159	4.81201	5.52803	4.35516	3.84141	7.41241	8.11732	4.02695	6.75508	3.58186	6.51048	7.0391	5.28977	8.02929	7.98136	6.54308	3.78078	5.81626	3.46841
Endothel_GSM410674	Endothel		5.57851	5.8059	6.30659	5.42571	7.38782	2.61873	3.20512	5.15153	3.79458	3.8659	5.05891	6.87644	4.85476	4.03553	2.31798	5.18434	5.31027	5.65038	5.86504	7.53941	8.50454	7.22522	5.80049	6.14575	6.66489	6.31212	7.38771	4.20921	7.98909	10.0168	5.67287	3.96173	9.37851	10.8903	9.05731	6.75168	4.27741	3.27592	6.59405	4.95177	6.1616	7.07206	8.34144	6.01944	2.99329	5.03577	5.18976
Endothel_GSM410672	Endothel		3.93943	4.11268	6.53222	1.84319	5.94218	2.908	4.20346	2.9507	4.23287	2.05785	4.93777	7.43345	4.17497	5.55984	4.00568	5.85452	5.68328	3.53421	7.62242	4.29403	5.9017	7.55653	7.82008	5.2882	6.15387	4.73111	5.32387	3.37119	6.77835	10.5253	5.69913	4.41576	8.96342	10.8922	9.23311	6.62702	6.3063	1.74358	6.45066	6.16374	3.37148	7.43809	8.4438	6.41452	1.04561	5.84618	5.6803
Endothel_GSM410673	Endothel		4.44525	5.92168	6.60757	5.24423	4.23219	4.6584	4.10116	6.36445	4.96599	2.89375	4.01152	6.82526	4.8043	5.63867	3.7179	4.91323	5.13132	3.1908	4.75489	6.97492	8.22809	7.79681	5.27425	7.79907	4.30195	4.10379	5.804	4.41858	7.82145	9.719	6.16606	5.2332	9.19424	10.788	9.1464	6.05417	6.44384	5.50631	6.56112	5.82443	3.50672	5.7479	8.68	7.35859	4.08014	5.53347	5.84202
Endothel_GSM410684	Endothel		3.29931	5.16185	6.44776	2.87806	6.63821	2.69312	4.39528	3.2194	4.74693	4.35738	4.33372	8.40934	4.19955	7.32606	2.13045	5.46996	5.67709	3.7326	6.10244	8.09741	7.90955	7.60134	6.57713	6.05833	4.11518	5.23999	4.51692	2.94052	6.84626	5.60335	5.25425	4.34357	6.28146	8.88738	8.45283	6.64635	7.0853	4.40285	6.6992	6.27032	4.03941	7.54713	7.95274	3.82737	2.58223	5.49097	3.97334
Endothel_GSM410675	Endothel		3.12345	7.99441	6.56401	1.32615	3.21302	2.96939	2.60181	5.7748	3.81273	3.53769	3.70819	7.30985	4.74173	4.06393	1.76757	5.71989	4.25937	3.19242	4.82322	6.70174	7.564	7.36228	6.54409	7.22723	4.35392	6.35932	7.80337	3.91266	7.9802	5.67126	4.95925	2.84657	9.33755	11.2706	9.11539	6.46749	6.72721	3.35514	5.85463	5.86341	4.25663	8.09394	8.25157	4.27388	1.56791	5.23292	6.13452
Endothel_GSM410668	Endothel		3.42033	6.13133	6.62556	2.57444	6.51575	4.09088	4.87526	3.90331	3.67914	1.71259	5.92912	7.79346	5.58073	5.24331	3.87994	5.28349	6.31023	5.71301	6.21471	7.1785	7.32449	5.85926	5.82648	6.21862	6.46685	1.20927	6.99456	4.13123	5.28458	9.08996	7.14252	3.74468	10.6515	12.0292	10.1938	6.70271	6.52797	5.4977	6.18475	3.01306	3.67175	5.3278	7.82413	5.86423	1.76369	3.57184	6.15972
Endothel_GSM410667	Endothel		3.52903	7.39596	3.14338	3.74605	6.62746	3.19536	5.18888	6.51847	4.88232	2.10924	5.4191	8.17822	4.63989	7.02278	2.84494	4.70802	5.06815	4.62225	5.79525	4.41831	7.9873	7.58252	7.11638	7.24934	6.37691	3.12956	6.73569	3.15223	3.70516	7.4667	6.72224	5.06186	10.6167	12.0227	10.3038	6.27713	7.46236	3.45497	3.92754	5.33208	3.65419	8.33343	7.67028	7.21988	3.40048	2.89761	2.85318
Endothel_GSM410669	Endothel		5.68651	6.94599	6.40167	3.1645	6.01702	3.22391	2.87308	5.92025	4.92433	4.39688	6.02977	7.02809	4.1856	5.99332	2.17948	5.4287	4.94284	2.14365	7.33692	5.27002	7.41104	7.78634	5.614	5.12673	4.29795	6.0412	7.53366	3.20307	7.97865	5.73801	5.0646	6.05909	10.1984	12.1302	9.94997	5.72157	6.83291	4.87233	6.40828	5.92906	3.91783	6.50569	8.49368	6.61448	2.64594	3.98154	3.16738
Endothel_GSM410666	Endothel		4.88336	6.90136	5.79081	1.6136	3.19264	2.59703	5.20521	6.27551	4.53396	3.48109	5.93745	7.97868	3.69324	6.99205	3.56294	5.39507	4.95427	4.35718	5.1437	6.39419	6.62885	7.30116	7.33487	6.77682	4.33645	4.02498	8.18328	2.61319	6.60616	8.3958	5.7866	6.00791	10.4205	12.0366	9.91827	6.09831	6.33775	4.9267	6.48456	4.86173	2.75297	7.26301	8.39958	4.87395	1.6684	4.91366	5.05634
Endothel_GSM410678	Endothel		3.02678	7.42699	7.01361	1.65163	5.09129	2.91487	6.11392	1.20244	4.06783	4.16278	4.95291	7.15106	4.1965	6.93716	1.94923	3.27377	5.86385	4.04044	6.31609	7.0709	7.50956	7.52024	5.3292	5.28845	4.88048	4.97412	4.56205	4.19261	7.02024	10.7979	6.01499	6.33379	8.22041	10.6851	9.38675	5.22228	7.08623	5.38446	6.48143	4.24314	3.83667	7.51709	7.84906	5.40911	6.57441	4.92745	1.42757
Endothel_GSM410681	Endothel		3.32827	5.8518	6.4484	4.46358	3.4636	3.64365	3.80825	5.74533	5.16113	3.6702	5.74125	7.07084	4.68593	6.57265	3.08292	6.37373	4.06454	3.31847	4.76881	7.22775	8.4198	7.59518	5.87996	6.75943	5.51613	5.811	7.5571	2.96397	7.87173	5.06641	4.10223	4.20191	9.94149	12.0263	9.88531	6.22973	4.07579	5.49112	6.4458	6.16957	3.76218	6.99086	8.42649	4.71001	3.23244	5.70861	4.62996
Endothel_GSM410680	Endothel		3.00762	5.89301	5.72932	3.73334	4.7405	3.23172	4.08514	5.41334	4.8594	2.64962	5.02369	7.04897	4.99172	3.87747	3.04363	6.38858	4.04729	3.28958	7.44991	6.61771	7.23443	7.93695	6.26207	7.03737	5.62214	5.7151	7.50443	4.04792	8.21415	5.63458	3.76392	3.53746	9.38271	11.3448	9.93777	4.71569	7.36356	4.26809	6.25937	4.93994	2.21588	6.95657	8.77022	6.50871	3.28796	4.46903	4.91646
Endothel_GSM410679	Endothel		5.8733	6.34545	5.82496	1.90589	2.46829	2.511	4.2289	4.98631	5.81652	2.4621	4.41444	7.3745	3.55014	5.40235	3.66	5.62553	5.48389	2.88321	5.23749	6.2969	7.89615	7.52119	7.07836	6.41205	5.00733	5.60809	7.03885	3.08024	7.4409	5.13158	6.47247	4.4863	10.3795	12.1624	10.3428	5.93864	5.83916	5.27455	6.35537	2.63806	3.09089	7.75537	8.33656	6.07798	5.27869	2.22299	2.1232
Epithelial_GSM299100	Epithelial		3.4491	6.31961	5.04553	6.02115	6.13367	0.879877	5.35093	3.53631	3.58787	4.11116	5.73947	7.14383	2.21115	5.77052	1.31471	5.34739	3.99856	1.85988	3.13885	3.3575	4.73088	5.24111	4.03683	5.80734	4.11226	3.99957	6.49487	3.75481	5.2059	12.6774	11.9048	4.41392	10.9612	12.3357	10.2265	0.558115	3.60887	5.01713	8.91355	3.59744	3.62159	6.55984	7.63034	5.67736	9.95342	3.81732	1.12191
Epithelial_GSM299099	Epithelial		2.651	6.51218	5.20969	6.58245	4.98325	1.96848	2.86802	5.18481	3.50946	0.56857	5.75592	6.92043	5.61083	4.99506	2.96182	5.39619	5.70616	2.30612	3.35979	3.48081	2.14452	6.10055	6.20244	5.7129	4.63855	4.35843	4.7742	2.33575	6.5598	11.3393	10.9218	3.57321	10.8701	12.1501	10.5694	4.28518	4.95061	4.19198	8.97787	5.76215	1.5177	6.27604	7.18186	5.19251	9.66562	4.91587	2.02184
Epithelial_GSM299098	Epithelial		4.1658	5.8269	5.11108	8.0045	1.82524	1.62514	5.83503	1.89928	2.696	0.650742	3.3607	5.38321	5.02313	2.46486	3.04031	4.47997	3.72694	5.20997	3.38185	4.64064	3.33566	6.61615	6.6576	2.23566	6.02566	5.67589	5.7199	3.65493	5.41051	12.2749	13.9305	4.70345	11.2283	12.6965	10.5796	1.50777	3.18351	5.95763	8.38866	3.23016	4.23083	5.53661	7.57266	4.51222	9.74058	3.20621	3.25973
Epithelial_GSM299097	Epithelial		4.31384	4.09889	4.65704	5.22049	5.65947	2.58815	4.97704	1.65248	3.30912	0.645384	3.92644	6.40466	2.46028	4.65229	1.72094	2.12072	1.57507	0.686364	3.55021	1.47717	2.98346	5.79997	5.9558	2.86085	3.44372	0.120479	5.43382	1.79638	5.38867	9.24312	14.3731	3.44801	11.8833	13.1653	11.1255	3.0494	6.34099	1.42346	9.13131	6.03924	2.34523	5.58974	7.34983	6.74547	10.5531	4.09022	4.35749
Epithelial_GSM299095	Epithelial		1.82404	2.79871	4.25175	5.11073	4.88369	1.74274	1.51336	4.1536	2.24135	0.629886	4.0533	5.56406	3.35063	5.82273	1.62983	2.98119	4.60378	1.64466	2.11864	4.49293	2.73407	4.69864	5.31771	3.80822	3.70962	3.61559	6.24052	2.82744	5.20052	12.8223	14.4281	3.18709	12.1088	13.5193	11.8348	1.34841	5.9589	4.94654	8.52355	3.48087	3.06101	6.80238	7.35458	5.36643	10.799	4.55534	4.31782
Epithelial_GSM299096	Epithelial		4.45292	4.97084	5.26697	2.06356	6.12153	2.19491	5.53568	4.62564	4.2495	1.6442	3.46299	6.55163	4.39277	4.44123	1.821	6.38843	4.36732	3.11827	3.46112	4.47396	3.16949	6.6444	5.87692	4.7382	5.88892	4.25647	5.88012	3.12133	4.45291	10.0412	14.9289	1.84089	11.538	12.8526	11.1968	4.7164	6.62188	1.89275	8.63302	5.01493	1.41154	6.51118	7.70673	6.33376	10.9157	5.01786	2.71858
Epithelial_GSM119372	Epithelial		2.50237	5.99884	4.7806	2.4907	4.90793	2.61486	3.29096	5.70112	4.57108	2.44088	5.47013	6.17944	4.61511	4.34354	2.05132	6.46729	4.01159	5.90467	7.22073	5.94917	8.66372	7.00944	7.03337	6.16945	6.0479	6.2055	5.44774	5.13206	7.98596	11.8989	13.9966	5.63389	9.68942	11.5273	9.50207	6.76137	6.37165	6.41098	7.04067	7.61568	7.24443	8.49799	8.25095	6.58694	9.39453	5.78302	2.71218
Epithelial_GSM119369	Epithelial		2.49389	4.99467	3.17263	0.505657	6.32734	4.08227	4.56883	4.26909	4.37609	3.41586	5.02144	5.84915	2.75705	2.99924	2.8688	6.50063	4.21919	2.16947	7.26653	7.25249	7.12581	7.25392	7.09129	5.84307	6.30022	3.36027	7.57795	4.83262	7.31482	11.1157	14.5983	4.25	10.1772	11.7307	9.65859	6.51705	6.15373	5.78813	6.17873	8.79096	8.23822	7.75158	8.29926	6.12094	9.65422	4.74191	3.29434
Epithelial_GSM119366	Epithelial		4.20298	4.27909	5.13013	1.0747	7.32027	4.21349	5.71774	2.7263	4.42153	3.18156	5.60255	6.58251	3.30198	4.69063	0.238384	5.77599	3.97753	5.18849	6.56466	6.90073	7.84974	7.55493	7.02988	5.7271	2.79677	3.73413	7.67703	4.48736	7.50922	11.1609	14.3683	4.60911	10.0773	11.8955	10.0904	3.62118	6.07267	4.56134	6.09819	8.78665	9.08123	7.55479	8.28469	3.65016	9.66302	1.904	1.92022
Epithelial_GSM119371	Epithelial		2.11882	6.27846	5.63134	2.07478	2.96972	4.07781	5.23097	2.98098	5.47356	1.56852	4.84363	6.99427	3.15235	3.0928	1.57374	6.32704	4.35372	5.02982	7.01909	6.96555	7.86641	7.10848	7.32056	4.04032	6.49249	3.14697	8.25181	5.50304	7.85928	8.96948	14.3777	4.26104	9.57662	11.8574	9.5915	3.40288	6.37628	3.15496	6.7904	8.69068	8.34574	8.02693	8.19047	6.48547	9.82839	4.58745	4.08749
Epithelial_GSM119361	Epithelial		6.12113	5.23875	5.4503	2.12329	3.05134	3.5548	2.87722	5.72183	2.68939	2.83841	5.36729	6.9371	4.0508	3.60397	1.85884	6.59122	5.15585	2.22571	7.91531	6.90592	7.9497	7.18024	7.59403	5.49769	4.71431	3.94121	7.73911	4.93625	8.60487	9.66096	12.7821	4.20147	9.50191	11.5008	9.86154	3.95882	6.39101	6.31283	7.63233	8.34921	7.93601	7.67245	8.33316	5.12312	9.76994	3.3352	4.57352
Epithelial_GSM119359	Epithelial		2.57274	3.79959	3.95474	2.42477	4.61839	4.02333	4.33796	4.67121	5.3403	2.73894	4.74453	6.86484	4.46352	3.26028	2.10707	5.78518	4.94356	4.74281	7.94527	7.0175	7.75744	6.89695	6.45953	5.63112	4.40709	5.92293	8.02372	3.86451	7.82711	9.53216	13.6672	4.3838	9.78403	11.6171	9.79756	5.59545	6.81527	5.92885	7.27993	9.55592	9.88536	7.72058	8.02912	6.29386	9.7635	5.35851	3.57122
Epithelial_GSM119357	Epithelial		2.43189	3.86992	5.48334	0.661144	4.16571	2.71077	3.90616	4.20428	3.8634	1.28004	5.35943	7.02605	2.93984	2.70605	1.90222	4.95821	3.70906	2.74612	6.89933	6.52303	7.5082	6.65498	6.78289	5.28834	5.20842	5.08304	7.59851	4.36816	6.85598	12.8257	14.1538	3.98129	10.3026	12.1623	10.157	5.72281	6.62469	4.96801	6.31397	10.3085	11.006	8.06147	8.24638	6.04	10.1108	5.12767	3.99757
Epithelial_GSM119360	Epithelial		2.21505	4.39647	5.52878	2.23901	4.19813	3.67239	3.51633	5.29557	3.93525	3.49219	5.86343	6.95189	4.5966	5.70059	2.01142	6.30932	4.57643	3.50176	6.94218	7.05155	7.39449	6.9404	5.39849	4.68491	3.49493	6.50028	7.68356	4.67725	8.39342	8.66324	13.8563	4.36306	9.87578	11.9381	9.78536	4.51514	6.20681	5.22717	6.62623	9.00492	9.42058	7.90358	8.50269	6.26684	9.78681	4.00194	4.41054
Epithelial_GSM119362	Epithelial		4.11451	6.37454	5.57382	2.26157	3.21345	4.49446	2.71054	5.03853	3.98967	1.3519	4.87815	6.39046	2.73669	2.94495	2.40233	6.85668	6.63787	5.56712	4.69531	7.76006	7.0726	7.04763	7.38136	6.62728	5.67388	5.96302	6.9322	3.60913	6.98828	12.4457	14.7595	3.44132	11.1279	12.4802	11.1314	2.72465	5.73786	5.0817	6.7038	7.61551	6.9968	7.90151	8.53581	6.69443	9.94805	4.58583	1.60865
Epithelial_GSM119354	Epithelial		2.51119	3.71512	5.31699	1.33606	4.247	4.06589	4.67804	4.41913	5.58403	1.80234	5.17878	6.88456	2.51073	3.10171	2.43526	3.36455	4.53174	4.94793	6.41109	7.53744	7.09799	7.33246	7.518	6.01502	3.6948	6.00632	7.62031	3.4997	7.30725	12.5164	14.3624	6.55058	11.2509	12.72	11.1133	5.4296	4.73578	4.33971	7.51695	8.50945	8.3342	7.99464	8.20234	5.75112	10.1552	5.04135	1.94642
Epithelial_GSM173533	Epithelial		3.71944	4.22532	3.43852	6.05459	6.80562	3.15986	4.06881	4.98832	2.94298	1.77573	4.87007	7.85881	3.5065	4.2294	3.04169	3.44227	3.31091	5.44966	4.76411	6.05784	7.2718	6.77391	6.57099	5.91459	8.29155	8.01436	6.45978	2.52087	6.21639	9.91356	13.3666	6.78972	10.4237	12.5482	10.8165	11.474	8.80137	7.10733	8.70462	4.42515	5.10436	6.81128	7.92013	6.65149	9.21135	5.2856	5.11369
Epithelial_GSM173532	Epithelial		5.57916	3.95932	5.97034	5.38617	6.59065	3.33679	4.30793	4.74553	4.13316	0.673516	4.90027	8.07103	4.08976	4.65409	2.26885	2.59397	4.15316	3.51895	5.0317	7.27091	7.22441	6.10214	7.1028	6.02292	8.66084	8.14453	5.00787	4.23751	6.09624	9.83513	13.5526	5.11237	10.2412	12.6859	10.8775	11.7296	8.55856	7.62373	8.80231	4.52456	4.70191	7.23591	8.03635	7.04151	9.06673	5.44334	2.92858
Epithelial_GSM173549	Epithelial		4.1975	6.84165	6.0705	6.59982	7.00496	4.14571	3.85497	5.23901	2.76118	2.66779	4.94399	8.27495	4.00196	4.08039	1.30963	4.73063	4.51465	2.08224	4.91186	7.37928	6.96472	6.28527	7.55575	4.82723	8.46381	7.881	6.77719	2.70256	6.49582	10.0072	13.7775	4.99625	10.271	12.8595	10.8688	11.3242	8.42073	7.02869	8.40474	4.4377	5.3174	6.61556	8.009	6.15309	8.78774	5.22919	5.36413
Epithelial_GSM173548	Epithelial		3.11128	5.72102	5.08637	6.97505	6.86782	3.24979	3.76842	4.93592	3.30694	2.25358	4.92636	7.76854	3.73924	4.27789	1.83811	3.40206	4.64078	4.54505	6.90433	6.81753	6.90111	6.32791	7.39677	5.43956	7.71525	7.97207	6.95151	3.04293	4.18735	9.62141	13.6206	6.80496	10.1776	12.6925	10.6846	11.1002	8.68813	7.08716	8.75461	5.4385	6.01898	7.19323	8.1809	6.78758	9.07272	4.2091	5.17712
Epithelial_GSM173547	Epithelial		5.68012	6.76786	6.33463	5.9856	5.98092	3.77672	3.9766	4.76731	4.46015	1.83633	5.21069	7.27209	4.22219	4.79465	2.27014	2.97234	4.08264	2.81134	4.89897	6.59907	7.11721	6.68376	7.38102	5.99512	7.56821	7.87927	3.84502	2.7709	4.90172	9.21399	13.4833	6.38586	9.97637	12.7038	10.9058	11.2688	8.68046	6.30861	8.59579	6.60584	5.39109	7.32194	8.50422	6.79671	8.71811	5.45136	6.05377
Epithelial_GSM173534	Epithelial		3.40637	6.24306	5.71263	6.46088	5.68741	4.57228	6.69123	4.8298	4.28757	2.84693	4.82588	8.30478	3.28489	5.0945	1.94094	3.88608	3.82137	2.75686	5.75693	6.32031	7.14961	6.15335	6.84106	5.84254	8.36258	8.07804	6.88723	2.27052	4.44598	9.43233	13.696	7.00925	10.2859	12.4768	10.7789	11.3376	8.72852	7.15449	8.22085	5.69936	4.56635	7.35989	8.50502	6.33409	9.21704	3.80297	5.88546
Epithelial_GSM173555	Epithelial		6.12863	5.06104	6.20081	6.77123	6.66775	3.80927	4.72611	5.08752	4.32759	1.02102	5.1847	7.34228	3.21982	5.84861	1.92513	5.55972	3.55555	2.26501	4.64411	6.44334	6.62055	6.15505	6.57383	5.57357	6.95238	6.89042	7.37711	2.87424	6.7216	12.115	14.3427	5.88743	10.3702	12.9168	11.0446	10.0584	8.47417	7.85196	8.89365	4.16033	6.32313	7.14856	8.1815	6.03107	9.45329	3.83469	2.27061
Epithelial_GSM173554	Epithelial		4.87174	4.30447	5.40809	6.29729	6.4845	3.29269	5.89253	4.87191	3.89924	0.210111	5.7564	7.25809	3.15105	3.58013	1.64572	1.71809	3.85307	2.65202	4.43867	7.24305	7.20261	6.52305	7.45746	5.81151	8.10144	7.50251	4.95174	2.42223	5.8217	10.5123	13.2115	5.13655	10.8236	13.0405	10.9274	11.3848	8.30711	6.92474	9.22088	3.31609	4.88916	7.232	7.84359	6.26375	9.23515	5.285	4.85118
Epithelial_GSM173537	Epithelial		4.53756	4.05542	3.6345	6.1237	6.82349	3.03486	3.48066	4.00457	4.21613	-0.0174322	4.79252	7.31873	4.06323	3.25528	1.92053	1.91094	3.62849	4.92759	4.62922	7.09493	6.87751	6.45823	7.08224	5.66486	8.16504	7.58203	3.98073	2.31935	6.10913	10.6796	13.8183	6.34066	10.9455	13.1024	10.9784	11.3977	8.33661	7.2414	8.92647	2.8025	6.05164	6.47467	7.60817	6.6584	9.42903	5.35886	4.01753
Epithelial_GSM173536	Epithelial		2.66385	4.64865	2.19986	6.06927	6.73003	2.59729	6.41842	4.86398	3.55623	1.42362	4.75441	7.32577	2.46836	3.53583	1.3252	3.47975	4.2962	5.31357	5.2116	5.22963	6.49326	6.29425	7.09034	6.55131	7.96182	7.30511	6.15215	2.94853	6.28922	11.0442	14.2164	6.25374	10.7954	13.0461	11.2582	11.3007	8.32955	7.07103	9.07434	4.46505	5.97781	7.14632	7.92046	6.47939	9.22362	2.86921	4.65692
Epithelial_GSM173553	Epithelial		3.64121	6.47524	3.79461	5.92693	7.21109	3.24321	4.04497	5.28417	4.76056	3.10514	5.0751	8.01029	4.33098	4.70618	1.88647	2.48688	3.62626	4.7552	4.10132	6.17316	7.55484	6.69298	7.58013	6.07101	8.26842	8.00036	3.92151	2.62548	7.83232	11.5124	13.6933	6.78436	10.9072	13.1902	11.057	11.3743	8.39982	4.88738	9.06064	2.92082	4.68227	6.55195	8.65024	7.31203	8.98716	3.3935	5.69045
Epithelial_GSM173556	Epithelial		5.41515	3.61396	5.74639	6.71494	6.96304	3.26057	6.32816	2.06424	4.27715	1.2048	5.74301	7.36708	4.21622	3.78088	2.10753	2.43499	4.23697	2.96589	4.63567	6.6169	6.95988	6.69475	7.29669	2.76428	7.43557	7.85596	6.69766	2.41934	6.48766	12.1977	14.2141	6.21069	11.1374	13.1169	10.8525	10.4739	8.50985	7.39879	9.28825	2.64003	3.92219	6.94042	7.64462	6.48069	9.44775	4.09552	4.20354
Epithelial_GSM173535	Epithelial		3.59856	4.06584	5.72301	6.25088	5.77712	4.01007	7.41195	3.16474	4.30639	1.30332	4.9325	7.97616	3.65025	5.23617	2.06228	2.19399	3.64684	2.94088	4.70378	7.28187	7.19113	7.0493	7.34086	3.98718	8.70668	7.48428	3.77537	2.58116	6.11834	11.6324	14.1019	5.15569	10.6886	12.9182	10.889	11.4237	8.52202	6.45962	8.84958	3.7867	5.65097	7.13307	8.28403	6.86751	9.58649	4.65758	4.7324
Epithelial_GSM173551	Epithelial		6.22447	4.3852	5.99211	7.04314	4.10562	3.85455	4.65876	4.25304	3.4198	0.245756	4.80629	7.67565	4.28589	4.09738	1.14799	3.11302	3.99104	2.90481	4.46296	6.94579	6.84676	5.94728	7.44599	5.41855	7.56777	7.72205	7.21034	2.75454	6.25845	10.1254	13.7172	6.10563	10.4424	13.0085	11.1005	10.4584	8.40888	6.26935	8.76629	6.62882	7.29566	6.95536	8.1238	6.80155	9.00927	3.12168	5.17829
Epithelial_GSM173550	Epithelial		3.90649	6.36454	6.35266	6.8036	7.16078	3.69409	4.13762	4.95496	4.04979	2.25067	5.08726	7.57316	4.3602	4.76523	1.27073	3.68392	3.22496	4.17382	5.19129	6.84279	7.5881	6.2383	7.10613	5.30804	7.55768	7.65378	7.04136	2.97497	5.77644	10.0806	14.1767	6.84318	10.4333	12.835	10.9982	10.5515	8.76824	5.55532	8.62379	7.03115	6.25874	7.20461	8.041	7.49285	8.9085	3.2574	6.3119
Epithelial_GSM173552	Epithelial		2.69302	4.40214	5.77948	6.56207	5.39835	3.45729	3.8614	4.98601	4.55286	1.84461	4.65637	6.56962	4.19642	4.05933	1.77027	4.19136	3.3604	3.08386	5.01112	6.91315	7.25748	7.17347	6.91352	5.87393	8.48562	7.94302	7.54883	2.53479	7.1847	9.1053	13.5497	5.54351	10.3497	12.7241	10.9002	10.713	8.64044	5.92949	8.34849	6.67064	4.63217	6.90848	7.85492	6.91639	8.81664	3.13456	2.9739
Epithelial_GSM173545	Epithelial		5.22892	3.9982	4.57709	6.17817	6.97208	4.17096	3.34302	5.30986	3.54765	5.35698	5.02176	7.13109	4.20505	4.6387	1.97502	3.52493	3.83354	1.90805	4.9703	7.25628	7.60089	6.75267	8.39729	5.54961	8.08	6.53865	6.64895	2.93723	6.18152	11.4501	13.9372	6.5747	11.432	13.3996	11.1183	10.9191	8.68362	6.99388	9.21569	3.09171	7.24326	6.97604	7.77547	6.83735	9.28634	4.46802	5.21183
Epithelial_GSM173540	Epithelial		5.12193	4.25782	5.94088	5.46415	6.11587	4.13494	5.06894	5.80557	3.15622	1.69625	5.60286	7.08528	3.94728	3.23911	2.2464	3.49165	4.51436	1.4058	6.37135	7.44	7.01819	7.0711	7.98437	6.11612	8.19479	7.88561	6.41644	2.15701	6.97923	11.6667	14.0083	4.77899	10.876	13.1531	10.9945	11.1753	8.26017	6.82634	9.03216	5.00822	7.10996	7.04352	8.16093	6.63049	9.63187	5.73314	3.26941
Epithelial_GSM173544	Epithelial		5.87716	5.38854	5.89068	6.63043	6.43193	3.21707	4.2446	4.86718	4.2226	2.16348	4.94319	6.77158	4.33489	5.92157	1.71696	1.85932	4.19514	3.29514	4.43511	6.81203	7.43324	6.75805	8.02014	6.0463	8.33767	7.62722	7.58147	4.29192	6.97475	11.48	14.2906	6.52454	11.2475	13.4415	11.1126	11.1054	8.54121	7.28442	9.03129	5.64627	5.28985	7.27727	8.35186	6.53061	9.64803	5.40585	4.38991
Epithelial_GSM173546	Epithelial		6.0274	6.71555	5.93503	7.1412	7.12183	4.43335	4.76386	6.27705	6.42338	1.72271	5.23954	7.67581	4.29687	3.42176	3.23685	2.43679	4.51838	5.24404	4.86073	7.40914	7.25781	6.82078	8.7179	4.34158	8.07943	7.75354	6.1732	3.58009	6.69487	11.4522	14.4735	5.45906	11.2598	13.2977	11.2242	10.9442	8.84841	7.27737	9.13689	5.70291	6.3648	7.12466	8.63146	6.94127	10.1207	5.75929	2.97672
Epithelial_GSM173539	Epithelial		3.6511	4.36487	5.37216	6.33155	6.04121	2.9828	3.67647	5.08445	4.9322	2.75526	5.46009	7.69988	3.71274	2.55715	1.74924	3.18089	4.30972	2.52116	4.52333	5.8108	7.08218	3.83376	8.27377	3.46255	7.99566	7.38823	6.18531	2.90543	6.05353	11.647	14.084	7.26357	10.797	13.1404	10.6324	11.3678	8.34496	7.26747	9.00993	6.26254	6.34769	6.47222	7.63676	6.05658	9.36908	5.27574	5.71643
Epithelial_GSM173538	Epithelial		3.93129	4.24986	5.77229	5.91079	5.80772	3.32631	3.86527	5.36499	3.80225	-0.544149	5.2904	7.07314	4.07945	3.94284	1.63397	5.0495	3.82414	2.3981	4.43697	6.36536	6.85701	6.49673	8.44232	6.19235	7.67539	7.29099	7.41784	3.51702	6.16939	11.403	14.4021	7.07485	10.5861	13.1634	10.9136	11.6424	8.27581	6.83444	9.22293	6.60264	6.84707	5.6446	7.80435	5.07354	9.47028	5.33744	5.66163
Epithelial_GSM173543	Epithelial		6.55944	5.77344	5.38978	5.8437	6.45629	2.83896	5.94343	5.91811	6.36646	0.984506	4.36962	8.08868	3.53871	5.93682	2.30922	2.59659	4.42532	3.37156	4.82184	7.52191	7.61536	6.75471	11.1008	3.3197	7.43132	7.71147	7.33601	2.87679	6.47482	11.027	14.119	7.19866	11.549	13.4882	11.0351	10.0004	8.13699	6.10345	9.15492	2.93597	6.58928	7.17012	8.36919	6.73629	9.72684	5.95574	5.15164
Epithelial_GSM173541	Epithelial		7.2289	5.07517	5.34837	6.27508	5.87642	2.52633	4.34712	5.32689	4.07402	1.66045	4.43582	7.68714	2.99358	4.91919	2.47652	2.58387	4.15973	3.05255	4.72704	7.03359	7.35765	7.28755	10.9178	5.33071	7.96998	7.76455	6.55648	2.92185	7.06275	11.964	14.1681	6.68096	11.7621	13.4615	11.142	9.93674	8.38579	6.43431	9.40657	4.54303	6.99427	6.90031	7.91035	6.68588	9.8617	5.08963	6.03616
Epithelial_GSM173542	Epithelial		6.7621	6.26265	4.49263	5.38491	7.16984	2.6408	4.70297	4.8147	6.05511	0.890247	4.96755	7.5016	3.65809	5.43475	1.14021	3.80395	5.36111	3.13993	5.198	7.18153	6.9258	6.91348	11.1214	3.84237	7.25627	7.65266	7.15606	3.48524	5.41027	11.8467	14.3091	6.44083	11.596	13.5456	11.4661	10.313	8.44385	6.0145	9.5097	6.14586	6.38337	7.05445	8.48342	3.4877	10.0082	5.52698	5.73844
ES_iPS_germ_GSM158470	ES_iPS_germ		4.09806	7.02018	7.76902	4.02193	7.05106	7.64259	6.88763	7.51628	6.47473	6.51076	9.94366	8.18343	4.31581	7.2464	3.39748	6.41794	7.84872	4.4355	7.33563	8.23785	7.88697	7.86913	7.83217	9.24115	4.44384	8.26934	5.47852	7.6198	8.14087	10.289	9.15325	10.0343	3.37835	8.2227	8.6259	7.42033	10.5542	8.47223	7.98956	7.56245	4.69689	8.43487	9.37247	7.36551	10.6118	6.8081	6.35437
ES_iPS_germ_GSM158468	ES_iPS_germ		3.91117	6.05636	6.55431	2.88196	7.59204	4.87193	7.60107	6.19083	4.14565	2.4151	6.77464	7.96245	4.37323	7.29827	3.00914	6.29716	6.02359	6.39927	7.059	6.22437	7.10301	6.3373	7.5578	9.14582	3.76323	7.51337	7.79038	7.68131	7.45532	9.10426	9.289	9.39496	4.39233	9.45335	9.33967	5.11847	9.81076	8.43788	8.27249	7.34144	7.14368	8.02737	8.44802	6.78285	10.1637	6.81763	7.10681
ES_iPS_germ_GSM304261	ES_iPS_germ		4.70246	4.47696	3.52192	5.57905	6.13958	4.7058	5.77984	6.55604	4.28585	1.95691	6.1111	7.81002	4.24732	6.56289	4.09725	7.43389	7.44179	5.35277	5.32618	6.0579	8.28388	6.28284	6.72159	7.43288	3.71189	5.93739	6.72286	3.17683	8.43564	10.1601	4.52935	4.42803	4.85737	7.14407	7.94778	4.34687	7.70067	7.37398	8.68607	4.6437	6.04592	7.68464	8.75861	7.24972	14.4544	6.1244	6.49365
ES_iPS_germ_GSM304260	ES_iPS_germ		6.54093	5.06212	6.77175	3.51829	7.02393	6.77411	6.29086	6.86468	4.84079	3.40296	6.35076	7.82024	3.94108	4.29323	2.75427	7.10544	6.55875	4.6903	5.72656	5.29223	9.17937	8.03591	6.79283	6.50732	3.71911	7.22178	8.2191	3.25585	8.61477	10.4898	4.97691	3.25647	2.98724	4.84624	8.85779	2.97901	6.89731	6.61478	8.73575	3.55098	4.17262	7.07871	8.5548	7.36024	14.3542	7.11545	5.2605
ES_iPS_germ_GSM304262	ES_iPS_germ		6.1289	4.22351	3.45591	1.48241	6.4957	3.86536	2.99169	6.45081	3.46964	3.60431	4.41599	7.9271	3.38153	4.44757	3.27776	7.81392	6.51456	6.09827	4.98425	3.55869	9.15477	8.12693	6.75053	6.57574	4.94865	4.85772	7.18094	3.74399	7.93943	11.5699	3.94842	6.39198	2.84976	3.34144	7.21496	7.10271	6.90143	5.80664	7.54556	3.96645	3.25758	5.13083	8.28515	7.92792	13.621	5.6427	4.6292
Endocrine_GSM53387	Endocrine		2.16581	2.99708	2.54375	6.24377	6.73279	2.88105	4.27832	5.47329	2.77688	2.91657	4.10755	6.77071	6.55803	6.14192	2.21646	6.37803	3.50952	4.54844	7.30839	3.93796	7.12946	4.46628	3.21532	6.51202	3.33026	5.88	7.52872	6.47434	5.81223	2.11094	3.07381	3.91117	3.17691	2.88482	7.0681	4.59952	4.91219	3.51056	3.33981	3.07436	2.75113	6.8842	8.23571	6.2351	6.88404	5.97193	5.97394
Endocrine_GSM53383	Endocrine		3.03299	6.83899	3.75317	6.8125	4.5196	4.2029	3.08172	3.15879	3.7906	2.2314	5.36671	7.80799	5.87067	4.04129	3.04274	6.22223	3.67994	1.2052	4.6368	3.74178	7.33148	6.03467	3.60493	4.00913	2.0676	1.72397	7.73059	4.38577	7.64639	3.26561	3.10033	2.30102	3.40378	5.42482	7.37168	5.9825	4.8868	4.62202	5.99276	6.77383	2.82748	8.44748	8.01903	5.95529	7.37043	6.31528	5.46506
Endocrine_GSM53384	Endocrine		2.86679	4.88582	7.21821	6.14027	3.458	4.9654	4.08674	6.10022	3.70712	2.52378	3.44992	7.17563	3.99758	3.02687	2.08193	7.13256	3.44015	3.92585	5.51858	4.37241	5.69964	6.24359	4.17273	6.67463	6.16963	6.34861	6.62026	5.7115	4.73105	2.09263	2.94509	3.822	3.31998	5.81371	6.40581	3.51004	4.19307	6.01901	6.36878	3.8933	4.61173	8.21558	8.83346	6.58864	7.64344	5.30831	5.12614
Endocrine_GSM53382	Endocrine		2.66407	2.90176	3.46086	7.16666	3.84909	6.03342	7.06948	5.62057	2.79165	3.77314	4.24066	7.89314	5.15216	5.87355	1.06551	6.0839	4.5101	3.75467	5.85826	6.69144	4.97391	6.3582	3.63839	5.629	2.80527	5.11948	7.25046	3.86087	6.453	2.77675	3.13316	3.94801	2.95741	3.45994	6.91666	3.351	6.46377	2.02216	6.47956	2.54934	2.19964	7.10708	8.406	4.85027	6.48743	6.61824	2.28015
Endocrine_GSM53386	Endocrine		4.94801	4.3803	5.16103	6.37244	5.44163	2.5088	6.98723	2.06476	2.78532	1.93231	3.03933	7.27913	6.1702	2.59411	2.04938	5.80879	4.12488	4.00042	3.67533	6.17814	6.26874	6.66937	6.34012	5.64886	3.48037	5.44536	6.4941	3.8576	5.53255	1.94633	5.99351	6.67952	3.88715	-0.0884508	7.53471	5.85454	6.07257	4.48486	6.64732	4.1996	5.81362	7.35183	8.08096	5.92322	7.17882	4.98082	6.11645
Endocrine_GSM53385	Endocrine		2.78421	5.72429	6.27877	6.65382	6.40606	6.35106	5.68163	2.00068	6.1586	1.1727	2.94658	7.29181	3.05444	4.66436	3.55391	5.8994	2.74137	1.18109	4.4751	6.54948	4.64341	5.80049	3.48606	4.12355	3.57263	5.77629	6.10196	1.96819	6.15664	2.91463	5.52229	6.07079	2.39118	4.28965	6.61816	3.18241	6.81149	6.02551	6.46573	4.06012	1.04431	7.49374	7.66062	3.31946	8.15764	1.97401	3.15594
ES_iPS_germ_GSM367240	ES_iPS_germ		3.05139	3.60478	2.43477	4.25748	4.91129	2.12872	2.3318	3.95368	4.88692	1.90573	3.75916	6.52229	2.84202	3.45841	4.59768	2.06282	3.31295	1.97641	3.24436	6.49368	5.15802	5.91762	6.41189	6.07789	5.96843	5.37924	5.89852	2.28808	5.2061	1.17977	3.30051	6.71618	2.05936	5.36425	6.7556	7.37288	6.71632	5.72982	6.66333	7.83559	6.35937	8.40246	8.62824	9.73171	9.90893	6.92082	4.78422
ES_iPS_germ_GSM367219	ES_iPS_germ		2.4135	5.59275	2.2867	1.90411	3.02975	4.88421	3.54998	2.45404	1.58099	2.12119	3.51153	7.06283	2.8373	3.1196	2.0253	1.73889	3.7792	5.45932	4.24224	6.088	5.78572	6.45888	4.10031	6.7839	5.33892	1.82544	6.6916	3.09149	2.57654	1.96806	4.85182	6.49285	1.92104	4.02611	6.87143	6.58491	5.08849	5.66311	6.28587	3.8397	5.14299	8.56894	8.65703	7.58705	9.87887	6.68813	1.4519
ES_iPS_germ_GSM367242	ES_iPS_germ		1.5075	3.09873	1.56437	2.55862	5.02177	3.36977	3.90702	5.03609	4.43927	0.295724	3.51765	6.81779	2.81862	5.04172	0.407246	4.91975	3.42584	0.262858	5.66387	7.23608	5.52459	6.16173	5.35595	5.99801	5.65778	5.20989	6.40363	2.74686	5.01772	1.96774	2.04334	6.00861	1.63806	6.26365	6.78852	7.12423	6.52738	5.11637	6.58145	6.51012	4.29713	7.93747	8.467	7.78363	10.0514	7.3865	2.0669
ES_iPS_germ_GSM367241	ES_iPS_germ		2.6623	3.66211	4.94636	1.75543	5.38629	3.49748	5.22126	5.78844	5.4362	1.06619	4.06943	6.61438	1.92989	1.18547	1.94106	5.03391	3.59383	1.38657	4.73188	6.22461	5.85085	6.54557	3.54617	5.9393	4.49217	0.576309	5.15201	2.41348	4.59658	1.12692	3.39839	5.68008	2.20448	5.72599	6.85453	6.34296	6.5956	4.56241	6.05684	4.7665	4.02646	8.31692	8.42722	7.40733	9.98823	7.09623	1.52292
ES_iPS_germ_GSM367061	ES_iPS_germ		3.47234	3.82579	2.63943	2.09216	1.85014	4.84754	1.52859	0.701052	3.50099	1.87759	4.37307	6.52835	2.89067	2.11448	1.06211	5.3622	3.85728	3.30929	5.72258	5.92415	6.30197	5.78171	5.62001	5.47792	5.3853	3.34442	4.68742	2.09839	5.70706	0.145289	3.46754	5.0375	1.89006	5.98195	6.60645	7.59598	6.51829	4.83749	5.47057	5.03359	5.29931	7.8261	8.0835	8.02788	9.53513	7.13718	4.08261
ES_iPS_germ_GSM367258	ES_iPS_germ		1.9452	5.18934	1.97381	0.618074	1.52444	2.22234	1.79572	2.48377	2.63888	3.70998	4.54134	7.25765	3.75202	1.43839	2.05786	6.37479	3.45155	1.84172	3.49794	6.23381	6.11791	6.32944	5.24167	6.17497	1.61275	4.39482	5.17255	2.69504	5.7455	0.573751	2.13911	3.16446	1.32797	6.20209	6.38659	5.73095	7.16063	-0.122535	6.44872	5.68397	4.87944	8.67511	8.55125	7.45043	10.5	5.74321	4.11554
ES_iPS_germ_GSM367245	ES_iPS_germ		1.16083	4.82623	2.54816	0.736773	2.31354	1.30778	2.6345	5.3417	3.04919	1.02275	2.94321	6.15627	2.338	2.5181	3.87444	5.60179	3.45329	5.52013	4.53421	5.17168	4.43245	5.23456	3.00223	5.39965	0.737806	2.37081	5.44348	2.82515	3.24285	0.616699	3.6871	2.84244	3.59119	4.73202	6.09443	4.76187	7.28268	3.8501	5.81956	6.06015	5.98956	8.52484	8.42015	7.61041	10.3556	6.36991	5.20397
ES_iPS_germ_GSM367244	ES_iPS_germ		4.14783	3.80135	4.22487	-0.213434	1.65041	4.73902	4.8543	1.06975	5.73683	2.08446	4.41692	6.85665	0.96432	4.23782	0.788074	5.69449	2.06547	4.11047	5.55682	4.53835	6.56882	5.68201	4.55896	6.22457	1.2298	5.20983	5.35708	1.96478	5.6819	1.46099	4.82272	4.53058	4.74899	5.6008	6.62397	5.86058	7.08294	3.25476	5.84712	2.96073	3.14816	8.3328	8.46274	8.0341	9.79106	6.11334	5.49148
ES_iPS_germ_GSM367243	ES_iPS_germ		1.68987	3.12371	5.23881	2.06813	1.85632	4.96388	3.38573	4.08266	2.29403	1.53699	4.05141	6.78862	1.07418	4.5665	1.2336	5.96845	3.90396	3.20179	5.99635	5.5294	6.07063	6.11389	5.60441	6.64555	4.504	2.57637	6.26704	1.84301	5.47293	1.38313	4.93372	3.28874	2.06691	2.69424	6.56238	7.38366	6.81149	5.39979	6.26814	6.08401	6.51628	7.69194	8.40587	8.8568	10.5389	7.13857	4.21079
ES_iPS_germ_GSM372158	ES_iPS_germ		2.1397	4.91885	5.90128	1.51414	1.76091	4.13753	5.69215	5.69739	4.91781	3.30828	4.11248	7.26036	2.54846	3.41948	0.866245	6.952	5.94734	2.9307	5.67337	4.92411	5.05932	7.00323	3.9857	5.66206	4.69466	5.12732	7.75627	3.69891	6.56535	0.753909	5.07533	4.70491	3.25694	5.64847	7.40759	6.47863	6.55175	4.37846	5.38291	5.34221	5.04485	8.6582	8.97576	7.52407	10.4742	6.22142	5.53922
ES_iPS_germ_GSM367062	ES_iPS_germ		5.2975	3.18505	4.11862	0.468711	1.57822	1.77556	5.41709	4.61837	4.77525	0.440854	2.47295	6.62705	3.86134	4.23533	4.93088	5.42522	2.84752	2.89376	5.83956	5.37908	5.61299	3.96326	4.5422	4.63664	5.20484	2.62309	5.64095	1.58323	5.23254	0.551177	4.50421	5.75566	2.44491	6.41786	6.7058	6.6306	5.12156	4.19034	3.47227	3.92192	1.73623	7.58565	8.09275	7.34065	9.83658	5.54444	4.82439
ES_iPS_germ_GSM372159	ES_iPS_germ		2.43145	3.51009	2.77644	4.61323	5.04447	6.26375	5.02665	4.38539	5.62724	2.80256	5.42727	8.21486	2.28946	2.81083	3.0355	6.15694	6.65787	5.56219	6.38733	6.76614	6.88829	6.56173	5.60996	5.81556	6.73873	4.86049	8.18653	2.89843	6.60131	2.75006	3.53148	5.87954	3.83634	6.166	7.04239	7.98586	7.12209	5.85915	5.87329	6.10882	6.65624	8.40104	8.80713	8.68381	10.2942	6.70562	5.53803
ES_iPS_germ_GSM372157	ES_iPS_germ		2.03819	6.51808	1.88191	5.12599	3.66321	4.45896	5.50284	4.88588	2.03705	2.29293	3.81198	6.89773	3.08482	3.50974	3.15353	6.90261	3.89195	3.55902	5.76229	5.99034	7.27351	7.09999	6.90777	6.6094	1.65117	6.11272	6.89748	2.86701	6.717	2.35301	3.79212	6.1866	3.41698	5.40959	7.45831	7.0033	6.77517	5.12137	6.29816	6.42276	6.10982	8.21779	8.73097	9.33884	10.4352	6.41274	2.31058
ES_iPS_germ_GSM530607	ES_iPS_germ		1.6038	5.5208	5.5575	1.05601	2.10994	5.47263	5.34845	5.30136	3.56203	4.35353	4.03883	6.90922	1.1784	2.0052	0.902116	2.44712	4.57607	4.15385	5.9127	6.61558	6.18282	6.43249	3.28355	4.45406	5.42426	2.35975	7.21667	2.0351	5.23707	1.56042	3.65335	6.95961	1.32912	6.37481	6.96339	7.38922	6.38544	5.80872	5.89684	5.97075	4.66099	8.23305	8.42204	8.09271	10.0474	7.2519	5.06488
ES_iPS_germ_GSM530605	ES_iPS_germ		3.10582	3.69054	5.05828	3.58698	4.35499	5.1843	4.39598	4.919	2.73617	2.03823	3.96812	6.90282	3.24502	3.75733	1.22919	1.28009	5.66813	2.53285	5.19443	7.27443	5.94701	3.62936	4.70227	4.31264	5.12442	-0.294939	5.73333	1.3992	5.97158	2.7948	4.61726	6.58539	2.62865	6.30116	6.49443	7.17872	6.05512	3.01486	6.46174	5.68237	4.54898	8.12448	8.51218	7.87802	9.9899	6.70619	2.03208
ES_iPS_germ_GSM530602	ES_iPS_germ		5.01212	4.65405	5.53588	4.52076	5.73463	3.10699	3.05253	4.75385	3.17815	1.22031	4.68018	6.85102	4.69397	5.1014	1.92313	5.20545	4.25858	5.58022	3.98291	7.89139	5.70514	5.81669	5.52552	3.33733	4.76833	3.55749	6.82455	1.90891	6.63103	1.52469	3.27222	2.92774	1.65202	6.72953	5.93058	8.03041	6.96195	5.50288	7.19573	5.14752	4.88954	7.62871	8.30287	8.72103	9.59741	7.90941	1.09317
ES_iPS_germ_GSM230294	ES_iPS_germ		4.23274	7.54773	7.33401	4.21696	2.75659	5.35617	4.60444	5.05805	5.96258	2.40404	4.50518	8.07536	3.90433	4.06596	4.09911	4.43406	6.40651	5.15865	6.93965	4.7565	8.10358	7.19109	8.04098	6.89045	7.16687	6.93586	8.33824	4.44642	4.37038	3.19821	6.88066	9.19987	4.27777	1.70827	9.35814	5.02344	7.24565	4.12251	4.12939	5.45938	4.68175	8.04722	9.01234	6.81887	9.24149	6.16474	6.51153
ES_iPS_germ_GSM225042	ES_iPS_germ		4.02704	5.16667	6.86362	2.47583	3.03646	4.39289	6.71046	5.77139	6.47726	2.38099	6.82125	7.36481	4.78573	3.17195	3.55265	7.56213	4.45635	5.40635	7.31954	3.87899	8.06947	8.09596	7.05979	5.54473	4.45656	4.7835	7.31011	4.67154	7.77938	4.6328	5.62351	4.38405	3.02542	3.39582	8.20572	5.82339	6.60069	4.16671	3.73763	6.91615	5.37902	8.87532	9.08716	9.25695	10.2596	3.42453	6.99333
ES_iPS_germ_GSM347925	ES_iPS_germ		3.10644	4.94646	4.10183	3.54275	4.92929	1.36143	4.37361	4.92154	2.65098	4.42205	2.46238	6.05595	2.11522	1.09632	1.43761	3.96747	3.29972	4.88436	4.85705	4.73743	5.64218	6.88887	3.58041	2.28656	5.48033	3.1607	5.61494	1.70403	5.30123	1.27715	3.79099	1.19715	1.67046	4.79222	6.7282	5.91827	7.0869	2.45976	6.03683	3.15848	2.38012	8.57082	8.58083	7.98823	9.57605	5.11212	4.85675
ES_iPS_germ_GSM347923	ES_iPS_germ		1.6125	2.17058	4.69822	2.0044	4.53645	1.4941	4.82087	4.6355	4.08842	1.43656	2.96816	6.22689	1.28221	4.03877	0.944636	4.72653	3.18686	2.95954	3.45931	5.01782	5.25034	5.53088	4.93758	3.47003	5.58513	2.02691	6.40703	1.39258	4.97153	1.0675	4.17251	2.95805	1.55838	6.38368	7.3604	4.94574	5.08365	1.35475	4.94739	5.25178	0.916004	8.0271	8.17978	7.58225	9.83811	3.45798	4.99038
ES_iPS_germ_GSM347924	ES_iPS_germ		2.39074	2.49468	4.31941	1.6048	5.29391	4.867	5.04052	5.29805	4.74047	-0.412202	2.98874	6.4703	2.25053	3.22148	-0.144808	5.42504	1.99868	4.73943	4.5581	5.7666	5.30652	6.16244	5.55575	3.54248	5.16001	3.77003	6.2438	0.826315	4.65954	1.31685	4.59316	4.59082	1.93546	6.14826	6.84116	5.98215	6.9428	2.09859	4.37864	4.83995	4.30137	8.0654	8.25755	7.9143	9.35948	4.32233	2.50479
ES_iPS_germ_GSM347918	ES_iPS_germ		1.86675	5.09809	3.61367	1.22459	2.88577	3.49342	4.11641	5.40502	2.49559	3.879	3.38099	5.87286	5.19113	1.74863	1.21881	4.2916	3.11671	5.33942	5.59377	3.71114	5.10675	5.43837	4.93987	5.06702	4.58824	0.902718	5.88393	2.30463	3.93747	1.07757	5.30408	2.53971	-0.762751	5.36088	6.57908	4.80099	6.1973	4.85992	6.56872	6.11112	3.21175	7.88369	8.05452	9.06016	9.69328	4.29654	0.168446
ES_iPS_germ_GSM347916	ES_iPS_germ		2.74207	2.89143	4.55789	1.73145	1.74394	2.458	4.42254	4.72103	0.996428	1.21984	4.06675	5.79825	3.40585	0.738175	1.93072	4.69016	5.33946	5.1166	5.52709	3.58848	5.43692	4.60845	3.10452	4.49291	0.449925	3.81077	6.04353	2.99785	4.70475	0.798594	2.27145	4.12645	1.10253	5.60428	6.58802	3.08949	6.18927	2.81216	5.30373	5.71602	2.52393	8.37707	8.29128	7.60828	9.67847	5.03629	2.49597
ES_iPS_germ_GSM347917	ES_iPS_germ		0.863707	4.1126	4.94658	3.91874	3.96362	1.93884	2.38682	5.79554	3.44612	1.75515	3.46947	6.98872	2.3581	1.75445	-0.131394	3.22922	1.6633	5.12044	5.79205	5.15708	4.67671	5.18701	2.50505	2.13274	5.04283	0.281524	6.19754	0.601081	2.90463	0.331001	4.9365	2.47093	0.486555	5.46153	6.52712	4.28246	6.04018	1.01513	6.20564	5.69219	3.60689	6.8221	7.35293	6.92851	9.92584	4.49483	4.43617
ES_iPS_germ_GSM378811	ES_iPS_germ		5.04845	5.87117	1.76262	2.99479	5.40027	3.14442	4.96503	5.351	2.02352	1.88458	3.30594	6.58363	4.58738	4.18425	2.43956	4.33825	5.15899	5.6002	3.85349	3.39372	5.39695	6.1553	2.34821	1.41127	3.67021	4.5504	6.63079	4.68845	2.80265	2.27855	5.20009	5.44727	3.23348	5.06145	6.45034	6.15413	6.50387	5.26046	5.85375	3.59141	5.24882	6.84044	7.77118	6.41265	9.88289	3.80331	5.12289
ES_iPS_germ_GSM501005	ES_iPS_germ		1.66278	4.61589	4.9785	0.209748	2.13817	1.09548	3.86193	5.06878	1.74207	-0.126492	3.42549	6.34788	4.8904	4.53458	2.6027	4.33343	4.07472	4.25342	4.01253	2.98055	6.21352	6.71593	5.92229	4.58359	1.50148	1.53746	5.18273	2.86544	3.27345	2.56886	2.34625	5.52627	4.82177	6.42248	6.92958	6.05543	5.68513	3.4538	6.9989	5.892	5.50438	8.34259	8.7983	7.1571	10.0168	2.91255	6.45532
ES_iPS_germ_GSM347922	ES_iPS_germ		1.60756	4.05642	2.52429	3.6267	4.44491	0.817187	3.54292	4.61341	3.70779	1.25677	4.03652	6.49216	4.61929	2.269	0.339463	1.08049	3.36585	4.35662	4.35772	6.03778	5.99981	6.4474	3.87158	5.02452	2.88838	2.35577	3.79979	0.921586	5.22722	0.156413	5.23714	2.61931	2.40125	4.6691	7.41203	5.44731	5.57895	2.53819	4.31802	1.97685	1.91536	8.13214	8.24919	7.72199	10.0597	0.544593	5.22829
ES_iPS_germ_GSM500999	ES_iPS_germ		1.47717	5.18327	4.95141	0.725897	2.52925	2.34162	2.73461	5.04494	4.25106	0.172526	2.94167	5.86327	1.44775	2.25602	1.57341	4.55502	3.37964	4.62828	5.49237	4.78478	5.53477	5.88428	5.11016	0.91008	0.124434	2.37166	5.71856	-0.0491245	2.29207	1.30099	4.95093	2.07048	3.86767	5.6658	6.1174	5.7235	6.2033	1.77204	6.16199	6.42423	2.32058	8.09052	8.26011	8.33626	9.34264	4.56934	4.43797
ES_iPS_germ_GSM500998	ES_iPS_germ		3.27487	4.04003	4.03873	3.89277	1.54896	2.29177	3.1743	4.68029	2.57195	0.998965	2.55164	6.12136	3.10803	5.18916	2.23369	2.56088	2.49178	3.49767	2.94368	5.58168	5.49594	5.8938	3.75387	3.46745	3.83353	4.14375	5.85165	0.988477	4.54247	1.92727	4.52644	2.61884	3.72842	6.01629	6.54992	5.08376	6.32318	3.7511	6.04065	5.81315	4.27454	7.80906	8.26556	8.73955	9.49045	4.10503	2.18941
ES_iPS_germ_GSM501000	ES_iPS_germ		2.50044	5.04761	3.94608	3.08723	1.29809	2.93266	2.82392	5.07112	4.93619	4.2924	3.05312	5.72274	2.12322	2.18762	1.65347	4.79816	4.05095	4.82425	6.09405	3.35135	6.11376	6.07145	5.63465	4.97828	5.10906	4.01331	6.70193	1.79592	2.5227	1.24805	2.32913	2.76244	1.8388	6.10767	6.62392	5.07282	6.5197	1.56834	6.4056	4.01776	2.09149	7.86373	8.46954	9.01916	9.73368	4.50216	4.76311
ES_iPS_germ_GSM500997	ES_iPS_germ		3.43358	5.1921	4.9846	3.56469	4.32018	2.44947	4.40879	4.40962	3.90988	-0.390066	3.62354	6.1808	3.80339	2.16778	2.01481	5.28417	4.45376	1.6882	4.95903	4.43952	4.87747	6.8278	3.49493	4.42483	4.75875	4.53007	6.01683	0.4861	3.74957	0.774052	2.82353	5.90822	4.35022	6.1718	6.83084	5.24149	6.39963	0.774456	6.06865	5.72624	2.22043	8.17235	8.55271	9.40249	9.64958	4.05309	4.82822
ES_iPS_germ_GSM500996	ES_iPS_germ		1.80463	3.91394	4.48207	0.0670255	1.85712	2.19487	2.7392	4.47314	1.68852	3.69683	3.79727	5.90388	4.42633	2.58888	1.68263	4.46428	4.24094	1.21945	4.79055	2.2552	5.62837	5.87415	6.07705	4.70751	1.31025	0.483212	6.38667	0.740706	5.42013	1.28327	2.37832	5.16468	-0.254057	6.39522	7.0356	6.385	6.41509	3.97824	6.69495	6.24379	4.50952	7.72084	8.0738	9.75014	9.67492	4.15263	2.49771
ES_iPS_germ_GSM501006	ES_iPS_germ		4.03411	5.36131	5.5462	0.904841	1.45879	5.15701	4.74301	4.89058	2.07117	1.03156	2.85639	5.6105	4.22795	3.17542	2.69476	4.81106	2.41845	6.28336	6.16566	5.75215	5.77594	6.99165	5.35447	3.62617	1.74126	4.37127	4.60532	2.3203	6.06118	1.9556	3.7794	2.81137	1.27711	6.11207	7.05353	5.9684	7.10689	5.77443	6.25741	4.23192	3.75341	7.85823	8.0929	7.87087	10.3347	4.07271	1.74282
ES_iPS_germ_GSM501004	ES_iPS_germ		1.74969	6.49889	5.39962	5.39674	4.14951	2.92546	3.11443	2.84893	3.12692	2.60253	4.38317	6.11403	5.20309	3.20612	1.34526	4.95908	2.35107	5.82887	3.96176	2.71932	6.28871	5.83851	4.63907	5.94571	5.04393	3.05009	5.28433	5.63092	5.40815	1.59971	5.79401	3.32105	1.469	6.18871	7.70854	6.17984	6.87077	2.58527	6.33983	5.95398	5.76582	7.86141	8.06903	7.84846	10.3103	2.8571	2.08502
ES_iPS_germ_GSM501009	ES_iPS_germ		1.83648	2.11763	3.13832	5.02873	2.22523	4.43592	2.71933	3.88607	1.81798	0.719989	4.91945	6.88874	5.87917	2.98376	3.516	4.82607	1.87709	2.85271	3.2317	4.88751	5.63191	4.80822	2.80011	4.42817	5.34906	3.12849	6.13209	1.19091	5.98158	2.75715	2.15473	3.85363	0.936205	6.51553	6.75651	5.58352	2.53598	2.60762	5.63727	3.75307	1.37562	7.79951	7.79403	9.99298	9.6317	4.39847	3.78223
ES_iPS_germ_GSM501007	ES_iPS_germ		1.96964	2.57497	1.77835	4.21102	1.98256	3.41173	3.62547	2.64475	4.0526	2.13039	5.49774	6.3817	5.75055	5.75263	2.28982	5.16838	2.09508	3.35732	4.38408	2.88942	6.15145	2.99414	5.45023	5.6023	1.60667	5.08896	7.03496	3.54481	5.20987	1.29183	3.13991	2.95339	5.1476	5.42528	6.43095	5.30904	5.10476	4.44697	5.44947	3.80921	2.23757	7.6295	8.13939	10.1172	9.37993	4.39825	1.58635
ES_iPS_germ_GSM501008	ES_iPS_germ		1.88008	5.05275	1.16496	0.841557	3.86635	4.98796	5.05735	5.29706	2.92118	1.31719	4.38363	5.76892	3.8832	6.37327	5.52359	3.35744	3.49512	1.00703	2.78603	5.35068	3.12737	5.07683	2.16032	4.95387	4.55435	5.0248	4.84912	3.23758	6.02406	2.6852	2.0017	5.42216	4.43383	6.11273	5.28828	5.93854	4.72918	6.2321	5.90693	2.19877	1.4906	8.18624	8.22518	9.94484	9.45159	4.14338	1.61546
_C_SNU398_liver	C		2.71092	5.13737	2.5375	1.03813	3.78125	2.76082	4.83735	1.63425	1.499	4.00619	1.64732	5.25707	5.11328	2.14118	2.40437	5.11245	4.71241	3.62824	4.03286	5.81894	5.48293	6.13634	2.42294	2.82992	5.96137	4.65751	6.39088	2.41461	4.24461	1.94967	4.68465	2.40883	0.85478	3.83947	6.17018	3.94668	6.73727	3.39908	2.51323	5.36021	4.5592	7.57748	7.67263	6.03852	7.56475	6.47747	4.88637
ES_iPS_germ_GSM530611	ES_iPS_germ		3.99986	4.66483	5.20541	2.09507	6.58147	1.88907	4.65494	4.31119	3.77656	4.30877	4.14536	7.06008	2.10211	2.65535	1.77692	4.30631	4.87845	2.45707	4.89113	6.64257	5.84973	7.16776	6.52522	5.3252	2.92876	3.91469	6.90488	2.90221	6.8095	1.99629	10.886	6.18451	2.09161	2.77111	6.4691	7.08427	3.7603	6.17168	6.24756	7.49216	6.78533	8.18418	8.86803	9.0104	7.69289	5.65128	4.65642
ES_iPS_germ_GSM402752	ES_iPS_germ		2.87176	3.79329	6.24859	4.7284	2.50497	3.76303	2.9287	4.87548	3.35695	2.29289	5.06179	7.87849	5.20789	4.1993	2.02044	5.72332	3.66119	3.17522	4.45535	5.43779	3.59627	6.49952	3.4958	1.973	4.26014	5.43199	6.83374	4.11198	3.84214	2.17668	8.59055	10.1331	1.55011	5.69511	7.00375	5.315	5.03246	3.48208	6.99942	6.35767	5.13616	6.19764	7.6884	6.48708	9.41869	7.7668	5.77089
ES_iPS_germ_GSM402717	ES_iPS_germ		3.15068	4.191	5.30266	6.03966	2.51549	2.45441	4.8427	2.92617	3.74405	1.20717	4.59163	7.64695	4.36801	6.72052	2.13331	3.91457	3.99253	3.88862	3.99154	5.76928	5.83225	7.06692	3.86723	3.11443	4.11763	5.7345	6.58523	3.31453	6.449	3.21016	10.0352	9.50099	3.19532	6.57908	7.03613	4.62779	2.48862	5.18646	6.77542	4.66591	4.58304	5.75317	7.83743	6.68502	9.56268	7.67578	6.4249
ES_iPS_germ_GSM402806	ES_iPS_germ		3.79153	5.33093	6.22015	5.84569	1.95314	3.51751	5.22296	4.88621	3.76302	1.50702	5.18768	7.45176	4.21162	5.03692	1.22415	2.51347	2.78575	3.9101	5.51988	5.14526	3.74958	6.56303	3.00121	5.321	4.42689	4.17807	6.53009	3.33515	5.86809	2.84976	4.93948	9.83652	2.94487	5.891	7.19068	4.08569	4.65208	3.12999	6.82048	3.8184	1.41587	7.07988	7.62641	5.52588	8.83021	6.74729	6.78237
ES_iPS_germ_GSM540715	ES_iPS_germ		3.26056	6.07606	5.38014	5.65299	3.81604	1.47237	1.92531	4.64629	2.11203	1.66366	4.32722	6.56428	1.98065	1.11743	4.82911	4.53992	3.37872	1.28859	5.33201	4.65687	5.8804	5.99988	1.09476	3.71435	2.30655	2.35104	4.66008	1.86513	4.88724	2.77676	4.41291	5.49609	-1.35368	4.01602	6.09902	4.22273	4.97394	0.579452	9.34841	3.3514	4.40443	7.28379	7.34485	7.71112	7.57734	4.99763	5.95035
ES_iPS_germ_GSM540714	ES_iPS_germ		1.7081	3.13953	5.1588	4.66988	3.36944	3.04012	2.9981	1.81894	3.61023	2.19442	4.49691	7.0361	3.63298	2.06629	0.853684	2.97469	3.24072	4.2658	4.05171	4.57495	4.09951	6.25675	3.51934	4.18833	2.86156	2.40651	5.52905	1.42471	4.86104	1.30755	5.6566	2.70768	0.229155	4.35847	6.00408	5.85221	4.82507	4.43274	9.82289	3.04497	1.73988	7.03324	7.45539	8.35656	6.92213	4.99121	6.28313
ES_iPS_germ_GSM540716	ES_iPS_germ		2.93703	1.92136	4.43642	5.04386	1.68108	1.02753	4.61687	0.733386	3.01908	1.44238	4.37937	5.94481	2.896	5.11423	2.58831	5.06916	3.32002	1.8265	2.55166	5.26771	5.29104	5.45624	5.51918	4.96024	4.41323	3.6072	3.04959	0.886452	3.25628	2.34057	3.18504	4.74682	3.99812	3.59616	5.74705	5.36136	4.79819	0.883544	9.2547	4.26328	2.07094	7.55789	7.22166	7.7998	7.91089	4.38532	4.5522
ES_iPS_germ_GSM172869	ES_iPS_germ		2.03933	6.0128	4.1173	3.03269	5.0538	4.15165	2.53033	4.88305	3.62298	5.60499	3.2901	6.85774	3.48386	1.81028	2.41586	4.36022	5.22066	5.72674	2.91017	7.09633	6.49692	6.51817	7.73205	6.00297	5.3146	5.20078	4.94339	2.33598	5.83032	2.21296	2.75322	5.88266	2.03735	6.80776	8.08427	8.23411	6.33905	4.57861	7.61143	6.94625	5.85149	7.95248	8.86136	10.9686	9.31943	7.44761	4.85267
ES_iPS_germ_GSM172867	ES_iPS_germ		2.16336	6.4003	5.52986	4.05995	5.19428	4.44218	5.348	4.54237	5.47775	0.944316	4.8517	7.49258	4.0874	3.32851	2.37196	4.74704	3.30272	4.47799	6.05529	8.28051	5.95187	6.74004	7.12618	6.47482	3.87762	5.07506	5.80212	2.71274	5.66235	2.61254	5.4393	2.41556	3.11824	7.65045	7.8864	7.6044	5.54039	5.79027	8.61268	6.13217	5.75654	7.67251	7.46425	9.62866	8.56591	8.06836	2.42149
ES_iPS_germ_GSM172868	ES_iPS_germ		2.31184	5.56357	6.03909	5.36815	4.80863	3.10741	5.672	4.42162	1.95384	1.12215	4.09695	6.90695	2.46157	2.97322	0.926957	6.19341	6.0275	2.5231	4.33252	7.38521	5.43843	6.15289	6.89433	6.80703	3.10513	4.63309	5.69854	4.76456	2.0095	1.9333	1.73041	3.36122	5.00145	6.21976	7.93497	7.69093	5.63584	5.64851	7.68052	9.47765	9.53976	7.3159	8.39966	11.1079	6.86491	7.84202	3.27911
ES_iPS_germ_GSM172870	ES_iPS_germ		3.38446	5.1299	5.39622	2.84214	2.92361	2.1597	3.39616	3.73768	1.96065	1.54279	3.97901	6.40003	2.25134	3.46053	3.50274	4.31871	3.73909	4.59771	3.36515	7.56357	1.85999	4.5873	3.04791	6.4244	3.96996	5.7572	6.33237	4.48907	2.24612	1.59332	2.00606	6.12199	2.23858	5.86028	7.56198	6.87719	5.15126	4.92125	6.2807	6.22574	6.37905	6.8205	7.96001	7.99271	5.51774	8.3849	5.09767
ES_iPS_germ_GSM172865	ES_iPS_germ		1.65677	3.63893	5.76844	5.18119	5.88823	2.96396	4.76723	1.07946	3.28641	2.87939	2.49845	6.37523	3.38482	6.15965	3.60545	6.19466	2.6241	4.38327	5.37708	6.9348	2.23517	6.46423	5.59982	2.68806	0.91294	5.07023	5.02327	2.91699	2.04204	2.55205	4.87539	5.20709	6.11779	6.73994	8.00641	6.29736	5.37952	2.58253	7.91631	6.24946	6.00276	6.99873	7.45925	8.48232	7.91452	7.33794	5.20475
ES_iPS_germ_GSM172866	ES_iPS_germ		1.72965	5.61237	5.68839	4.54491	4.76972	1.5323	3.51288	4.77891	4.29077	-0.237753	3.65956	6.61399	2.38717	1.79459	2.95745	5.61131	5.11303	4.1342	3.46823	7.24333	3.29547	5.81995	2.94678	5.85864	5.01342	5.37424	5.79345	5.29508	2.87561	3.32382	3.01218	2.77596	4.25846	6.31289	7.52808	5.71861	5.37184	5.58947	6.80486	6.82442	4.50833	7.35105	8.24925	7.05084	8.62771	8.21141	2.37998
ES_iPS_germ_GSM469409	ES_iPS_germ		2.97467	5.46703	4.72117	0.181767	4.49952	2.45308	5.45814	5.35236	3.18935	2.74928	3.62098	6.04988	3.92173	2.6576	5.88487	5.12471	4.76322	2.70656	6.2464	3.55035	5.56224	6.30568	7.71756	5.23486	6.63881	5.01631	6.93333	2.23619	5.44602	3.24486	6.01191	3.21297	2.44274	6.57587	6.56605	8.80921	6.52786	7.03984	6.39735	3.73165	4.2826	7.90647	9.00126	11.1006	6.36278	6.32509	4.67545
ES_iPS_germ_GSM372155	ES_iPS_germ		2.75925	5.06151	5.62923	2.35068	6.32307	8.30446	5.77916	4.88481	4.89472	1.96796	3.54894	7.87183	6.3286	6.15834	11.1787	6.26996	7.96331	4.56531	3.93629	5.60015	6.45945	7.48298	12.1985	8.3944	10.8923	5.61612	8.72752	3.85734	7.52559	3.42373	9.0329	6.82054	6.45176	8.16211	6.81866	12.7411	8.95047	8.95267	9.30509	10.9979	11.6657	9.90509	9.84173	15.035	10.3921	6.42748	5.89972
ES_iPS_germ_GSM372154	ES_iPS_germ		5.15795	5.23956	2.89949	4.96645	6.52693	7.10592	4.64117	4.2117	4.93646	4.4681	4.98984	7.67177	4.79372	6.0535	10.7351	5.36744	7.81335	3.96504	5.70049	5.73986	7.39653	7.32091	11.9193	8.03947	10.3349	5.85231	8.59157	2.67433	6.94022	2.31282	10.183	4.53785	5.48777	7.89252	6.7489	12.0788	8.71428	8.62605	10.2617	11.8955	11.7217	9.61021	9.58647	14.8577	10.5804	3.44167	5.82933
ES_iPS_germ_GSM372156	ES_iPS_germ		7.21426	7.93645	3.64635	0.809098	9.61166	9.15505	6.32985	5.90639	6.69696	0.461438	5.64	8.71581	5.8459	7.63237	11.5049	7.48653	9.74758	4.96526	5.25968	6.30362	7.77646	7.96292	13.9022	10.2943	12.7881	6.85374	10.5913	8.60086	9.49604	2.97777	7.0236	7.45946	7.26595	9.28142	8.13169	14.0032	11.302	10.2758	9.67784	14.3162	14.3016	10.5465	10.6074	15.1723	9.50909	5.38255	1.75719
ES_iPS_germ_GSM530603	ES_iPS_germ		2.13238	6.14124	5.40734	-0.136742	2.20286	4.44877	5.95133	4.76403	3.22963	2.63013	3.92356	7.29529	5.62984	1.86271	6.30281	4.03344	5.54178	5.27583	4.85763	8.72329	7.32285	7.35918	8.87087	6.93918	1.74004	2.68043	7.36449	2.64213	5.86566	1.58154	6.70807	6.94309	6.12066	8.61044	7.18285	10.7106	6.98349	7.71603	8.14528	7.82669	6.9326	8.64517	8.84021	12.1135	9.84508	8.9061	5.67117
ES_iPS_germ_GSM530601	ES_iPS_germ		3.31349	2.79879	2.55967	1.06824	5.35619	5.57701	3.14117	3.49953	3.46835	0.349237	4.41313	6.68077	3.63537	2.66651	4.43002	4.30279	5.56976	3.55856	1.5198	7.39924	6.06262	6.80676	7.73556	5.9127	1.71589	3.43377	6.91131	1.49529	6.9023	1.05573	6.72758	7.4473	2.53775	7.74811	7.23807	9.37621	6.62107	6.19888	7.13527	7.61413	7.13254	8.24681	8.35902	10.2813	9.86414	7.70089	5.28806
ES_iPS_germ_GSM530606	ES_iPS_germ		4.43575	5.96709	4.9248	4.06128	6.19418	6.48404	3.08096	4.60577	5.37261	1.35814	3.86958	7.70968	5.88409	4.92967	8.5613	3.51549	6.71328	4.13636	4.52436	8.41357	6.85794	7.05423	10.7779	7.31572	4.91515	3.51211	7.87184	2.70489	7.79711	6.04409	6.77909	7.31598	4.05198	8.07027	6.84763	11.5289	7.92543	8.40415	8.24685	10.1554	10.8174	9.4192	9.40469	13.7815	9.38516	8.03623	6.17196
ES_iPS_germ_GSM530604	ES_iPS_germ		5.51098	5.90042	5.88396	1.89994	5.94066	4.49203	5.70926	4.95071	4.14009	2.81102	4.9991	7.50457	6.25723	5.71116	8.29424	5.07672	5.68156	4.84391	1.7559	7.9349	7.73539	6.77674	10.6604	6.66665	2.6546	5.54766	7.78575	3.29044	7.8292	4.93384	7.08115	7.68807	2.92072	7.73451	7.11689	11.325	6.93966	8.1598	7.99849	10.6008	10.9198	9.1146	9.62284	13.4015	8.61365	7.63199	4.95486
[truncated: 90 more columns]
