# Supplementary material for: Gene expression profiles of liver cancer cell lines reveal two hepatocyte-like and fibroblast-like clusters
Source: PLoS One. 2021 Feb 4;16(2):e0245939. doi: 10.1371/journal.pone.0245939 (PMC7861371; doi:10.1371/journal.pone.0245939)
Supplement: S6 Table — (XLSX) [file pone.0245939.s007.xlsx]

## Sheet: Sheet1
Supplementary Table S6. Cell lines from several organs
origin	label	name	Expression Type	morphology	ID
BONE	143B_BONE	143B	NON	mixed	MAKER_p_NCLE_RNA7_HG-U133_Plus_2_F09_454702
BONE	HOS_BONE	HOS	NON	mixed	AGENT_p_NCLE_RNA6_HG-U133_Plus_2_A08_436610
BONE	MG63_BONE	MG-63	NON	fibroblast	MAKER_p_NCLE_RNA7_HG-U133_Plus_2_D05_454642
BONE	G292CLONEA141B1_BONE	G-292, clone A141B1	NON	fibroblast	MAKER_p_NCLE_RNA7_HG-U133_Plus_2_F01_454686
BONE	SAOS2_BONE	Saos-2	NON	epithelial	CASED_p_NCLE_RNA4_HG-U133_Plus_2_E08_383690
BONE	SJSA1_BONE	SJSA-1	NON	fibroblast	BRAKE_p_NCLE_RNA2_HG-U133_Plus_2_C09_241106
BONE	U2OS_BONE	U-2 OS	NON	epithelial	CASED_p_NCLE_RNA4_HG-U133_Plus_2_D10_383716
BONE	SW1353_BONE	SW 1353	NON	fibroblast	MAKER_p_NCLE_RNA7_HG-U133_Plus_2_H11_454752
BONE	CAL78_BONE	CAL-78	NON	fibroblast	SILOS_p_NCLE_RNA9_HG-U133_Plus_2_H04_523550
BONE	OUMS27_BONE	OUMS-27	NON	polygonal	AGENT_p_NCLE_RNA6_HG-U133_Plus_2_C11_436516
BONE	HS706T_BONE	Hs 706.T	NON	fibroblast	AGENT_p_NCLE_RNA6_HG-U133_Plus_2_H08_436438
BONE	HS819T_BONE	Hs 819.T	NON	fibroblast	MAKER_p_NCLE_RNA7_HG-U133_Plus_2_C01_454612
BONE	HS822T_BONE	Hs 822.T	Fibroblast-like	epithelial	MAKER_p_NCLE_RNA7_HG-U133_Plus_2_E08_454666
BONE	HS737T_BONE	Hs 737.T	Fibroblast-like	fibroblast	MAKER_p_NCLE_RNA7_HG-U133_Plus_2_F03_454682
BONE	T173_BONE	T1-73	NON	fibroblast	AGENT_p_NCLE_RNA6_HG-U133_Plus_2_H04_436446
BONE	HS821T_BONE	Hs 821.T	Fibroblast-like	fibroblast	WATCH_p_NCLE_RNA8_HG-U133_Plus_2_B10_474642
BONE	HS863T_BONE	Hs 863.T	Fibroblast-like	fibroblast	WATCH_p_NCLE_RNA8_HG-U133_Plus_2_B08_474720
BONE	HS888T_BONE	Hs 888.T	Fibroblast-like	mixed	WATCH_p_NCLE_RNA8_HG-U133_Plus_2_D03_474638
BONE	HS870T_BONE	Hs 870.T	NON	fibroblast	AGENT_p_NCLE_RNA6_HG-U133_Plus_2_H07_436444
BONE	SKES1_BONE	SK-ES-1	NON	epithelial	CASED_p_NCLE_RNA4_HG-U133_Plus_2_H04_383762
BONE	SKNMC_BONE	SK-N-MC	NON	epithelial	CASED_p_NCLE_RNA4_HG-U133_Plus_2_C04_383648
BONE	RDES_BONE	RD-ES	NON	epithelial	CASED_p_NCLE_RNA4_HG-U133_Plus_2_C12_383616
BONE	MHHES1_BONE	MHH-ES-1	NON	polygonal	WATCH_p_NCLE_RNA8_HG-U133_Plus_2_C09_474764
BONE	A673_BONE	A-673	NON	polygonal	CASED_p_NCLE_RNA4_HG-U133_Plus_2_B01_383784
BONE	TC71_BONE	TC-71	NON	epithelial	AGENT_p_NCLE_RNA6_HG-U133_Plus_2_B02_436622
BONE	EWS502_BONE	EWS502	NON	fibroblast	RILLS_p_AchillesExp_Mar2011_1_HG-U133_Plus_2_A10_767880
BONE	EW8_BONE	EW8	NON	fibroblast	RILLS_p_AchillesExp_Mar2011_1_HG-U133_Plus_2_D08_767918
BONE	CADOES1_BONE	CADO-ES1	NON	mixed	WATCH_p_NCLE_RNA8_HG-U133_Plus_2_D08_474656
BONE	TC32_BONE	TC-32	NON	epithelial	RILLS_p_AchillesExp_Mar2011_1_HG-U133_Plus_2_B03_767938
BREAST	HCC1143_BREAST	HCC1143	NON	epithelial	CASED_p_NCLE_RNA4_HG-U133_Plus_2_E02_383668
BREAST	HCC38_BREAST	HCC38	NON	epithelial	AGENT_p_NCLE_RNA6_HG-U133_Plus_2_F09_436452
BREAST	HCC1599_BREAST	HCC1599	NON	epithelial	SILOS_p_NCLE_RNA9_HG-U133_Plus_2_D10_523634
BREAST	HCC1187_BREAST	HCC1187	NON	epithelial	CASED_p_NCLE_RNA4_HG-U133_Plus_2_G09_383594
BREAST	CAL51_BREAST	CAL-51	NON	epithelial-like	WATCH_p_NCLE_RNA8_HG-U133_Plus_2_F02_474714
BREAST	HCC2157_BREAST	HCC2157	NON	epithelial	AGENT_p_NCLE_RNA6_HG-U133_Plus_2_B01_436616
BREAST	HCC1569_BREAST	HCC1569	NON	epithelial	CASED_p_NCLE_RNA4_HG-U133_Plus_2_E06_383684
BREAST	HCC1806_BREAST	HCC1806	NON	epithelial	SILOS_p_NCLE_RNA9_HG-U133_Plus_2_A05_523512
BREAST	HDQP1_BREAST	HDQ-P1	NON	epithelial	SILOS_p_NCLE_RNA9_HG-U133_Plus_2_H05_523478
BREAST	CAL851_BREAST	CAL-85-1	NON	epithelial-like	PARES_p_NCLE_RNA_Redo_HG-U133_Plus_2_A11_257618
BREAST	HCC70_BREAST	HCC70	NON	epithelial	MAKER_p_NCLE_RNA7_HG-U133_Plus_2_C07_454622
BREAST	HCC1954_BREAST	HCC1954	NON	large epithelial cells with occasional vacuoles	BUNDS_p_NCLE_RNA5_HG-U133_Plus_2_F08_419788
BREAST	HCC1937_BREAST	HCC1937	NON	epithelial	CASED_p_NCLE_RNA4_HG-U133_Plus_2_E05_383680
BREAST	MDAMB468_BREAST	MDA-MB-468	NON	epithelial	PARES_p_NCLE_RNA_Redo_HG-U133_Plus_2_A02_257600
BREAST	BT20_BREAST	BT-20	NON	epithelial	CASED_p_NCLE_RNA4_HG-U133_Plus_2_C02_383640
BREAST	HMEL_BREAST	HMEL	NON	no data	RILLS_p_AchillesExp_Mar2011_1_HG-U133_Plus_2_A04_767910
BREAST	HCC1395_BREAST	HCC1395	NON	epithelial	CASED_p_NCLE_RNA4_HG-U133_Plus_2_E12_383706
BREAST	MDAMB436_BREAST	MDA-MB-436	NON	pleomorphic with multinucleated component cells	CASED_p_NCLE_RNA4_HG-U133_Plus_2_C09_383596
BREAST	BT549_BREAST	BT-549	NON	epithelial	PARES_p_NCLE_RNA_Redo_HG-U133_Plus_2_A09_257614
BREAST	MDAMB157_BREAST	MDA-MB-157	NON	epithelial	MAKER_p_NCLE_RNA7_HG-U133_Plus_2_H12_454750
BREAST	MDAMB231_BREAST	MDA-MB-231	NON	epithelial	BRAKE_p_NCLE_RNA2_HG-U133_Plus_2_A01_241042
BREAST	CAL120_BREAST	CAL-120	NON	mixed	WATCH_p_NCLE_RNA8_HG-U133_Plus_2_H01_474610
BREAST	JIMT1_BREAST	JIMT-1	NON	epithelial-like	WATCH_p_NCLE_RNA8_HG-U133_Plus_2_H09_474734
BREAST	HMC18_BREAST	HMC-1-8	NON	epithelial-like	BUNDS_p_NCLE_RNA5_HG-U133_Plus_2_H08_419840
BREAST	HS343T_BREAST	Hs 343.T	Fibroblast-like	fibroblast	WATCH_p_NCLE_RNA8_HG-U133_Plus_2_D01_474640
BREAST	HS281T_BREAST	Hs 281.T	Fibroblast-like	fibroblast	WATCH_p_NCLE_RNA8_HG-U133_Plus_2_A09_474590
BREAST	HS274T_BREAST	Hs 274.T	Fibroblast-like	fibroblast	WATCH_p_NCLE_RNA8_HG-U133_Plus_2_B05_474706
BREAST	HS742T_BREAST	Hs 742.T	Fibroblast-like	fibroblast	BITTS_p_NCLE_RNA12_HG-U133_Plus_2_A01_698800
BREAST	HS606T_BREAST	Hs 606.T	Fibroblast-like	fibroblast	NIECE_p_NCLE_RNA3_HG-U133_Plus_2_H08_296172
BREAST	HS739T_BREAST	Hs 739.T	NON	mixed	AGENT_p_NCLE_RNA6_HG-U133_Plus_2_E11_436480
BREAST	HS578T_BREAST	Hs 578T	NON	epithelial-like	CASED_p_NCLE_RNA4_HG-U133_Plus_2_C01_383628
BREAST	T47D_BREAST	T-47D	NON	epithelial	AGENT_p_NCLE_RNA6_HG-U133_Plus_2_H12_436432
BREAST	EFM19_BREAST	EFM-19	NON	epithelial	NIECE_p_NCLE_RNA3_HG-U133_Plus_2_A05_295998
BREAST	HCC1428_BREAST	HCC1428	NON	epithelial	WATCH_p_NCLE_RNA8_HG-U133_Plus_2_A12_474732
BREAST	BT483_BREAST	BT-483	NON	epithelial	WATCH_p_NCLE_RNA8_HG-U133_Plus_2_A08_474686
BREAST	HCC1500_BREAST	HCC1500	NON	epithelial	SILOS_p_NCLE_RNA9_HG-U133_Plus_2_D09_523496
BREAST	MCF7_BREAST	MCF7	NON	epithelial	MAKER_p_NCLE_RNA7_HG-U133_Plus_2_G05_454738
BREAST	KPL1_BREAST	KPL-1	NON	adherent growing in monolayers (very dense colonies)	BITTS_p_NCLE_RNA12_HG-U133_Plus_2_A12_698746
BREAST	MDAMB134VI_BREAST	MDA-MB-134-VI	NON	epithelial	SILOS_p_NCLE_RNA9_HG-U133_Plus_2_D08_523486
BREAST	ZR751_BREAST	ZR-75-1	NON	epithelial	MAKER_p_NCLE_RNA7_HG-U133_Plus_2_C04_454614
BREAST	YMB1_BREAST	YMB-1	NON	epithelial	AGENT_p_NCLE_RNA6_HG-U133_Plus_2_H01_436482
BREAST	HCC2218_BREAST	HCC2218	NON	epithelial	BUNDS_p_NCLE_RNA5_HG-U133_Plus_2_B03_419876
BREAST	UACC812_BREAST	UACC-812	NON	epithelial	SILOS_p_NCLE_RNA9_HG-U133_Plus_2_C01_523502
BREAST	MDAMB175VII_BREAST	MDA-MB-175-VII	NON	epithelial	AGENT_p_NCLE_RNA6_HG-U133_Plus_2_G03_436510
BREAST	MDAMB415_BREAST	MDA-MB-415	NON	epithelial	NIECE_p_NCLE_RNA3_HG-U133_Plus_2_H09_296174
BREAST	BT474_BREAST	BT-474	NON	epithelial	NIECE_p_NCLE_RNA3_HG-U133_Plus_2_E07_296098
BREAST	MDAMB361_BREAST	MDA-MB-361	NON	epithelial	CASED_p_NCLE_RNA4_HG-U133_Plus_2_C08_383600
BREAST	EFM192A_BREAST	EFM-192A	NON	epithelial	METIS_p_NCLE_RNA1_Human_U133_Plus_2.0_B11_240894
BREAST	ZR7530_BREAST	ZR-75-30	NON	epithelial	WATCH_p_NCLE_RNA8_HG-U133_Plus_2_B07_474632
BREAST	HCC1419_BREAST	HCC1419	NON	epithelial	WATCH_p_NCLE_RNA8_HG-U133_Plus_2_A07_474600
BREAST	HCC202_BREAST	HCC202	NON	epithelial	MAKER_p_NCLE_RNA7_HG-U133_Plus_2_G10_454732
BREAST	MDAMB453_BREAST	MDA-MB-453	NON	epithelial	METIS_p_NCLE_RNA1_Human_U133_Plus_2.0_H10_241036
BREAST	CAMA1_BREAST	CAMA-1	NON	epithelial	BUNDS_p_NCLE_RNA5_HG-U133_Plus_2_F09_419786
BREAST	EVSAT_BREAST	EVSA-T	NON	epithelial	METIS_p_NCLE_RNA1_Human_U133_Plus_2.0_D05_240930
BREAST	CAL148_BREAST	CAL-148	NON	epithelial	SILOS_p_NCLE_RNA9_HG-U133_Plus_2_D02_523558
BREAST	AU565_BREAST	AU565	NON	epithelial	CASED_p_NCLE_RNA4_HG-U133_Plus_2_B02_383772
BREAST	SKBR3_BREAST	SK-BR-3	NON	epithelial	CASED_p_NCLE_RNA4_HG-U133_Plus_2_D06_383700
BREAST	UACC893_BREAST	UACC-893	NON	epithelial	SILOS_p_NCLE_RNA9_HG-U133_Plus_2_E11_523470
BREAST	DU4475_BREAST	DU4475	NON	epithelial	AGENT_p_NCLE_RNA6_HG-U133_Plus_2_F10_436454
SKIN	COLO800_SKIN	COLO-800	NON	epithelial-like	BRAKE_p_NCLE_RNA2_HG-U133_Plus_2_D06_241124
SKIN	WM2664_SKIN	WM-266-4	NON	epithelial	PARES_p_NCLE_RNA_Redo_HG-U133_Plus_2_C12_257668
SKIN	COLO783_SKIN	COLO-783	NON	fibroblast	CRAZY_p_NCLE_RNA10_HG-U133_Plus_2_A10_569576
SKIN	C32_SKIN	C32	NON	epithelial	NIECE_p_NCLE_RNA3_HG-U133_Plus_2_F07_296122
SKIN	RVH421_SKIN	RVH-421	NON	epithelial-like	AGENT_p_NCLE_RNA6_HG-U133_Plus_2_A11_436612
SKIN	HS939T_SKIN	Hs 939.T	NON	no data	MAKER_p_NCLE_RNA7_HG-U133_Plus_2_B11_454608
SKIN	COLO849_SKIN	COLO-849	NON	fibroblast	PARES_p_NCLE_RNA_Redo_HG-U133_Plus_2_D04_257676
SKIN	COLO829_SKIN	COLO 829	NON	fibroblast	METIS_p_NCLE_RNA1_Human_U133_Plus_2.0_B05_240882
SKIN	UACC62_SKIN	UACC-62	NON	epithelial-like	BRAKE_p_NCLE_RNA2_HG-U133_Plus_2_E09_241154
SKIN	WM88_SKIN	WM-88	NON	melanocytic	CRAZY_p_NCLE_RNA10_HG-U133_Plus_2_D08_569582
SKIN	WM1799_SKIN	WM1799	NON	no data	CRAZY_p_NCLE_RNA10_HG-U133_Plus_2_D06_569514
SKIN	MEWO_SKIN	MeWo	NON	fibroblast	CRAZY_p_NCLE_RNA10_HG-U133_Plus_2_D07_569498
SKIN	IGR1_SKIN	IGR-1	NON	epithelial-like	CRAZY_p_NCLE_RNA10_HG-U133_Plus_2_E02_569410
SKIN	WM983B_SKIN	WM-983B	NON	no data	CRAZY_p_NCLE_RNA10_HG-U133_Plus_2_B11_569574
SKIN	COLO818_SKIN	COLO-818	NON	spindle-like	GILDS_p_NCLE_RNA11_Redo_HG-U133_Plus_2_G08_587586
SKIN	COLO792_SKIN	COLO 792	NON	epithelial-like	CRAZY_p_NCLE_RNA10_HG-U133_Plus_2_B07_569472
SKIN	A101D_SKIN	A101D	NON	epithelial	MAKER_p_NCLE_RNA7_HG-U133_Plus_2_F07_454690
SKIN	HS294T_SKIN	Hs 294T	NON	mixed stellate and polygonal	PARES_p_NCLE_RNA_Redo_HG-U133_Plus_2_B05_257630
SKIN	HS944T_SKIN	Hs 944.T	NON	fibroblast	PARES_p_NCLE_RNA_Redo_HG-U133_Plus_2_B07_257634
SKIN	HT144_SKIN	HT-144	NON	fibroblast	MAKER_p_NCLE_RNA7_HG-U133_Plus_2_B08_454598
SKIN	A375_SKIN	A-375	NON	epithelial	PARES_p_NCLE_RNA_Redo_HG-U133_Plus_2_B01_257622
SKIN	A2058_SKIN	A2058	NON	epithelial	GAZER_p_NCLE_Expr_P13_HG-U133_Plus_2_C11_779802
SKIN	HS695T_SKIN	Hs 695T	NON	epithelial	METIS_p_NCLE_RNA1_Human_U133_Plus_2.0_D06_240932
SKIN	SKMEL24_SKIN	SK-MEL-24	NON	stellate	METIS_p_NCLE_RNA1_Human_U133_Plus_2.0_C11_240918
SKIN	WM115_SKIN	WM-115	NON	no data	BRAKE_p_NCLE_RNA2_HG-U133_Plus_2_B12_241088
SKIN	SKMEL31_SKIN	SK-MEL-31	NON	epithelial	MAKER_p_NCLE_RNA7_HG-U133_Plus_2_B09_454604
SKIN	HS852T_SKIN	Hs 852.T	NON	epithelial	WATCH_p_NCLE_RNA8_HG-U133_Plus_2_A06_474676
SKIN	MDAMB435S_SKIN	MDA-MB-435S	NON	spindle shaped	CRAZY_p_NCLE_RNA10_HG-U133_Plus_2_D05_569444
SKIN	RPMI7951_SKIN	RPMI-7951	NON	epithelial	CRAZY_p_NCLE_RNA10_HG-U133_Plus_2_A06_569534
SKIN	WM793_SKIN	WM-793	NON	no data	CRAZY_p_NCLE_RNA10_HG-U133_Plus_2_D03_569540
SKIN	IGR39_SKIN	IGR-39	NON	epithelial-like	GILDS_p_NCLE_RNA11_Redo_HG-U133_Plus_2_E07_587632
SKIN	CJM_SKIN	CJM	NON	epithelial-like	BITTS_p_NCLE_RNA12_HG-U133_Plus_2_C11_698758
SKIN	GRM_SKIN	GR-M	NON	epithelial	GAZER_p_NCLE_Expr_P13_HG-U133_Plus_2_C01_779806
SKIN	LOXIMVI_SKIN	LOX IMVI	NON	no data	PARES_p_NCLE_RNA_Redo_HG-U133_Plus_2_D08_257684
SKIN	HS936T_SKIN	Hs 936.T	NON	epithelial	AGENT_p_NCLE_RNA6_HG-U133_Plus_2_H03_436486
SKIN	SKMEL1_SKIN	SK-MEL-1	NON	spherical	AGENT_p_NCLE_RNA6_HG-U133_Plus_2_F04_436458
SKIN	SKMEL2_SKIN	SK-MEL-2	NON	polygonal	METIS_p_NCLE_RNA1_Human_U133_Plus_2.0_G12_241016
SKIN	MALME3M_SKIN	Malme-3M	NON	mixed	METIS_p_NCLE_RNA1_Human_U133_Plus_2.0_F02_240972
SKIN	SKMEL30_SKIN	SK-MEL-30	NON	epithelial-like	NIECE_p_NCLE_RNA3_HG-U133_Plus_2_F04_296116
SKIN	SH4_SKIN	SH-4	NON	mixture of spindle-shaped and epithelial-like cells	BITTS_p_NCLE_RNA12_HG-U133_Plus_2_A11_698760
SKIN	SKMEL28_SKIN	SK-MEL-28	NON	polygonal	BITTS_p_NCLE_RNA12_HG-U133_Plus_2_A06_698750
SKIN	IPC298_SKIN	IPC-298	NON	spindle-like	METIS_p_NCLE_RNA1_Human_U133_Plus_2.0_B08_240888
SKIN	COLO679_SKIN	COLO-679	NON	fibroblast	METIS_p_NCLE_RNA1_Human_U133_Plus_2.0_H06_241028
SKIN	MELJUSO_SKIN	MEL-JUSO	NON	epithelial-like	METIS_p_NCLE_RNA1_Human_U133_Plus_2.0_G03_240998
SKIN	MELHO_SKIN	MEL-HO	NON	epithelial-like	NIECE_p_NCLE_RNA3_HG-U133_Plus_2_A06_296000
SKIN	UACC257_SKIN	UACC-257	NON	no data	PARES_p_NCLE_RNA_Redo_HG-U133_Plus_2_E01_257694
SKIN	K029AX_SKIN	K029AX	NON	no data	METIS_p_NCLE_RNA1_Human_U133_Plus_2.0_C12_240920
SKIN	G361_SKIN	G-361	NON	epithelial	NIECE_p_NCLE_RNA3_HG-U133_Plus_2_A08_296004
SKIN	COLO741_SKIN	COLO 741	NON	epithelial	NIECE_p_NCLE_RNA3_HG-U133_Plus_2_B12_296036
SKIN	IGR37_SKIN	IGR-37	NON	epithelial-like	PARES_p_NCLE_RNA_Redo_HG-U133_Plus_2_E12_257716
SKIN	SKMEL5_SKIN	SK-MEL-5	NON	stellate	PARES_p_NCLE_RNA_Redo_HG-U133_Plus_2_B06_257632
SKIN	SKMEL3_SKIN	SK-MEL-3	NON	fibroblast	METIS_p_NCLE_RNA1_Human_U133_Plus_2.0_E01_240946
SKIN	CHL1_SKIN	CHL-1	NON	epithelial	METIS_p_NCLE_RNA1_Human_U133_Plus_2.0_D08_240936
SKIN	HMCB_SKIN	HMCB	NON	epithelial	METIS_p_NCLE_RNA1_Human_U133_Plus_2.0_E10_240964
SKIN	HS839T_SKIN	Hs 839.T	Fibroblast-like	fibroblast	MAKER_p_NCLE_RNA7_HG-U133_Plus_2_B10_454602
SKIN	HS688AT_SKIN	Hs 688(A).T	Fibroblast-like	fibroblast	MAKER_p_NCLE_RNA7_HG-U133_Plus_2_E06_454670
SKIN	HS934T_SKIN	Hs 934.T	Fibroblast-like	fibroblast	WATCH_p_NCLE_RNA8_HG-U133_Plus_2_A10_474662
SKIN	HS834T_SKIN	Hs 834.T	Fibroblast-like	fibroblast	SILOS_p_NCLE_RNA9_HG-U133_Plus_2_B10_523628
SKIN	HS600T_SKIN	Hs 600.T	Fibroblast-like	fibroblast	MAKER_p_NCLE_RNA7_HG-U133_Plus_2_F05_454694
SKIN	HS940T_SKIN	Hs 940.T	Fibroblast-like	fibroblast	AGENT_p_NCLE_RNA6_HG-U133_Plus_2_D03_436524
SKIN	HS895T_SKIN	Hs 895.T	NON	fibroblast	AGENT_p_NCLE_RNA6_HG-U133_Plus_2_B12_436534
SKIN	BJHTERT_SKIN	BJ hTERT	Fibroblast-like	fibroblast	RILLS_p_AchillesExp_Mar2011_1_HG-U133_Plus_2_A07_767842
